# Supplementary material for: The quest for a generic bird target to detect the presence of bird in food products and considerations for paleoprotein analysis
Source: PLoS One. 2022 Dec 20;17(12):e0279369. doi: 10.1371/journal.pone.0279369 (PMC9767367; doi:10.1371/journal.pone.0279369)
Supplement: S1 File — Calculations and data regarding the generic targets, the common bird ancestor and the distance table. (XLSX) [file pone.0279369.s001.xlsx]

## Sheet: Generic target
Species		Aquila chrysaetos chrysaetos	Haliaeetus albicilla	Haliaeetus leucocephalus	Anas platyrhynchos	Anser cygnoides domesticus	Aythya fuligula	Cygnus atratus	Cygnus olor	Oxyura jamaicensis	Chaetura pelagica	Calypte anna	Apteryx australis mantelli	Apteryx rowi	Antrostomus carolinensis	Cariama cristata	Dromaius novaehollandiae	Charadrius vociferus	Calidris pugnax	Columba livia	Merops nubicus	Cuculus canorus	Eurypyga helias	Falco cherrug	Falco naumanni	Falco peregrinus	Falco rusticolus	Numida meleagris	Centrocercus urophasianus	Lagopus leucura	Coturnix japonica	Gallus gallus	Phasianus colchicus	Gavia stellata	Balearica regulorum gibbericeps	Leptosomus discolor	Mesitornis unicolor	Tauraco erythrolophus	Opisthocomus hoazin	Chlamydotis macqueenii	Corvus brachyrhynchos	Corvus cornix cornix	Corvus kubaryi	Corvus moneduloides	Lonchura striata domestica	Taeniopygia guttata	Serinus canaria	Hirundo rustica	Molothrus ater
Accession		XM_030009145.1	XM_009930894.1	XM_010570018.1	XM_038173912.1	XM_013187030.1	XM_032180715.1	XM_035545549.1	XM_040549604.1	XM_035317175.1	XM_009994908.1	XM_008494149.2	XM_013941291.1	XM_026078914.1	XM_010177896.1	XM_009708994.1	XM_026098592.1	XM_009895351.1	XM_014940271.1	XM_005504926.2	XM_008949969.1	XM_009558866.1	XM_010160497.1	XM_005432123.3	XM_040591801.1	XM_005228784.3	XM_037385294.1	XM_021387647.1	XM_042817165.1	XM_042888556.1	XM_015853543.1	NM_001079714.2	XM_031614315.1	XM_009808201.1	XM_010300147.1	XM_009953335.1	XM_010182829.1	XM_009985626.1	XM_009936134.1	XM_010127319.1	XM_008629908.2	XM_039548651.1	XM_042043192.1	XM_032111992.1	XM_021538400.2	XM_032746668.2	XM_009085961.3	XM_040085392.1	XM_036406384.1
QC GXY sequences Sep 2021
Common name		Golden eagle	White-tailed eagle	Bald eagle	Mallard	Domestic goose	Tufted duck	Black swan	Mute swan	Ruddy duck	Chimney swift	Anna's hummingbird	North Island brown kiwi	Okarito kiwi	Chuck-will's-widow	Red-legged seriema	Emu	Killdeer	Ruff	Rock dove	Northern carmine bee-eater	Common cuckoo	Sunbittern	Saker falcon	Lesser kestrel	Peregrine falcon	Gyrfalcon	Helmeted guineafowl	Greater sage-grouse	White-tailed ptarmigan	Japanese quail	Chicken	Common pheasant	Red-throated loon	Grey crowned crane	Cuckoo roller	Brown mesite	Red-crested turaco	Hoatzin	MacQueen's bustard	American crow	Hooded crow	Mariana crow	New Caledonian crow	White-rumped munia	Zebra finch	Atlantic canary	Barn swallow	Brown-headed cowbird
Family		Accipitridae	Accipitridae	Accipitridae	Anatidae	Anatidae	Anatidae	Anatidae	Anatidae	Anatidae	Apodidae	Trochilidae	Apterygidae	Apterygidae	Caprimulgidae	Cariamidae	Casuariidae	Charadriidae	Scolopacidae	Columbidae	Meropidae	Cuculidae	Eurypygidae	Falconidae	Falconidae	Falconidae	Falconidae	Numididae	Phasianidae	Phasianidae	Phasianidae	Phasianidae	Phasianidae	Gaviidae	Gruidae	Leptosomidae	Mesitornithidae	Musophagidae	Opisthocomidae	Otididae	Corvidae	Corvidae	Corvidae	Corvidae	Estrildidae	Estrildidae	Fringillidae	Hirundinidae	Icteridae
Order		Accipitriformes	Accipitriformes	Accipitriformes	Anseriformes	Anseriformes	Anseriformes	Anseriformes	Anseriformes	Anseriformes	Apodiformes	Apodiformes	Apterygiformes	Apterygiformes	Caprimulgiformes	Cariamiformes	Casuariiformes	Charadriiformes	Charadriiformes	Columbiformes	Coraciiformes	Cuculiformes	Eurypygiformes	Falconiformes	Falconiformes	Falconiformes	Falconiformes	Galliformes	Galliformes	Galliformes	Galliformes	Galliformes	Galliformes	Gaviiformes	Gruiformes	Leptosomiformes	Mesitornithiformes	Musophagiformes	Opisthocomiformes	Otidiformes	Passeriformes	Passeriformes	Passeriformes	Passeriformes	Passeriformes	Passeriformes	Passeriformes	Passeriformes	Passeriformes
Rows used in sheet:
1-1480			GXY ok												GXY ok	GXY ok	2 unknown N		GXY ok		GXY ok													GXY ok	GXY ok		GXY ok	GXY ok		GXY ok
			N-terminal 1 not ok												N-terminal 1 not ok	N-terminal 1 not ok	Cell R980 ggk => ggt		N-terminal 1 not ok		N-terminal 1 not ok													N-terminal 1 not ok	N-terminal 1 not ok		N-terminal 1 not ok	N-terminal 1 not ok		N-terminal 1 not ok
Columns used in sheet:																	Cell R1200 ccy => cct
A-JZ
N-terminal 1		atg	gtg	atg	atg	atg	atg	atg	atg	atg	atg	atg	atg	atg	tgt	gca	atg	atg	aca	atg	gca	atg	atg	atg	atg	atg	atg	atg	atg	atg	atg	atg	atg	gca	gca	atg	gtg	gca	atg	gca	atg	atg	atg	atg	atg	atg	atg	atg	atg
		ctc	agt	ctc	ctc	ctc	ctc	ctc	ctc	ctc	ctc	ctc	ctc	ctc	tca	cct	ctc	ctc	gcg	ctc	cct	ctc	ggg	ctc	ctc	ctc	ctc	ctc	ctc	ctc	ctc	ctc	ctc	tct	cct	gcg	aat	tct	ctc	cct	ctc	ctc	ctc	ctc	ctc	ctc	ctc	ctc	ctc
		agc	gag	agc	agc	agc	agc	agc	agc	agc	agc	agc	agc	agc	gca	gca	agc	agc	tag	agc	gca	agc	cgg	agc	agc	agc	agc	agc	agc	agc	agc	agc	agc	gca	gca	tca	cag	aca	agc	gca	agc	agc	agc	agc	agc	agc	agc	agc	agc
		ttt	aca	ttt	ttt	ttt	ttt	ttt	ttt	ttt	ttt	ttt	ttt	ttt	ccc	ggg	ttt	ttt	cct	ttt	ggg	ttt	ttg	ttt	ttt	ttt	ttt	ttt	ttt	ttt	ttt	ttt	ttt	ggg	ggg	gac	gca	ggg	ttt	ggg	ttt	ttt	ttt	ttt	ttt	ttt	ttt	ttt	ttt
		gtg	cct	gtg	gtg	gtg	gtg	gtg	gtg	gtg	gtg	gtg	gtg	gtg	cgg	cgg	gtg	gtg	gag	gtg	cgc	gtg	gtg	gtg	gtg	gtg	gtg	gtg	gtg	gtg	gtg	gtg	gtg	cgg	cgg	tgc	cct	cgg	gtg	cgg	gtg	gtg	gtg	gtg	gtg	gtg	gtg	gtg	gtg
		gat	gca	gat	gat	gat	gat	gat	gat	gat	gat	gat	gat	gat	tgt	aag	gat	gat	atg	gat	aag	gat	tgg	gat	gat	gat	gat	gat	gat	gat	gat	gat	gat	aag	aag	tgg	gaa	aag	gat	aag	gat	gat	gat	gat	gat	gat	gat	gat	gat
		aca	ggg	aca	acg	acg	acg	acg	acg	acg	acg	aca	aca	aca	cgt	ggc	aca	acg	ctt	aca	ggc	acg	gca	aca	aca	aca	aca	acg	acg	acg	acg	acg	acg	ggc	ggc	cgt	ggg	ggc	aca	ggc	aca	aca	aca	aca	aca	aca	aca	aca	aca
		cgg	cgg	cgg	cgg	cgg	cgg	cgg	cgg	cgg	cgg	cgg	cgg	cgg	tac	cct	cgg	cgg	ttt	cgg	cct	cgg	tcg	cgg	cgg	cgg	cgg	cgg	cgg	cgg	cgg	cgg	cgg	cct	cct	cga	cag	cct	cgg	cct	cgg	cgg	cgg	cgg	cgg	cgg	cgg	cgg	cgg
		att	aag	att	att	att	att	att	att	att	att	att	att	att	ctt	aga	att	att	ccc	att	aga	att	cgc	att	att	att	att	att	att	att	att	att	att	aga	aga	agt	aag	aga	att	aga	att	att	att	att	att	att	att	att	att
		ttg	ggc	ttg	gtg	ttg	gtg	gtg	gtg	gtg	ttg	tgg	ttg	ttg	ctt	gga	ttg	gtg	gcc	ttg	gga	ttg	cgt	ttg	ttg	ttg	ttg	ttg	ttg	ttg	ttg	ttg	ttg	gga	gga	gcg	ggc	gga	gtg	gga	tgg	tgg	tgg	tgg	tgg	tgg	tgg	tgg	tgg
		ttg	cct	ttg	ttg	ttg	ttg	ttg	ttg	ttg	ttg	ttg	ttg	ttg	gct	gac	ttg	ttg	gga	ttg	gac	ttg	gcc	ttg	ttg	ttg	ttg	ttg	ttg	ttg	ttg	ttg	ttg	gac	gac	ggg	cct	gac	ttg	gac	ttg	ttg	ttg	ttg	ttg	ttg	ttg	ttg	ttg
		ctg	aga	ctg	ctg	ctg	ctg	ctg	ctg	ctg	ctg	ctg	ctg	ctg	ggg	aaa	ctg	ctg	ggt	ctg	aaa	ctg	gac	ctg	ctg	ctg	ctg	ctg	ctg	ctg	ctg	ctg	ctg	aaa	aaa	tgc	aga	aaa	ctg	aaa	ctg	ctg	ctg	ctg	ctg	ctg	ctg	ctg	ctg
		ctt	gga	ctt	ctc	ctc	ctc	ctc	ctc	ctc	ctt	ctt	ctt	ctt	ctg	ggg	ctt	ctt	ttc	ctt	ggg	ctc	cgc	ctt	ctt	ctt	ctt	ctc	ctc	ctc	ctc	ctc	ctc	ggg	ggg	cac	gga	ggg	ctc	ggg	ctc	ctc	ctc	ctc	ctc	ctc	ctc	ctc	ctc
		gca	gac	gca	gca	gca	gca	gca	gca	gca	gca	gca	gca	gca	tgt	cca	gca	gca	agc	gca	cca	gca	ccc	gca	gca	gca	gca	gca	gca	gca	gca	gca	gca	cca	cca	gtt	gac	cca	gca	cca	gca	gca	gca	gca	gca	gca	gca	gca	gca
		gta	aaa	gta	gta	gta	gta	gta	gta	gta	gta	gta	gta	gta	gaa	cag	gta	gta	caa	gta	cag	gta	cgc	gta	gta	gta	gta	gta	gta	gta	gta	gta	gta	cgg	cag	ttt	aaa	cgg	gta	cag	gta	gta	gta	gta	gta	gta	gta	gta	gta
		act	ggg	act	act	act	act	act	act	act	act	act	act	act	tcg	gga	act	act	aat	act	gga	act	ctt	act	act	act	act	act	act	act	act	act	act	gga	gga	acc	ggg	gga	act	gga	act	act	act	act	act	act	act	act	act
		tca	cca	tca	tcg	tcg	tcg	tcg	tcg	tcg	tca	tca	tca	tca	cct	gaa	tca	tcg	gtg	tca	gaa	tca	tcc	tca	tca	tca	tca	tca	tca	tca	tca	tca	tca	gaa	gaa	ggg	cca	gaa	tca	gaa	tca	tca	tca	tca	tca	tca	tca	tca	tca
		tac	cag	tac	tgc	tgc	tgc	tgc	tgc	tgc	tac	tac	tac	tac	ggg	agg	tac	tac	agt	tac	agg	tac	cga	tac	tac	tac	tac	tac	tac	tac	tac	tac	tac	agg	agg	gca	cag	agg	tac	agg	tac	tac	tac	tac	tac	tac	tac	tac	tac
		cta	gga	cta	cta	cta	cta	cta	cta	cta	cta	cta	cta	cta	ttc	ggt	cta	cta	gag	cta	ggt	cta	agt	cta	cta	cta	cta	cta	cta	cta	cta	cta	cta	ggt	ggt	cct	gga	ggt	cta	ggt	cta	cta	cta	cta	cta	cta	cta	cta	cta
		gca	gaa	gca	gcg	gcg	gcg	gcg	gcg	gcg	gca	gca	gca	gca	agt	cca	gca	gcg	gca	gcg	cca	gca	gag	gca	gca	gca	gca	gca	gca	gca	gca	gca	gca	cca	cca	gca	gaa	cca	gcg	cca	gca	gca	gca	gca	gca	gca	gca	gca	gca
		aca	agg	aca	acg	acg	acg	acg	acg	acg	aca	aca	aca	aca	gtg	cca	aca	aca	cct	aca	cca	aca	gca	aca	aca	aca	aca	aca	aca	aca	aca	aca	aca	cca	cca	ggg	agg	cca	aca	cca	aca	aca	aca	aca	aca	aca	aca	aga	aca
		ggc	ggt	ggc	agc	agc	agc	agc	agc	agc	ggc	ggc	agt	agt	acc	ggt	agt	ggc	gca	ggc	ggt	ggc	cct	ggc	ggc	ggc	ggc	agc	agc	agc	agc	agc	agc	ggt	ggt	cgg	ggt	ggt	ggc	ggt	ggc	ggc	ggc	ggc	ggc	ggc	ggc	ggc	ggc
		caa	cca	caa	caa	cag	caa	caa	caa	caa	caa	caa	caa	caa	gtc	cca	caa	caa	ggg	caa	cca	caa	gca	caa	caa	caa	caa	caa	caa	caa	caa	caa	caa	cca	cca	aag	cca	cca	caa	cca	caa	caa	caa	caa	caa	caa	caa	caa	caa
		cat	cca	cat	cat	tat	cat	cat	cat	cat	cat	cat	cat	cat	cac	cca	cat	cat	cgg	cat	cca	cat	gca	cat	cat	cat	cat	cat	cat	cat	cat	cat	cat	cca	cca	ggc	cca	cca	cat	cca	cat	cat	cat	cat	cat	cat	cat	cat	cat
		gtg	ggt	gtg	gtg	ttc	gtg	gtg	gtg	gtg	gtg	gtg	gtg	gtg	act	ggc	gtg	gtg	aag	gtg	ggc	gta	cgc	gta	gta	gta	gta	gtg	gtg	gtg	gtg	gtg	gtg	ggc	ggc	ccc	ggt	ggc	gtg	ggc	gtg	gtg	gtg	gtg	gtg	gtg	gtg	gtg	gtg
		agt	cca	agt	agt	ttc	agt	agt	agt	agt	agg	agt	aac	aac	gcc	aga	aat	agt	ggc	aat	aga	agt	aag	agt	agt	agt	agt	agt	agt	agt	agt	agt	agt	aga	aga	aga	cca	aga	agt	aga	agt	agt	agt	agt	agt	agt	agt	agt	aat
		gag	cca	gag	gag	cag	gag	gag	gag	gag	agt	gag	gag	gag	aga	gat	gag	gag	cct	gag	gat	gag	ggc	gag	gag	gag	gag	gag	gag	gag	gag	gag	gag	gat	gat	gga	cca	gat	gag	gat	gag	gag	gag	gag	cag	cag	cag	gag	cag
		aca	ggc	aca	gca	gca	gca	gca	gca	gca	gag	gca	gtc	aca	ggg	ggt	aca	gca	aga	gca	ggt	gca	ccc	gca	gca	gca	gca	gca	gca	gca	gca	gca	gca	ggt	ggt	gac	ggc	ggt	gca	ggt	gca	gca	gca	gca	gca	gca	gca	gca	gca
		cct	aga	cct	tct	cct	tct	cct	cct	cct	gca	tct	aat	cct	acg	gaa	cct	cct	gga	tct	gtt	cct	aga	cct	cct	cct	cct	tct	tct	tct	tct	tct	tct	gaa	gaa	aaa	aga	gaa	tct	gaa	cct	cct	cct	cct	cct	cct	cct	cct	cct
		gca	gat	gca	gca	gca	gca	gca	gca	gca	tct	gca	aga	gca	ctt	gat	gca	gca	gac	gca	gat	gca	gga	gca	gca	gca	gca	gca	gca	gca	gca	gca	gcg	gac	gat	ggg	gat	gac	gca	gat	gca	gca	gca	gca	gca	gca	gca	gca	gca
		ggg	ggt	ggg	ggg	ggg	ggg	ggg	ggg	ggg	gca	ggc	tag	ggg	tgt	ggt	ggg	ggg	aaa	ggg	ggt	ggg	gac	ggg	ggg	ggg	ggg	ggg	ggg	ggg	ggg	ggg	ggg	ggt	ggt	cca	gga	ggt	ggg	ggt	ggg	ggg	ggg	ggg	ggg	ggg	ggg	ggg	ggg
		cgg	gaa	cgg	cga	cga	cga	cga	cga	cga	ggg	cgg	aga	cgg	ggg	cta	cgg	cgc	ggg	cga	cct	cga	aaa	cgg	cgg	cgg	cgg	cgg	cgg	cgg	cgg	cgg	cgg	cta	cta	cag	gaa	cta	cgg	cta	cgg	cgg	cgg	cgg	cgc	cgc	cgc	cgc	cgc
		aag	gat	aag	agg	agg	agg	agg	agg	agg	cgg	aag	aaa	aag	aag	cca	aag	aag	cca	aag	cca	aag	ggg	aag	aag	aag	aag	aag	aag	aag	aag	aag	aag	cca	cca	gga	gat	cca	aag	cca	aag	aag	aag	aag	aag	aag	aag	aag	aag
		cag	ggt	ggc	cag	ggc	cag	cag	cag	cag	aag	ggc	ggc	ggc	gca	ggt	ggc	ggc	cag	ggc	ggt	ggc	cca	ggc	ggc	ggc	ggc	ggc	ggc	ggc	ggc	ggc	ggc	ggt	ggt	gaa	ggt	ggt	ggc	ggt	ggc	ggc	ggc	ggc	ggc	ggc	ggc	ggc	ggc
		ggc	cta	cct	ggc	ccc	ggc	ggc	ggc	ggc	ggc	cct	ccc	ccc	ccc	cct	ccc	cct	gga	cct	cct	cct	cag	cct	cct	cct	cct	cct	cct	cct	cct	cct	cct	cct	cct	agg	cca	cct	cct	cct	cct	cct	cct	cct	cct	cct	cct	cct	cct
		cct	cca	aga	ccc	aga	ccc	ccc	ccc	ccc	cct	aga	aga	aga	agc	cca	aga	aga	gaa	aga	cca	aga	gga	aga	aga	aga	aga	aga	aga	aga	aga	aga	aga	cca	caa	ggt	cca	cca	aga	cca	aga	aga	aga	aga	aga	aga	aga	aga	aga
		aga	ggt	gga	aga	gga	aga	aga	aga	aga	aga	gga	gga	gga	aac	ggc	gga	gga	agg	gga	ggc	gga	gaa	gga	gga	gga	gga	gga	gga	gga	gga	gga	gga	ggc	ggc	cca	ggt	ggc	gga	gga	gga	gga	gga	gga	gga	gga	gga	gga	gga
		gga	cct	gac	gga	gac	gga	gga	gga	gga	gga	gac	gac	gac	ccg	ccc	gac	gac	ggt	gac	ccc	gac	agg	gac	gac	gac	gac	gac	gac	gac	gac	gac	gac	ccc	ccc	cca	cct	ccc	gac	ccc	gac	gac	gac	gac	gac	gac	gac	gac	gac
		gac	cca	aaa	gac	aaa	gac	gac	gac	gac	gac	aaa	aaa	aaa	cca	cct	aaa	aaa	cca	aaa	cct	aaa	ggt	aaa	aaa	aaa	aaa	aaa	aaa	aaa	aaa	aaa	aaa	cct	cct	ggt	cca	cct	aaa	cct	aaa	aaa	aaa	aaa	aaa	aaa	aaa	aaa	aaa
		aaa	ggc	ggg	aaa	ggg	aaa	aaa	aaa	aaa	aaa	ggg	gga	gga	gtt	ggt	gga	ggg	cca	gga	ggt	gga	cca	ggg	ggg	ggg	ggg	ggg	ggg	ggg	ggg	ggg	gga	ggt	ggt	cct	ggc	ggt	ggg	ggt	ggg	ggg	ggg	ggg	ggg	ggg	ggg	ggg	ggg
		ggg	ccc	cca	ggg	cca	ggg	ggg	ggg	ggg	ggg	cca	ccg	ccg	agc	cct	ccg	cca	ggt	cca	cct	cca	cca	cca	cca	cca	cca	cca	cca	cca	cca	cca	cca	cct	cct	cca	ccc	cct	cca	cct	cca	cca	cca	cca	ccg	ccg	cca	cca	cca
		cca	cct	cag	cca	cag	cca	cca	cca	cca	cca	cag	caa	caa	aat	cca	cag	cag	cca	cag	cca	cgg	ggt	cag	cag	cag	cag	cag	cag	cag	cag	cag	cag	cca	cca	ggc	cct	cca	cag	cca	cag	cag	cag	cag	cag	cag	cag	cag	cag
		cag	ggt	gga	cag	gga	cag	cag	cag	cag	cag	gga	gga	gga	aat	ggt	gga	gga	cca	gga	ggt	gga	cca	gga	gga	gga	gga	gga	gga	gga	gga	gga	gga	ggt	ggt	aga	ggt	ggt	gga	ggt	gga	gga	gga	gga	gga	gga	gga	gga	gga
		gga	cct	gaa	gga	gaa	gga	gga	gga	gga	gga	gaa	gaa	gaa	ggc	ctt	gaa	gaa	ggc	gaa	ctt	gaa	cca	gaa	gaa	gaa	gaa	gaa	gaa	gaa	gaa	gaa	gaa	ctt	ctt	gat	cct	ctt	gaa	ctt	gaa	gaa	gaa	gaa	gaa	gaa	gaa	gaa	gaa
		gaa	cca	agg	gaa	agg	gaa	gaa	gaa	gaa	gaa	agg	agg	agg	aag	ggc	agg	agg	aga	agg	ggt	agg	ggc	agg	agg	agg	agg	agg	agg	agg	agg	agg	agg	ggc	ggc	ggt	cca	ggc	agg	ggc	agg	agg	agg	agg	agg	agg	agg	agg	agg
		agg	ggt	ggt	agg	ggt	agg	agg	agg	agg	agg	ggt	ggt	ggt	ttg	gga	ggt	ggt	gat	ggt	gga	ggt	aga	ggt	ggt	ggt	ggt	ggt	ggt	ggt	ggt	ggt	ggt	gga	gga	gga	ggt	gga	ggt	gga	ggt	ggt	ggt	ggt	ggt	ggt	ggt	ggt	ggt
		ggt	ctt	cca	ggt	cca	ggt	ggt	ggt	ggt	ggt	cca	cca	cca	ctg	aac	cca	cca	ggt	cca	aat	cca	gat	cca	cca	cca	cca	cca	cca	cca	cca	cca	cca	aac	aac	gat	ctt	aac	cca	aac	cca	cca	cca	cca	cca	cca	cca	cca	cca
		cca	ggc	cca	cca	cca	cca	cca	cca	cca	cca	cca	cca	cca	gca	ttc	cca	cca	gaa	cca	ttt	cca	ggt	cca	cca	cca	cca	cca	cca	cca	cca	cca	cca	ttt	ttc	ggt	ggc	ttc	cca	ttc	cca	cca	cca	cca	cca	cca	cca	cca	cca
		cca	gga	ggt	cca	ggt	cca	cca	cca	cca	cca	ggt	ggt	ggt	tta	gct	ggt	ggt	gat	ggt	gct	ggt	gaa	ggt	ggt	ggt	ggt	ggg	ggt	ggt	ggt	ggt	ggt	gct	gct	cta	gga	gct	ggt	gct	ggt	ggt	ggt	ggt	ggt	ggt	ggt	ggt	ggt
		ggt	aac	cca	ggt	cca	ggt	ggt	ggt	ggt	ggc	cca	cca	cca	aag	gct	cca	cca	ggt	cca	gct	cca	gat	cca	cca	cca	cca	cca	cca	cca	cca	cca	cca	gct	gct	cca	aac	gct	cca	gct	cca	cca	cca	cca	cca	cca	cca	cca	cca
		cca	ttc	cca	cca	cca	cca	cca	cca	cca	cca	cca	cca	cca	tgt	caa	cca	cca	cta	cca	caa	cca	ggt	cca	cca	cca	cca	cca	cca	cca	cca	cca	cca	caa	caa	ggt	ttc	caa	cca	caa	cca	cca	cca	cca	cca	cca	cca	cca	cca
		cca	gct	ggc	cca	ggc	cca	cca	cca	cca	cca	ggc	ggc	ggc	gat	tat	ggc	ggc	cca	ggc	tat	ggc	cta	ggc	ggc	ggc	ggc	ggc	ggc	ggc	ggc	ggc	ggc	tat	tat	cct	gct	tat	ggc	tat	ggc	ggc	ggc	ggc	ggc	ggc	ggc	ggc	ggc
		ggc	gct	aga	ggc	aga	ggc	ggc	ggc	ggc	ggc	aga	aga	aga	gtg	gat	aga	aga	ggt	aga	gac	aga	cca	aga	aga	aga	aga	aga	aga	aga	agg	aga	aga	gat	gat	cca	gct	gat	aga	gat	aga	aga	aga	aga	aga	aga	agg	aga	agg
		aga	caa	gat	aga	gat	aga	aga	aga	aga	aga	gat	gat	gat	aga	cca	gat	gat	cct	gat	cca	gat	ggt	gat	gat	gat	gat	gat	gat	gat	gat	gat	gat	cca	cca	ggc	caa	cca	gat	cca	gat	gat	gat	gat	gat	gat	gat	gat	gat
		gat	tat	ggt	gat	ggt	gat	gat	gat	gat	gat	ggt	ggt	ggt	cgt	tct	ggt	ggt	cca	ggt	tct	ggt	cct	ggt	ggt	ggt	ggt	ggt	ggt	ggt	ggt	ggt	ggt	tct	tct	ccc	tat	tct	ggt	tct	ggt	ggt	ggt	ggt	ggt	ggt	ggt	ggt	ggt
		ggt	gat	gaa	ggt	gaa	ggt	ggt	ggt	ggt	ggt	gaa	gaa	gaa	ttt		gaa	gaa	ggg	gaa		gaa	cca	gaa	gaa	gaa	gaa	gaa	gaa	gaa	gaa	gaa	gaa			cct	gat		gaa		gaa	gaa	gaa	gaa	gaa	gaa	gaa	gaa	gaa
		gaa	cca	gat	gaa	gac	gaa	gaa	gaa	gaa	gaa	aat	gac	gac	tac		gat	gat	ccc	gat		gat	ggt	gat	gat	gat	gat	gac	gat	gat	gat	gac	gat			ggt	cca		gat		gat	gat	gat	gat	gat	gat	gat	gat	gat
		gat	tct	ggt	gac	ggt	gac	gac	gac	gat	gat	ggt	ggt	ggt	cgt		ggt	ggt	cct	ggt		ggt	ccc	ggt	ggt	ggt	ggt	ggt	ggt	ggt	ggt	ggt	ggt			cct	tct		ggt		ggt	ggt	ggt	ggt	ggt	ggt	ggt	ggt	ggt
		ggt		cta	ggt	cta	ggt	ggt	ggt	ggt	ggt	cca	cta	cta	gat		cta	cta	ggt	cta		cca	cct	cta	cta	cta	cta	cca	cca	cca	cca	cca	cca			cca			cta		cta	cta	cta	cta	cta	cta	cta	cct	ctg
		cta		cca	cta	cca	cta	cta	cta	cta	cca	cca	cca	cca	gtg		cca	cca	cct	cca		cca	ggt	cca	cca	cca	cca	cca	cca	cca	gca	cca	cca			ggt			cca		cca	cca	cca	cca	cca	cca	cca	cca	cca
		cca		ggt	cca	ggt	cca	cca	cca	cca	cca	ggt	ggt	ggt	agt		ggt	ggt	cca	ggt		ggt	cct	ggt	ggt	ggt	ggt	ggt	ggt	ggt	ggt	ggt	ggt			ctt			ggt		ggt	ggt	ggt	ggt	ggt	ggt	ggt	ggt	ggt
		ggt		cct	ggt	cct	ggt	ggt	ggt	ggt	ggt	ccc	cct	cct	gag		cct	cct	ggt	cct		cct	cca	cct	cct	cct	cct	cct	cct	cct	cct	cct	cct			ggc			cct		cct	cct	cct	cct	cct	cct	cct	cct	cct
		cct		cca	cct	cca	cct	cct	cct	cct	cct	cca	cca	cca	gca		cca	cca	ctt	cca		cca	ggt	cca	cca	cca	cca	cca	cca	cca	cca	cca	cca			gga			cca		cca	cca	cca	cca	cca	cca	cca	cca	cca
		cca		ggc	cca	ggc	cca	cca	cca	cca	cca	ggg	ggc	ggc	cct		ggc	ggc	ggc	ggc		ggt	ctt	ggc	ggc	ggc	ggc	ggc	ggc	ggc	ggg	ggc	ggc			aac			ggc		ggg	ggg	ggg	ggg	ggg	ggg	ggg	ggg	ggg
		ggc		ccc	ggc	ccc	ggc	ggc	ggc	ggc	ggc	ccc	ccc	ccc	gca		ccc	ccc	gga	cct		ccc	ggc	cct	cct	cct	cct	ccc	ccc	ccc	ccc	ccc	ccc			ttc			ccc		ccc	ccc	ccc	ccc	ccc	ccc	ccc	ccc	ccc
		ccc		cct	ccc	cct	ccc	ccc	ccc	ccc	ccc	cct	cct	cct	ggg		cct	cct	aac	cct		cct	gga	cct	cct	cct	cct	cct	cct	cct	cct	cct	cct			gct			cct		cct	cct	cct	cct	cct	cct	cct	cct	cct
		cct		ggt	cct	ggt	cct	cct	cct	cct	cct	ggt	ggt	ggt	cgg		ggt	ggt	ttc	ggt		ggt	aac	ggt	ggt	ggt	ggt	ggt	ggt	ggt	ggt	ggt	ggt			gct			ggt		ggt	ggt	ggt	ggt	ggt	ggt	ggt	ggt	ggt
		ggt		cct	ggt	cct	ggt	ggt	ggt	ggt	ggt	cct	cct	cct	aag		cct	cct	gct	cct		cct	ttt	cct	cct	cct	cct	cct	cct	cct	cct	cct	cct			cag			cct		cct	cct	cct	cct	cct	cct	cct	cct	cct
		cct		cca	cct	cca	cct	cct	cct	cct	cct	cca	cca	cca	ggc		cca	cca	gct	cca		cca	gct	cca	cca	cca	cca	cca	cca	cca	cca	cca	cca			tat			cca		cca	cca	cca	cca	cca	cca	cca	cca	cca
		cca		ggt	cca	ggt	cca	cca	cca	cca	cca	ggt	ggt	ggt	cct		ggt	ggt	caa	ggt		ggt	gct	ggt	ggt	ggt	ggt	ggt	ggt	ggt	ggt	ggt	ggt			gat			ggt		ggt	ggt	ggt	ggt	ggt	ggt	ggt	ggt	ggt
		ggt		ctt	ggc	ctt	ggt	ggt	ggt	ggt	ggt	ctt	ctt	ctt	aga		ctt	ctt	tat	ctt		ctt	caa	ctt	ctt	ctt	ctt	ctt	ctt	ctt	ctt	ctt	ctt			cca			ctt		ctt	ctt	ctt	ctt	ctt	ctt	ctt	ctt	ctt
		ctt		ggc	ctt	ggc	ctt	ctt	ctt	ctt	ctt	ggc	ggt	ggt	gga		ggt	ggc	gat	ggc		ggc	tat	ggc	ggc	ggc	ggc	ggc	ggc	ggc	ggc	ggc	ggc			tct			ggc		ggc	ggc	ggc	ggc	ggc	ggc	ggc	ggc	ggc
		ggc		gga	ggc	gga	ggc	ggc	ggc	ggc	ggc	gga	gga	gga	gac		gga	gga	cca	gga		gga	gat	gga	gga	gga	gga	gga	gga	gga	gga	gga	gga						gga		gga	gga	gga	gga	gga	gga	gga	gga	gga
		gga		aac	gga	aat	gga	gga	gga	gga	gga	aac	aac	aac	aaa		aac	aac	tct	aac		aac	cca	aac	aac	aac	aac	aat	aat	aat	aat	aat	aat						aac		aac	aac	aac	aac	aac	aac	aac	aac	aac
		aac		ttc	aat	ttc	aat	aat	aat	aac	aac	ttc	ttt	ttt	ggg		ttc	ttt		ttc		ttt	tca	ttc	ttc	ttc	ttc	ttt	ttt	ttt	ttt	ttt	ttt						ttt		ttc	ttc	ttc	ttc	ttt	ttc	ttc	ttc	ttc
		ttc		gct	ttc	gct	ttc	ttc	ttc	ttc	ttt	gct	gct	gct	cct		gct	gct		gct		gct		gct	gct	gct	gct	gct	gct	gct	gct	gct	gct						gct		gct	gct	gct	gct	gct	gct	gct	gct	gct
		gct		gct	gct	gct	gct	gct	gct	gct	gct	gct	gct	gct	cag		gct	gct		gct		gct		gct	gct	gct	gct	gct	gct	gct	gct	gct	gct						gct		gct	gct	gct	gct	gct	gct	gct	gct	gcc
		gct		caa	gct	caa	gct	gct	gct	gct	gct	caa	caa	caa	gga		caa	caa		cag		caa		caa	caa	caa	caa	caa	caa	caa	caa	cag	caa						caa		caa	caa	caa	caa	caa	caa	caa	caa	cag
		caa		tat	caa	tat	caa	caa	caa	caa	caa	tat	tat	tat	gaa		tat	tat		tat		tat		tat	tat	tat	tat	tat	tat	tat	tat	tat	tat						tac		tat	tat	tat	tat	tat	tat	tat	tat	tat
		tat		gat	tat	gat	tat	tat	tat	tat	tat	gat	gat	gat	agg		gat	gat		gat		gat		gat	gat	gat	gat	gat	gat	gat	gat	gat	gat						gat		gat	gat	gat	gat	gat	gat	gat	gat	gat
		gat		cca	gat	cca	gat	gat	gat	gat	gat	cca	cca	cca	ggt		cca	cca		cca		cca		cca	cca	cca	cca	cca	cca	cca	cca	cca	cca						cca		cca	cca	cca	cca	cca	cca	cca	cca	cca
		cca		tct	cca	tct	cca	cca	cca	cca	cca	tct	tct	tct	cca		tct	tct		tct		tct		tct	tct	tct	tct	tct	tct	tct	tct	tct	tct						tct		tct	tct	tct	tct	tct	tct	tct	tct	tct
		tct			tct		tct	tct	tct	tcc	tct				cca
															ggt
															cca
															cca
															ggc
															aga
															gat
															ggt
															gaa
															gac
															ggt
															cta
															cca
															ggt
															cct
															cca
															ggc
															ccc
															cct
															ggt
															cct
															cca
															ggt
															ctt
															ggt
															gga
															aac
															ttc
															gct
															gct
															caa
															tat
															gat
															cca
															tct
N-terminal 2		aaa	aaa	aaa	aaa	aaa	aaa	aaa	aaa	aaa	aaa	aaa	aaa	aaa	aaa	aaa	aaa	aaa	aaa	aaa	aaa	aaa	aaa	aaa	aaa	aaa	aaa	aaa	aaa	aaa	aaa	aaa	aaa	aaa	aaa	aaa	aaa	aaa	aaa	aaa	aaa	aaa	aaa	aaa	aaa	aaa	aaa	aaa	aaa
		gcc	gcc	gcc	gcg	gcg	gcg	gcg	gcg	gcg	gca	gca	gca	gca	gca	gca	gca	gca	gca	gca	gca	gca	gca	gca	gca	gca	gca	gcg	gcg	gcg	gcg	gcg	gcg	gca	gca	gca	gca	gca	gcg	gca	gca	gca	gca	gca	gca	gca	gca	gca	gca
		gct	gct	gct	gcc	gct	gct	gct	gct	gct	gct	gcc	gct	gct	gct	gct	gct	gct	gct	gct	gcg	gct	gct	gct	gct	gct	gct	gct	gct	gct	gct	gct	gct	gct	gct	gct	gct	gct	gct	gct	gca	gca	gca	gca	gca	gca	gca	gca	gca
		gat	gat	gat	gac	gac	gac	gac	gac	gac	gac	gat	gat	gat	gat	gat	gat	gat	gat	gat	gat	gat	gat	gat	gat	gat	gat	gac	gac	gac	gac	gac	gac	gac	gat	gat	gat	gat	gat	gat	gat	gat	gat	gat	gat	gat	gat	gat	gat
		ttt	ttt	ttt	ttt	ttt	ttt	ttt	ttt	ttt	ttt	gct	ttt	ttt	ttt	tat	ttt	ttt	ttt	ttt	ttt	ttt	ttt	ttt	ttt	ttt	ttt	ttt	ttt	ttt	ttt	ttt	ttt	ttt	ttt	ttt	ttt	ttt	ttt	ttt	ttt	ttt	ttt	ttt	ttt	ttt	ttt	ttt	ttt
		ggc	ggc	ggc	ggc	ggc	ggc	ggc	ggc	ggc	ggg	ggc	ggg	ggg	ggc	ggc	ggc	ggc	ggc	ggc	ggc	ggc	ggc	ggc	ggc	ggc	ggc	ggc	ggc	ggc	ggc	ggc	ggc	ggc	ggc	ggc	ggc	ggc	ggc	ggc	ggc	ggc	ggc	ggc	ggc	ggc	ggc	ggc	ggc
		cca	cca	cca	cca	cca	cca	cca	cca	cca	cca	cca	ccg	ccg	cca	cca	ccg	cca	cca	cca	ccg	cca	cca	cca	cca	cca	cca	ccc	ccc	cct	cct	ccc	cct	cca	cca	cca	cca	cca	cca	cca	cca	cca	cca	cca	cca	cca	cca	cca	cca
GXY		gga	gga	gga	gga	gga	gga	gga	gga	gga	gga	gga	gga	gga	gga	gga	gga	gga	gga	gga	gga	gga	gga	gga	gga	gga	gga	gga	gga	gga	gga	gga	gga	gga	gga	gga	gga	gga	gga	gga	gga	gga	gga	gga	gga	gga	gga	gga	gga
		cct	cct	cct	cct	cct	cct	cct	cct	cct	cct	cct	cct	cct	cct	cct	cct	cct	cct	cct	cct	cct	cct	cct	cct	cct	cct	cct	cct	cct	cct	cct	cct	cct	cct	cct	cct	cct	cct	cct	cct	cct	cct	cct	cct	cct	cct	ccc	cct
This sheet was used to		atg	atg	atg	atg	atg	atg	atg	atg	atg	atg	atg	atg	atg	atg	atg	atg	atg	atg	atg	atg	atg	atg	atg	atg	atg	atg	atg	atg	atg	atg	atg	atg	atg	atg	atg	atg	atg	atg	atg	atg	atg	atg	atg	atg	atg	atg	atg	atg
calculate generic bird		ggt	ggt	ggt	ggt	ggt	ggt	ggt	ggt	ggt	ggt	ggt	ggt	ggt	ggt	ggt	ggt	ggt	ggt	ggc	ggt	ggt	ggt	ggt	ggt	ggt	ggt	ggt	ggt	ggt	ggt	ggt	ggt	ggt	ggt	gga	ggt	ggt	ggt	ggt	ggt	ggt	ggt	ggt	ggt	ggt	ggt	ggt	ggt
targets from the GXY		tta	tta	tta	tta	tta	tta	tta	tta	tta	ttg	ttg	tta	tta	tta	tta	tta	tta	ttg	tta	tta	ttg	tta	tta	tta	tta	tta	tta	tta	tta	tta	tta	tta	tta	tta	tta	tta	tta	tta	tta	tta	tta	tta	tta	tta	tta	tta	tta	tta
domain.		atg	atg	atg	atg	atg	atg	atg	atg	atg	atg	atg	atg	atg	atg	atg	atg	atg	atg	atg	atg	atg	atg	atg	atg	atg	atg	atg	atg	atg	atg	atg	atg	atg	atg	atg	atg	atg	atg	atg	atg	atg	atg	atg	atg	atg	atg	atg	atg
		gga	gga	gga	gga	gga	gga	gga	gga	gga	gga	gga	gga	gga	gga	gga	gga	gga	gga	gga	gga	gga	gga	gga	gga	gga	gga	gga	gga	gga	gga	gga	gga	gga	gga	gga	gga	gga	gga	gga	gga	gga	gga	gga	gga	gga	gga	gga	gga
		cct	cct	cct	cct	cca	cct	cct	cct	cct	cct	cct	cct	cct	cct	cct	cct	cct	ccc	cct	cct	ccc	ccc	ccc	ccc	ccc	ccc	cct	cct	cct	cct	cct	cct	cct	cct	cct	cct	cct	cct	cct	ccc	ccc	ccc	ccc	ccc	ccc	ccc	ccc	ccc
		aga	aga	aga	aga	aga	aga	aga	aga	aga	aga	aga	aga	aga	aga	aga	aga	aga	aga	aga	aga	aga	aga	aga	aga	aga	aga	aga	aga	aga	aga	aga	aga	aga	aga	aga	aga	aga	aga	aga	aga	aga	aga	aga	aga	aga	aga	aga	aga
		ggc	ggc	ggc	ggc	ggc	ggc	ggc	ggc	ggc	ggc	ggc	ggc	ggc	ggc	ggc	ggc	ggc	ggc	ggc	ggc	ggc	ggc	gga	gga	gga	gga	ggc	ggc	ggc	ggc	ggc	ggc	ggc	ggc	ggc	ggc	ggc	ggc	ggc	ggc	ggc	ggc	ggc	ggc	ggc	ggc	ggc	ggc
		cca	cca	cca	cca	cca	cca	cca	cca	cca	cca	cca	cca	cca	cca	cca	cca	cca	cca	cca	cca	cca	cca	cca	cca	cca	cca	cca	cca	cca	cca	cca	cca	cca	cca	cca	cca	cca	cca	cca	cca	cca	cca	cca	cca	cct	cca	cca	cca
		cct	cct	cct	cct	cct	cct	cct	cct	cct	cct	cct	cct	cct	cct	cct	cct	cct	cct	cct	cct	cct	cct	cct	cct	cct	cct	cct	cct	cct	cct	cct	cct	cct	cct	cct	cct	cct	cct	cct	cct	cct	cct	cct	cct	cct	cct	cct	cct
		gga	gga	gga	gga	gga	gga	gga	gga	gga	gga	gga	gga	gga	gga	gga	gga	gga	gga	gga	gga	gga	gga	gga	gga	gga	gga	gga	gga	gga	gga	gga	gga	gga	gga	gga	gga	gga	gga	gga	gga	gga	gga	gga	gga	gga	gga	gga	gga
		gca	gca	gca	gca	gca	gca	gca	gca	gca	gca	tca	aca	aca	gca	gca	gca	gca	gca	gca	gca	gca	act	gca	gca	gca	gca	gca	gca	gca	gca	gca	gca	gca	gca	gca	gca	gca	gca	gca	gca	gca	gca	gca	gca	gca	gca	gca	gca
		tct	tct	tct	tct	tct	tct	tct	tct	tcc	tct	tct	tct	tct	tct	tct	tct	tct	tct	tct	tct	gct	tct	tct	tct	tct	tct	tct	tct	tct	tct	tct	tct	tct	tct	tct	tct	tct	tct	tct	tct	tct	tct	tct	tct	tct	tct	tct	tct
		gga	gga	gga	gga	gga	gga	gga	gga	gga	gga	gga	gga	gga	gga	gga	gga	gga	gga	gga	gga	gga	gga	gga	gga	gga	gga	gga	gga	gga	gga	gga	gga	gga	gga	gga	gga	gga	gga	gga	gga	gga	gga	gga	gga	gga	gga	gga	gga
		ccc	ccc	ccc	ccc	ccc	ccc	ccc	ccc	ccc	cct	ccc	ccc	ccc	ccc	ccc	ccc	cca	ccc	ccc	ccc	ccc	ccc	ccc	ccc	ccc	ccc	cct	cct	cct	cct	cct	cct	ccc	ccc	ccc	ccc	ccc	ccc	ccc	ccc	ccc	ccc	ccc	ccc	ccc	ccc	ccc	ccc
		cct	cct	cct	cct	cct	cct	cct	cct	cct	cct	cct	cct	cct	cct	cct	cct	cct	cct	cct	cct	cct	cct	cct	cct	cct	cct	cct	cct	cct	cct	cct	cct	cct	cct	ccc	cct	cct	cct	cct	cct	cct	cct	cct	cct	cct	cct	cct	cct
		ggt	ggt	ggt	ggt	ggt	ggt	ggt	ggt	ggt	ggt	ggc	ggt	ggt	ggt	ggt	ggt	ggt	ggc	ggt	ggt	ggt	ggt	gga	gga	gga	gga	ggt	ggt	ggt	ggt	ggc	ggt	ggt	ggt	ggc	ggt	ggt	ggt	ggt	ggt	ggt	ggt	ggt	ggt	ggt	ggt	ggt	ggc
		cct	cct	cct	cct	cct	cct	cct	cct	cct	cct	cct	cct	cct	cct	cct	cct	cct	cct	cct	cct	cct	cct	cct	cct	cct	cct	cct	cct	cct	cct	cct	cct	cct	cct	cct	cct	cct	cct	cct	cct	cct	cct	cct	cct	cct	cct	cct	cct
		cct	cct	cct	cct	cct	cct	cct	cct	cct	cct	cct	cct	cct	cct	cct	cct	cct	cct	cct	cct	cct	cct	cct	cct	cct	cct	cct	cct	cct	ccc	cct	ccc	cct	cct	cct	cct	cct	cct	cct	cct	cct	cct	cct	cct	cct	ccc	cct	cct
		ggt	ggt	ggt	ggt	ggt	ggt	ggt	ggt	ggt	ggt	ggt	ggt	ggt	ggt	ggt	ggt	ggt	ggt	ggt	ggt	ggt	ggt	ggt	ggt	ggt	ggt	ggg	ggg	ggg	gga	ggg	ggg	ggt	ggt	ggt	ggt	ggt	ggt	ggt	ggt	ggt	ggt	ggt	ggt	ggt	ggt	ggt	ggt
		ttt	ttt	ttt	ttt	ttt	ttt	ttt	ttt	ttt	ttt	cat	ttc	ttc	ttt	ttt	ttc	ttt	ttt	ttt	ttt	ttt	ttt	ttt	ttt	ttt	ttt	ttt	ttt	ttt	ttt	ttt	ttt	ttt	ttt	ttt	ttt	ttt	ttt	ttt	ttc	ttc	ttc	ttc	ttc	ttc	ttc	ttc	ttc
		caa	caa	caa	caa	caa	caa	cag	cag	caa	caa	caa	caa	caa	caa	caa	caa	caa	caa	caa	caa	caa	caa	caa	caa	caa	caa	caa	caa	caa	caa	caa	caa	caa	caa	caa	caa	caa	caa	caa	caa	caa	caa	caa	caa	caa	caa	caa	caa
		ggc	ggt	ggt	ggt	ggt	ggt	ggt	ggt	ggt	ggt	ggt	ggt	ggt	ggt	ggc	ggt	ggc	ggt	ggt	ggt	ggc	ggt	ggt	ggt	ggt	ggt	ggt	ggt	ggt	ggt	ggt	ggt	ggt	ggt	ggc	ggt	ggt	ggt	ggt	ggc	ggc	ggc	ggc	ggt	ggt	ggt	ggt	ggt
		gtt	gtt	gtt	gtt	gtt	gtt	gtt	gtt	gtt	att	ctt	gtt	gtt	gtt	gtt	gtt	att	gtt	gtt	gtt	gtt	gtt	gtt	gtt	gtt	gtt	gtt	gtt	gtt	gtt	gtt	gtt	gtt	gtt	gtt	gtc	gtt	gtt	gtt	ctt	ctt	ctt	ctt	cta	cta	ctt	ctt	ctt
		cct	cct	cct	ccc	cct	ccc	cct	cct	cct	cct	cct	cct	cct	cct	cct	cct	cct	cct	cct	cct	cct	cct	cct	cct	cct	cct	cct	cct	cct	cct	cct	cct	cct	cct	cct	cct	cct	cct	ccc	cct	cct	cct	cct	cct	cct	cct	cct	cct
		ggt	ggt	ggt	ggt	ggt	ggt	ggt	ggt	ggt	ggt	ggt	ggt	ggt	ggt	ggt	ggt	ggt	ggt	ggt	ggt	ggt	ggt	ggt	ggt	ggt	ggt	ggt	ggt	ggt	ggt	ggt	ggt	ggt	ggt	ggt	ggt	ggt	ggt	ggt	ggt	ggt	ggt	ggt	ggt	ggt	ggt	ggt	ggt
		gag	gag	gag	gag	gag	gag	gag	gag	gag	gag	gag	gag	gag	gag	gag	gag	gag	gag	gag	gag	gag	gag	gaa	gaa	gaa	gaa	gag	gag	gag	gag	gag	gag	gag	gag	gag	gag	gag	gag	gag	gag	gag	gag	gag	gag	gag	gag	gag	gag
		ccg	cca	cca	cct	cct	cct	cct	cct	cct	cct	cct	cct	cct	cct	cct	cct	cct	cct	cct	cct	cct	cct	cct	cct	cct	cct	cct	cct	cct	cct	cct	cct	cct	cct	cct	cct	cct	cct	cct	cct	cct	cct	cct	cct	cct	cct	cct	cct
		ggt	ggt	ggt	ggt	ggt	ggt	ggt	ggt	ggt	ggt	ggt	ggt	ggt	ggt	ggc	ggt	ggt	ggt	ggt	ggt	ggt	ggt	ggt	ggt	ggt	ggt	ggt	ggt	ggt	ggt	ggt	ggt	ggt	ggt	ggt	ggt	ggt	ggt	ggt	ggt	ggt	ggt	ggt	ggt	ggt	ggt	ggt	ggt
		gaa	gaa	gaa	gaa	gaa	gaa	gaa	gaa	gaa	gaa	gaa	gaa	gaa	gaa	gaa	gaa	gaa	gaa	gaa	gaa	gaa	gaa	gaa	gaa	gaa	gaa	gaa	gaa	gaa	gaa	gaa	gaa	gaa	gaa	gaa	gaa	gaa	gaa	gaa	gaa	gaa	gaa	gaa	gaa	gaa	gaa	gaa	gaa
		cct	cct	cct	cct	cct	cct	cct	cct	cct	cct	cct	cct	cct	cct	cct	cct	cct	ccc	cct	cct	cct	cct	cct	cct	cct	cct	cct	cct	cct	cct	cct	cct	cct	cct	cct	cct	cct	cct	cct	cct	cct	cct	cct	cct	cct	cct	cct	cct
		ggt	ggt	ggt	ggt	ggc	ggt	ggt	ggt	ggt	ggc	gga	ggt	ggt	ggt	ggt	ggt	ggt	ggc	ggt	ggt	ggt	ggt	ggt	ggt	ggt	ggt	gga	ggt	ggt	ggt	ggt	ggt	gga	ggt	ggc	ggt	ggt	ggt	ggt	ggt	ggt	ggt	ggt	ggt	ggt	ggt	ggt	ggt
		caa	caa	caa	caa	caa	caa	caa	caa	caa	caa	caa	cag	cag	caa	caa	caa	caa	caa	caa	caa	caa	caa	caa	caa	caa	caa	caa	caa	caa	caa	caa	caa	caa	caa	caa	caa	caa	caa	caa	caa	caa	caa	caa	caa	caa	caa	caa	caa
		aca	aca	aca	aca	aca	aca	aca	aca	aca	aca	aca	aca	aca	aca	aca	aca	gca	acg	aca	aca	aca	aca	aca	aca	aca	aca	aca	aca	aca	aca	aca	aca	aca	aca	aca	aca	aca	aca	aca	aca	aca	aca	aca	aca	aca	aca	aca	aca
		ggt	ggt	ggt	ggt	ggt	ggt	ggt	ggt	ggt	ggt	ggt	ggt	ggt	ggt	ggt	ggt	ggt	ggt	ggt	ggt	ggt	ggt	ggt	ggt	ggt	ggt	ggt	ggt	ggt	ggt	ggt	ggt	ggt	ggt	ggt	ggt	ggt	ggt	ggt	ggt	ggt	ggt	ggt	ggt	ggt	ggt	ggt	ggt
		ccc	ccc	ccc	cct	ccc	ccc	ccc	ccc	ccc	ccc	ccc	ccc	ccc	cct	ccc	ccg	ccc	gcc	ccc	ccc	cct	ccc	ccc	ccc	ccc	ccc	ccc	ccc	ccc	ccc	ccc	ccc	ccc	ccc	ccc	ccc	cct	ccc	ccc	ccc	ccc	ccc	ccc	ccc	ccc	ccc	ccc	ccc
		cag	cag	cag	caa	caa	caa	caa	caa	caa	cat	cat	cat	cat	cac	cag	cag	cac	cag	cag	caa	cat	cag	cag	cag	cag	cag	caa	caa	caa	caa	caa	caa	cat	cag	cag	cag	cag	cag	cag	cag	cag	cag	cag	cag	cag	cag	cag	cag
		ggt	ggt	ggt	ggt	ggt	ggt	ggt	ggt	ggt	ggt	ggt	ggt	ggt	ggt	ggt	ggt	ggt	ggt	ggt	ggt	ggt	ggt	ggt	ggt	ggt	ggt	ggt	ggt	ggt	ggt	ggt	ggt	ggt	ggt	ggt	ggt	ggt	ggt	ggt	ggt	ggt	ggt	ggt	ggt	ggt	ggt	ggt	ggt
		cct	cct	cct	cct	cct	cct	cct	cct	cct	cct	cct	cct	cct	cct	cct	cct	cct	cct	cct	cct	cct	cct	cct	cct	cct	cct	cct	cct	cct	cct	cct	cct	cct	cct	cct	cct	ccc	cct	cct	cct	cct	cct	cct	cct	cct	cct	cct	cct
		cgt	cgt	cgt	cgt	cgt	cgt	cgt	cgt	cgt	cgt	cgt	cgt	cgt	cgt	cgt	cgt	cgt	cgt	cgt	cgt	cgt	cgt	cgt	cgt	cgt	cgt	cgt	cgt	cgt	cgt	cgt	cgt	cgt	cgt	cgt	cgt	cgt	cgt	cgt	cgt	cgt	cgt	cgt	cgt	cgt	cgt	cgt	cgt
		ggt	ggt	ggt	ggt	ggt	ggt	ggt	ggt	ggc	ggt	ggt	ggt	ggt	ggt	ggt	ggt	ggt	ggt	ggt	ggt	ggt	ggt	ggt	ggt	ggt	ggt	ggt	ggt	ggt	ggt	ggt	ggt	ggt	ggt	ggt	ggt	ggt	ggt	ggt	ggt	ggt	ggt	ggt	ggt	ggt	ggt	ggt	ggt
		ccc	ccc	ccc	ccc	ccc	ccc	ccc	ccc	ccc	ccc	ccc	ccc	ccc	ccc	ccc	ccc	ccc	ccc	ccc	ccc	ccc	ccc	ccc	ccc	ccc	ccc	ccc	ccc	ccc	ccc	ccc	ccc	ccc	cct	ccc	ccc	ccc	ccc	ccc	ccc	ccc	ccc	ccc	ccc	ccc	ccc	ccc	ccc
		cct	cct	cct	cct	cct	cct	cct	cct	cct	cct	cct	cct	cct	cct	cct	cct	cct	cct	cct	cct	cct	cct	cct	cct	cct	cct	cct	cct	cct	cct	cct	cct	cct	cct	gct	cct	cct	cct	cca	cct	cct	cct	cct	cct	cct	cct	cct	cct
		ggt	ggt	ggt	ggt	ggt	ggt	ggt	ggt	gga	ggt	ggt	ggt	ggt	ggt	ggt	ggt	ggt	ggt	ggt	ggt	ggt	ggt	ggt	ggt	ggt	ggt	ggt	ggt	ggt	ggt	ggt	ggt	ggt	ggt	ggt	ggt	ggt	ggt	ggt	ggt	ggt	ggt	ggt	ggt	ggt	ggt	ggt	ggt
		cct	cct	cct	cct	cct	cct	cct	cct	cct	cct	cct	cct	cct	cct	cct	cct	cct	cct	cct	cct	cct	cct	cct	cct	cct	cct	cct	cct	cct	cct	cct	cct	cct	cct	cct	cct	cct	cct	cct	cct	cct	cct	cct	cct	cct	cct	cct	cct
		cca	cca	cca	cca	cca	cca	cca	cca	cca	cca	cca	cct	cct	cca	cca	cct	cca	cca	cca	cca	ccg	cca	cca	cca	cca	cca	cca	cca	cca	cca	cca	cca	cca	cca	ccg	cca	cca	cca	cca	cca	cca	cca	cca	cca	cca	cca	cca	cca
		gga	gga	gga	gga	gga	gga	gga	gga	gga	gga	gga	gga	gga	gga	gga	gga	gga	gga	gga	gga	gga	gga	gga	gga	gga	gga	gga	gga	gga	gga	gga	gga	gga	gga	gga	gga	gga	gga	gga	gga	gga	gga	gga	gga	gga	gga	gga	gga
		aag	aag	aag	aag	aag	aag	aag	aag	aag	aag	aag	aag	aag	aag	aag	aag	aag	aag	aag	aag	aag	aag	aag	aag	aag	aag	aag	aag	aag	aag	aag	aag	aag	aag	aag	aag	aag	aag	aag	aag	aag	aag	aag	aag	aag	aag	aag	aag
		gct	gct	gct	gct	gct	gct	gct	gct	gct	gct	gct	gct	gct	gct	gct	gct	gct	gct	gct	gct	gct	gct	gct	gct	gct	gct	gct	gct	gct	gct	gct	gct	gct	gct	gct	gct	gct	gct	gct	gct	gct	gct	gct	gct	gct	gct	gct	gct
		ggt	ggt	ggt	ggt	ggt	ggt	ggt	ggt	ggt	ggt	ggt	ggt	ggt	ggt	ggt	ggt	ggt	ggt	ggt	ggt	ggt	ggt	ggt	ggt	ggt	ggt	ggt	ggt	ggt	ggt	ggt	ggt	ggt	ggt	ggt	ggt	ggt	ggt	ggt	ggt	ggt	ggt	ggt	ggt	ggt	ggt	ggt	ggt
		gaa	gaa	gaa	gaa	gaa	gaa	gaa	gaa	gaa	gaa	gaa	gaa	gaa	gaa	gaa	gaa	gaa	gaa	gaa	gaa	gaa	gaa	gaa	gaa	gaa	gaa	gaa	gaa	gaa	gaa	gaa	gaa	gaa	gaa	gaa	gaa	gaa	gaa	gaa	gaa	gaa	gaa	gaa	gaa	gaa	gaa	gaa	gaa
		gac	gac	gac	gat	gat	gat	gat	gat	gat	gat	gat	gac	gac	gac	gat	gac	gat	gac	gat	gat	gac	gac	gac	gac	gac	gac	gat	gat	gat	gat	gat	gat	gac	gac	gat	gac	gac	gat	gac	gat	gat	gat	gat	gat	gat	gat	gac	gac
		ggt	ggt	ggt	ggt	ggt	ggt	ggt	ggt	ggt	ggt	ggt	ggt	ggt	ggt	ggt	ggt	ggt	ggt	ggt	ggt	ggt	ggt	ggt	ggt	ggt	ggt	ggt	ggt	ggt	ggt	ggt	ggt	ggt	ggt	ggt	ggt	ggt	ggt	ggt	ggt	ggt	ggt	ggt	ggt	ggt	ggt	ggt	ggt
		cac	cac	cac	cac	cac	cac	cac	cac	cac	cac	cac	cac	cac	cac	cac	cac	cac	cac	cac	cac	cac	cac	cac	cac	cac	cac	cac	cac	cac	cac	cac	cac	cac	cac	cat	cat	cac	cac	cac	cac	cac	cac	cac	cac	cac	cac	cac	cac
		cct	cct	cct	cct	cct	cct	cct	cct	cct	cct	cct	cct	cct	cct	cct	cct	cct	cct	cct	cct	cct	cct	cct	cct	cct	cct	cct	cct	cct	cct	cct	cct	cct	cct	cct	cct	cct	cct	cct	cct	cct	cct	cct	cct	cct	cct	cct	cct
		ggc	ggc	ggc	ggc	ggc	ggc	ggc	ggc	ggc	ggc	ggc	ggc	ggc	ggc	ggc	ggc	ggc	ggc	ggc	ggc	ggc	ggc	ggc	ggc	ggc	ggc	ggc	ggc	ggc	ggc	ggc	ggc	ggc	ggc	ggc	ggc	gga	ggc	ggc	ggc	ggc	ggc	ggc	ggc	ggc	ggc	ggc	ggc
		aaa	aaa	aaa	aaa	aaa	aaa	aaa	aaa	aaa	aaa	aaa	aaa	aaa	aaa	aaa	aaa	aaa	aaa	aaa	aaa	aaa	aaa	aaa	aaa	aaa	aaa	aaa	aaa	aaa	aaa	aaa	aaa	aaa	aaa	aaa	aaa	aaa	aaa	aaa	aaa	aaa	aaa	aaa	aaa	aaa	aaa	aaa	aaa
		cct	cct	cct	cct	cct	cct	cct	cct	cct	cct	cct	cct	cct	cct	cct	cct	cct	cct	cct	cct	cct	cct	cct	cct	cct	cct	cct	cct	cct	cct	cct	cct	cct	cct	cct	cct	cct	cct	cct	cct	cct	cct	cct	cct	cct	cct	cct	cct
		gga	gga	gga	gga	gga	gga	gga	gga	gga	gga	gga	gga	gga	gga	gga	gga	gga	gga	gga	gga	gga	gga	gga	gga	gga	gga	gga	gga	gga	gga	gga	gga	gga	gga	ggc	gga	gga	gga	gga	gga	gga	gga	gga	gga	gga	gga	gga	gga
		aga	aga	aga	aga	aga	aga	aga	aga	aga	cga	aga	aga	aga	cga	aga	aga	aga	aga	aga	aga	aga	aga	aga	aga	aga	aga	aga	aga	aga	aga	aga	aga	aga	aga	agg	aga	aga	aga	aga	aga	aga	aga	aga	aga	aga	aga	aga	aga
		cct	cct	cct	cct	cct	cct	cct	cct	cct	cct	cct	cct	cct	cct	cct	cct	cct	cct	cct	cct	cct	cct	cct	cct	cct	cct	cct	cct	cct	cct	cct	cct	cct	cct	cct	cct	cct	cct	cct	cct	cct	cct	cct	cct	cct	cct	cct	cct
		ggt	ggt	ggt	ggt	ggt	ggt	ggt	ggt	ggt	ggt	ggt	ggt	ggt	ggt	ggt	ggt	ggt	ggc	ggt	ggt	ggt	ggt	ggt	ggt	ggt	ggt	ggt	ggt	ggt	ggt	ggt	ggt	ggt	ggt	ggc	ggt	ggt	ggt	ggt	ggt	ggt	ggt	ggt	ggt	ggt	ggt	ggt	ggt
		gag	gag	gag	gag	gaa	gag	gaa	gaa	gag	gag	gag	gag	gag	gag	gag	gag	gag	gag	gag	gag	gag	gag	gag	gag	gag	gag	gag	gag	gag	gag	gag	gag	gag	gag	gag	gag	gag	gag	gag	gag	gag	gag	gag	gag	gag	gag	gag	gag
		aga	aga	aga	agg	agg	agg	agg	agg	agg	agg	agg	aga	aga	agg	agg	agg	agg	agg	aga	agg	aga	agg	agg	agg	agg	agg	agg	agg	agg	agg	agg	aga	aga	agg	agg	aga	agg	agg	aga	agg	agg	agg	agg	aga	aga	agg	agg	agg
		ggt	ggt	ggt	ggt	ggt	ggt	ggt	ggt	ggt	ggt	ggt	ggt	ggt	ggt	ggt	ggt	ggt	ggc	ggt	ggt	gga	ggt	ggt	ggt	ggt	ggt	ggt	ggt	ggt	ggt	ggt	ggt	ggt	ggt	ggt	ggt	ggt	ggt	ggt	ggt	ggt	ggt	ggt	ggt	ggt	ggt	ggt	ggt
		gtt	gtt	gtt	gtt	gtt	gtt	gtt	gtt	gtt	gtt	gtt	gtt	gtt	gtt	gtt	gtt	gtt	att	gtt	gtt	gtt	gtt	gtt	gtt	gtt	gtt	gtt	gtt	gtt	gtt	gtt	gtt	gtt	gtt	gtt	gtt	gtg	gtt	gtt	gtt	gtt	gtt	gtt	gtt	gtt	gtt	gtt	gtt
		gct	gct	gct	gct	gct	gct	gct	gct	gct	gct	gct	gct	gct	gct	gct	gct	gct	gct	gct	gct	gct	gct	gct	gct	gct	gct	gct	gct	gct	gct	gct	gct	gct	gct	gct	gct	gct	gct	gct	gct	gct	gct	gct	gct	gct	gct	gcc	gct
		ggc	ggc	ggc	ggc	ggc	ggc	ggc	ggc	ggc	ggc	ggt	ggc	ggc	ggc	ggc	ggc	ggg	ggc	ggc	ggc	ggc	ggc	ggc	ggc	ggc	ggc	ggt	ggt	ggt	ggt	ggt	ggt	ggc	ggc	ggc	ggc	ggc	ggc	ggc	ggc	ggc	ggc	ggc	ggc	gga	ggc	ggc	ggc
		cct	cct	cct	cct	cct	cct	cct	cct	cct	cct	cct	cct	cct	cct	cct	cct	cca	cct	cct	cct	cct	cct	cct	cct	cct	cct	cct	cct	cct	cct	cct	cct	cct	cct	cct	cct	cct	cct	cct	cct	cct	cct	cct	cct	cct	cct	cct	cct
		cag	cag	cag	caa	caa	caa	caa	caa	caa	cag	cag	cag	cag	cag	cag	cag	cag	cag	cag	cag	cag	cag	cag	cag	cag	cag	caa	cag	caa	cag	caa	caa	cag	cag	cag	cag	cag	cag	cag	cag	cag	cag	cag	cag	cag	cag	cag	cag
		ggt	ggt	ggt	ggt	ggt	ggt	ggt	ggt	ggt	ggt	ggt	ggt	ggt	ggt	ggt	ggt	ggt	ggt	ggt	ggt	ggt	ggt	ggt	ggt	ggt	ggt	ggt	ggt	ggt	ggt	ggt	ggt	ggt	ggt	ggt	ggt	ggt	ggt	ggt	ggt	ggt	ggt	ggt	ggt	gga	ggt	ggt	ggt
		gct	gct	gct	gct	gct	gct	gct	gct	gct	gct	gct	gct	gct	gct	gct	gct	gct	gct	gct	gcg	gct	gct	gct	gct	gct	gct	gct	gct	gct	gct	gct	gct	gct	gct	gct	gct	gct	gct	gct	gct	gct	gct	gct	gct	gct	gct	gct	gct
		cgt	cgt	cgt	cgt	cgt	cgt	cgt	cgt	cgt	cgt	cgt	cgt	cgt	cgt	cgt	cgt	cgt	cgt	cgt	cgt	cgt	cgt	cgt	cgt	cgt	cgt	cgt	cgt	cgt	cgt	cgt	cgt	cgt	cgt	cgt	cgt	cgt	cgt	cgt	cgt	cgt	cgt	cgt	cgt	cgt	cgt	cgt	cgt
		ggt	ggt	ggt	ggt	ggt	ggt	ggt	ggt	ggt	ggt	ggt	ggt	ggt	ggt	ggt	ggt	gga	ggt	ggt	ggt	ggt	ggt	ggt	ggt	ggt	ggt	ggt	ggc	ggc	ggt	ggt	ggt	ggt	ggt	ggt	ggt	ggt	ggt	ggt	ggt	ggt	ggt	ggt	ggt	ggt	gga	ggt	gga
		ttc	ttc	ttc	ttc	ttc	ttc	ttc	ttc	ttc	ttc	ttc	ttc	ttc	ttc	ttc	ttc	ttc	ttc	ttc	ttc	ttc	ttc	ttc	ttc	ttc	ttc	ttc	ttc	ttc	ttc	ttc	ttc	ttc	ttc	ttc	ttc	ttc	ttc	ttc	ttc	ttc	ttc	ttc	ttc	ttc	ttc	ttc	ttc
		cct	cct	cct	cct	cct	cct	cct	cct	cct	cct	cct	cct	cct	cct	cct	ccc	cct	cct	cct	cct	cct	cct	cct	cct	cct	cct	cct	cct	cct	cct	cct	cct	cct	cct	cct	cct	cct	cct	cct	cct	cct	cct	cct	cct	cct	cct	cct	cct
		gga	gga	gga	gga	gga	gga	gga	gga	gga	gga	gga	gga	gga	gga	gga	gga	gga	gga	gga	gga	gga	gga	gga	gga	gga	gga	gga	gga	gga	gga	gga	gga	gga	gga	gga	gga	gga	gga	gga	gga	gga	gga	ggg	gga	gga	gga	gga	gga
		act	act	act	act	act	act	act	act	act	act	act	act	act	act	act	act	act	act	act	act	act	act	act	acc	act	act	act	act	act	act	act	act	act	act	act	act	act	act	act	act	act	act	act	act	act	act	act	act
		cct	cct	cct	cct	cct	cct	cct	cct	cct	cct	cct	cct	cct	cct	cct	cct	cct	cct	cct	cct	cct	cct	cct	cct	cct	cct	cct	cct	cct	cct	cct	cct	cct	cct	cct	cct	cct	cct	cct	cct	cct	cct	cct	cct	cct	cct	cct	cct
		ggt	ggt	ggt	ggt	ggt	ggt	ggt	ggt	ggt	ggt	ggt	ggt	ggt	ggt	ggt	ggt	ggt	ggt	ggt	ggc	ggt	ggt	ggt	ggt	ggt	ggt	ggt	ggt	ggt	ggt	ggt	ggt	ggt	ggt	ggt	ggt	ggt	ggt	ggt	ggt	ggt	ggt	ggt	ggt	ggt	ggt	ggt	ggt
		ctc	ctc	ctc	ctg	ctg	ctg	ctg	ctg	ctg	ctg	ctg	ctg	ctg	ctg	ctg	ctg	ctg	ctg	ctg	ctg	ctg	ctg	ctg	ctg	ctg	ctg	ctg	ctg	ctg	ctg	ctg	ctg	ctg	ctg	ttg	ctg	ctg	ctg	ctg	ctg	ctg	ctg	ctg	ctg	ctg	ctg	ctg	ctg
		cct	cct	cct	cct	cct	cct	cct	cct	cct	ccc	cct	cct	cct	cct	cct	cct	cct	ccc	ccc	cct	cct	cct	cct	cct	cct	cct	cct	cct	cct	cct	cct	cct	cct	cct	cct	cct	ccc	cct	ccc	cct	cct	ccc	cct	cct	cct	cct	cct	cct
		ggc	ggc	ggc	ggc	ggc	ggc	ggc	ggc	ggc	ggc	ggc	ggc	ggc	ggc	ggc	ggc	ggc	ggc	ggc	ggc	ggc	ggc	ggc	ggc	ggc	ggc	ggc	ggc	ggc	ggc	ggc	ggc	ggc	ggc	ggc	ggc	ggc	ggc	ggc	ggc	ggc	ggc	ggc	ggc	ggc	ggc	ggc	ggc
		ttt	ttt	ttt	ttt	ttt	ttt	ttt	ttt	ttt	ttt	ttt	ttt	ttt	ttt	ttt	ttt	ttt	ttt	ttt	ttt	ttc	ttt	ttt	ttt	ttt	ttt	ttt	ttt	ttt	ttt	ttt	ttt	ttt	ttt	ttt	ttt	ttt	ttt	ttt	ttt	ttt	ttt	ttt	ttt	ttt	ttt	ttt	ttt
		aag	aag	aag	aag	aag	aag	aag	aag	aag	aag	aag	aag	aag	aag	aag	aag	aag	aag	aag	aaa	aag	aag	aag	aag	aag	aag	aag	aag	aag	aag	aag	aag	aaa	aag	aag	aag	aag	aag	aag	aag	aag	aag	aag	aag	aag	aag	aag	aag
		gga	gga	gga	gga	gga	gga	gga	gga	gga	gga	gga	gga	gga	gga	gga	gga	gga	gga	gga	gga	gga	gga	gga	gga	gga	gga	gga	gga	gga	gga	gga	gga	gga	gga	gga	gga	gga	gga	gga	gga	gga	gga	gga	gga	gga	gga	gga	gga
		att	att	att	att	att	att	att	att	att	att	att	att	att	att	att	att	att	att	att	att	att	att	att	att	att	att	att	att	att	att	att	att	att	att	att	att	att	att	att	att	att	att	att	att	att	att	att	att
		agg	agg	agg	agg	agg	agg	agg	agg	agg	cgg	agg	agg	agg	agg	agg	agg	agg	agg	aga	agg	agg	agg	agg	agg	agg	agg	agg	agg	agg	agg	agg	agg	agg	agg	agg	agg	agg	agg	agg	agg	agg	agg	agg	agg	agg	agg	agg	agg
		gga	gga	gga	gga	gga	gga	gga	gga	gga	gga	ggg	gga	gga	gga	gga	gga	gga	gga	gga	gga	ggg	gga	ggg	ggg	ggg	ggg	gga	gga	gga	gga	gga	gga	gga	gga	gga	gga	gga	ggg	gga	gga	gga	gga	gga	gga	gga	gga	gga	gga
		cat	cat	cat	cac	cac	cac	cac	cac	cac	cac	cat	cac	cac	cac	cac	cac	cac	cac	cac	cac	cat	cac	cac	cac	cac	cac	cac	cac	cac	cac	cac	cac	cac	cac	cac	cat	cac	cac	cac	cac	cac	cac	cac	cac	cac	cac	cac	cac
		agt	agt	agt	aat	aat	aat	aat	aat	aat	aat	aat	aac	aac	aat	aat	aat	aat	aat	aat	aat	aat	aat	aat	aat	aat	aat	aat	aat	aat	aat	aat	aat	aat	aat	aat	aac	aat	aat	aat	aat	aat	aat	aat	aat	aat	aat	aat	aat
		ggt	ggt	ggt	ggt	ggt	ggt	ggt	ggt	ggt	ggt	ggt	ggt	ggt	ggt	ggt	ggt	ggt	ggt	ggt	ggt	ggt	ggt	ggt	ggt	ggt	ggt	ggt	ggt	ggt	ggt	ggt	ggt	ggt	ggt	ggt	ggt	ggt	ggt	ggt	ggt	ggt	ggt	ggt	ggt	ggt	ggt	ggt	ggt
		ccg	ccg	ccg	ctg	ctg	ctg	ctg	ctg	ctg	ctg	ctg	ctg	ctg	ctg	ctg	ttg	ctg	ctg	ctg	ctg	ctg	ctg	ctg	ctg	ctg	ctg	ctg	ctg	ctg	ctg	ctg	ctg	ctg	ctg	ctg	ctg	ctg	ctg	ctg	ctg	ctg	ctg	ctg	ctg	ctg	ctg	ctg	ctg
		gat	gat	gat	gat	gat	gat	gat	gat	gat	gac	gat	gat	gat	gat	gat	gat	gac	gat	gat	gat	gat	gat	gat	gat	gat	gat	gat	gat	gat	gat	gat	gat	gat	gat	gat	gat	gat	gat	gat	gat	gat	gat	gat	gat	gat	gat	gat	gat
		ggt	ggt	ggt	ggt	ggt	ggt	ggt	ggt	ggt	ggt	ggt	ggt	ggt	ggt	ggt	ggt	ggt	ggt	ggt	ggt	ggt	ggt	ggt	ggt	ggt	ggt	ggt	ggt	ggt	ggt	ggt	ggt	ggt	ggt	ggt	ggg	ggt	ggt	ggt	ggt	ggt	ggt	ggt	ggt	ggt	ggt	ggt	ggt
		caa	caa	caa	caa	caa	caa	caa	caa	caa	caa	caa	caa	caa	caa	caa	caa	caa	caa	caa	caa	caa	caa	caa	caa	caa	caa	cag	caa	caa	caa	cag	caa	caa	caa	caa	caa	caa	caa	caa	caa	caa	caa	caa	caa	caa	caa	caa	caa
		aag	aag	aag	aaa	aaa	aaa	aaa	aaa	aaa	aag	aag	aag	aag	aag	aag	aag	aag	aag	aag	aag	aag	aag	aag	aag	aag	aag	aag	aaa	aag	aag	aag	aag	aag	aag	aag	aag	aag	aag	aag	aag	aag	aag	aag	aag	aag	aag	aag	aag
		gga	gga	gga	gga	gga	gga	gga	gga	gga	gga	gga	gga	gga	gga	gga	gga	gga	gga	gga	gga	gga	gga	gga	gga	gga	gga	gga	gga	gga	gga	gga	gga	gga	gga	gga	gga	gga	gga	gga	gga	gga	gga	gga	gga	gga	gga	gga	gga
		caa	caa	caa	caa	caa	caa	caa	caa	caa	caa	caa	caa	caa	caa	caa	caa	caa	caa	caa	caa	caa	caa	caa	caa	caa	caa	caa	caa	caa	caa	caa	caa	caa	caa	caa	caa	caa	caa	caa	caa	caa	caa	caa	caa	caa	caa	caa	caa
		cct	ccc	ccc	cct	cct	cct	cct	cct	cct	cct	cct	gct	gct	cct	ccc	cct	ccc	cct	ccc	cct	cct	cct	ccc	ccc	ccc	ccc	cct	cct	cct	cct	cct	cct	ccc	ccc	cct	cct	ccc	ccc	cct	ccc	ccc	ccc	ccc	cct	cct	cct	ccg	cct
		ggt	ggt	ggt	ggt	ggc	ggt	ggt	ggt	ggt	ggt	ggt	ggt	ggt	ggt	ggt	ggt	ggt	ggt	ggt	ggt	ggt	ggt	ggt	ggt	ggt	ggt	ggt	ggt	ggt	ggt	ggt	ggt	ggt	ggt	ggt	ggt	ggt	ggt	ggt	ggt	ggt	ggt	ggt	ggt	ggt	ggt	ggt	ggt
		act	act	act	act	act	act	act	act	act	act	act	act	act	act	act	act	act	act	act	act	act	act	act	act	act	act	act	act	act	act	act	act	act	act	act	act	act	act	act	act	act	act	act	act	act	act	act	act
		cct	cct	cct	cct	cct	cct	cct	cct	cct	cct	cct	cct	cct	cct	cct	cct	cct	cct	cct	cct	cct	ccc	cct	cct	cct	cct	cct	cct	cct	cct	cct	cct	cct	cct	cct	cct	cct	cct	cct	cct	cct	cct	cct	cct	cct	cct	cct	cct
		ggc	ggc	ggc	ggc	ggc	ggc	ggc	ggc	ggc	ggc	ggc	ggc	ggc	ggc	ggc	ggc	ggc	ggc	ggc	ggc	ggc	ggc	ggc	ggc	ggc	ggc	ggc	ggc	ggc	ggc	ggc	ggc	ggc	ggc	ggc	gga	ggc	ggc	ggc	ggc	ggc	ggc	ggc	ggc	ggc	ggc	ggc	ggc
		aac	aac	aac	act	acc	act	acc	acc	act	aac	aac	acc	acc	acc	aac	atc	acc	acc	act	acc	acc	aac	aac	aac	aac	aac	acc	acc	acc	acc	acc	acc	aac	aac	atc	acc	agc	aca	acc	agc	agc	agc	agc	acc	acc	acc	aac	act
		aag	aag	aag	aag	aag	aag	aag	aag	aag	aag	aag	aag	aag	aag	aag	aag	aag	aag	aag	aag	aag	aag	aag	aag	aag	aag	aag	aag	aag	aag	aag	aag	aag	aag	aag	aag	aag	aag	aag	aag	aag	aag	aag	aag	aag	aag	aag	aag
		gga	gga	gga	gga	gga	gga	gga	gga	gga	gga	gga	gga	gga	gga	gga	gga	gga	gga	gga	gga	gga	gga	gga	gga	gga	gga	gga	gga	gga	gga	gga	gga	gga	gga	gga	gga	gga	gga	gga	gga	gga	gga	gga	gga	gga	gga	gga	gga
		gaa	gaa	gaa	gag	gaa	gag	gaa	gaa	gaa	gag	gaa	gaa	gaa	gaa	gaa	gaa	gaa	gaa	gaa	gaa	gaa	gaa	gaa	gaa	gaa	gaa	gaa	gaa	gaa	gaa	gaa	gaa	gaa	gaa	gag	gaa	gaa	gaa	gaa	gag	gag	gag	gag	gag	gag	gag	gag	gag
		cct	cct	cct	cct	cct	cct	cct	cct	cct	cct	cct	cct	cct	cct	cct	cct	cct	ccc	cct	cct	cct	cct	cct	cct	cct	cct	cct	cct	cct	cct	cct	cct	cct	cct	cct	cct	cct	cct	cct	cct	cct	cct	cct	cct	cct	cct	cct	cct
		ggt	ggt	ggt	ggt	ggt	ggt	ggt	ggt	ggt	ggt	ggt	ggt	ggt	ggt	ggt	ggt	ggt	ggt	ggt	ggt	ggt	ggt	ggc	ggc	ggc	ggc	ggt	ggt	ggt	ggc	ggt	ggt	ggt	ggt	ggt	ggt	ggt	ggt	ggt	ggt	ggt	ggt	ggt	ggt	ggt	ggt	ggt	ggt
		gcc	gcc	gcc	gcc	gcc	gcc	gcc	gcc	gcc	gcc	gct	gcc	gcc	gcc	gcc	gcc	gcc	gcc	gcc	gcc	gcc	gcc	gcc	gcc	gcc	gcc	gcc	gcc	gcc	gcc	gcc	gcc	gcc	gcc	gcc	gcc	gcc	gcc	gcc	gcc	gcc	gcc	gcc	gcc	gcc	gcc	gcc	gcc
		cct	cct	cct	cct	cct	cct	cct	cct	cct	cca	cct	cct	cct	ccc	cct	gct	cct	cct	cct	cct	cct	cct	cct	cct	cct	cct	cct	cct	cct	cct	cct	cct	cct	cct	cct	cct	cct	cct	cct	cct	cct	cct	cct	cct	cct	cct	cct	cct
		ggt	ggt	ggt	ggt	ggt	ggt	ggt	ggt	ggt	ggt	ggt	ggt	ggt	ggt	ggt	ggt	ggt	ggt	ggt	ggt	ggt	ggt	ggt	ggt	ggt	ggt	ggt	ggt	ggt	ggt	ggt	ggt	ggt	ggt	ggt	ggt	ggt	ggt	ggt	ggt	ggt	ggt	ggt	ggt	ggt	ggt	ggt	ggt
		gaa	gaa	gaa	gaa	gaa	gaa	gaa	gaa	gaa	gaa	gaa	gaa	gaa	gaa	gaa	gaa	gaa	gaa	gaa	gaa	gaa	gaa	gaa	gaa	gaa	gaa	gaa	gaa	gaa	gaa	gaa	gaa	gaa	gaa	gaa	gaa	gaa	gaa	gaa	gaa	gaa	gaa	gaa	gaa	gaa	gaa	gaa	gaa
		aat	aat	aat	aat	aat	aat	aat	aat	aat	aat	aat	aat	aat	aat	aat	aat	aat	aat	aat	aat	aat	aat	aat	aat	aat	aat	aac	aat	aat	aat	aat	aat	aat	aat	aat	aat	aat	aat	aat	aat	aat	aat	aat	aat	aat	aat	aat	aat
		ggt	ggt	ggt	ggt	ggt	ggt	ggt	ggt	ggt	ggt	ggt	ggt	ggt	ggt	ggt	ggt	ggt	ggt	ggt	ggt	ggt	ggt	ggt	ggt	ggt	ggt	ggt	ggt	ggt	ggt	ggt	ggt	ggt	ggt	ggt	ggt	ggt	ggt	ggt	ggt	ggt	ggt	ggt	ggt	ggt	ggt	ggt	ggt
		acc	acc	acc	acc	acc	acc	acc	acc	acc	acc	acc	acc	acc	acc	acc	acc	acc	acc	acc	acc	acc	acc	acc	acc	acc	acc	acc	acc	acc	acc	acc	acc	acc	acc	acc	acc	acc	acc	acc	acc	acc	acc	acc	acc	acc	acc	acc	acc
		cca	cca	cca	cca	cca	cca	cca	cca	cca	cca	cca	cca	cca	cca	cca	cca	cca	ccc	cca	cca	cca	cca	cca	cca	cca	cca	cca	cca	cca	cca	cca	ccg	cca	cca	cca	cca	cca	cca	cca	cca	cca	cca	cca	cca	cca	cca	cca	cca
		gga	gga	gga	gga	gga	gga	gga	gga	gga	gga	gga	gga	gga	gga	gga	gga	gga	gga	gga	gga	gga	gga	gga	gga	gga	gga	gga	gga	gga	gga	gga	gga	gga	gga	gga	gga	gga	gga	gga	gga	gga	gga	gga	gga	gga	gga	gga	gga
		caa	caa	caa	caa	caa	caa	caa	caa	caa	caa	caa	caa	caa	caa	caa	caa	cag	caa	caa	caa	caa	caa	caa	caa	caa	caa	caa	caa	caa	caa	caa	caa	caa	caa	caa	caa	caa	caa	caa	caa	caa	caa	caa	caa	caa	caa	caa	caa
		cct	cct	cct	cct	cct	cct	cct	cct	cct	cct	cct	cct	cct	cct	cct	ccc	cct	cct	cct	cct	cct	cct	cct	cct	cct	cct	cct	cct	cct	cct	cct	cct	cct	cct	cct	cct	cct	cct	cct	cct	cct	cct	cct	cct	cct	cct	cct	cct
		ggt	ggt	ggt	ggt	ggt	ggt	ggt	ggt	ggt	ggt	ggt	ggt	ggt	ggt	ggt	ggt	ggt	ggt	ggt	ggt	ggt	ggt	ggt	ggt	ggt	ggt	ggt	ggt	ggt	ggt	ggt	ggt	ggt	ggt	ggt	ggt	ggt	ggt	ggt	ggt	ggt	ggt	ggt	ggt	ggt	ggt	ggt	ggt
		gct	gct	gct	gct	gct	gct	gct	gct	gct	gct	gct	gct	gct	gct	gct	gct	gct	gct	gct	gct	gct	gct	gct	gct	gct	gct	gct	gct	gct	gct	gct	gct	gct	gct	gct	gct	gct	gct	gct	gct	gct	gct	gct	gct	gct	gct	gct	gct
		cgt	cgt	cgt	cgt	cgt	cgt	cgt	cgt	cgt	cgt	cgt	cgc	cgc	cgt	cgt	cgt	cgt	cgt	cgt	cgt	cgt	cgt	cgt	cgt	cgt	cgt	cgc	cgc	cgt	cgc	cgc	cgt	cgt	cgt	cgt	cgt	cgt	cgt	cgt	cgt	cgt	cgt	cgt	cgt	cgt	cgc	cgt	cgt
		ggt	ggt	ggt	ggt	ggt	ggt	ggt	ggt	ggt	ggt	ggt	ggt	ggt	ggt	ggt	ggt	ggt	ggt	ggt	ggt	ggt	ggt	ggt	ggt	ggt	ggt	ggt	ggt	ggt	ggt	ggt	ggt	ggt	ggt	ggt	ggt	ggt	ggt	ggt	ggt	ggt	ggt	ggt	ggt	ggt	ggt	ggt	ggt
		ctc	ctc	ctc	ctc	ctc	ctc	ctc	ctc	ctc	ctc	ctc	ctc	ctc	ctc	ctc	ctc	ctc	ctc	ctc	ctc	ctc	ctc	ctc	ctc	ctc	ctc	ctc	ctc	ctc	ctc	ctc	ctc	ctc	ctc	ctc	ctc	ctc	ctc	ctc	ctc	ctc	ctc	ctc	ctc	ctc	ctc	ctc	ctc
		cct	cct	cct	cct	cct	cct	cct	cct	cct	cct	cct	cct	cct	cct	cct	cct	cct	cct	cct	cct	cct	cct	cct	cct	cct	cct	cct	cct	cct	cct	cct	cct	cct	ccc	cct	cct	cct	cct	cct	cct	cct	cct	cct	cct	cct	cct	cct	cct
		ggt	ggt	ggt	ggt	ggt	ggt	ggt	ggt	ggt	ggt	ggt	ggt	ggt	ggt	ggt	ggt	ggt	ggt	ggt	ggt	gga	ggc	ggt	ggt	ggt	ggt	ggt	ggt	ggt	ggt	ggt	ggt	ggt	ggt	ggt	ggt	ggt	ggt	ggt	ggt	ggt	ggt	ggt	ggt	ggt	ggt	ggt	ggt
		gag	gag	gag	gag	gag	gag	gag	gag	gag	gag	gag	gag	gag	gag	gag	gag	gag	gag	gag	gag	gag	gag	gag	gag	gag	gag	gag	gag	gag	gaa	gag	gag	gag	gag	gag	gag	gag	gag	gag	gag	gag	gag	gag	gag	gag	gag	gag	gag
		aga	aga	aga	aga	aga	aga	aga	aga	aga	aga	aga	aga	aga	aga	aga	aga	aga	aga	aga	aga	aga	aga	aga	aga	aga	aga	aga	aga	aga	aga	aga	aga	aga	aga	aga	aga	aga	aga	aga	aga	aga	aga	aga	aga	aga	aga	aga	aga
		gga	gga	gga	gga	gga	gga	gga	gga	gga	gga	gga	gga	gga	gga	gga	gga	gga	gga	gga	gga	gga	gga	gga	gga	gga	gga	gga	gga	gga	gga	gga	gga	gga	gga	gga	gga	gga	gga	gga	gga	gga	gga	gga	gga	gga	gga	gga	gga
		aga	aga	aga	aga	aga	aga	aga	aga	aga	aga	aga	aga	aga	aga	aga	aga	aga	aga	aga	aga	aga	aga	aga	aga	aga	aga	aga	aga	aga	aga	aga	aga	aga	aga	aga	aga	aga	aga	aga	aga	aga	aga	aga	aga	aga	aga	aga	aga
		ata	ata	ata	gta	ata	gta	ata	ata	gta	ata	gta	gta	gta	gta	gta	ata	gta	gta	gta	ata	gta	gta	gta	gtg	gta	gta	ata	gta	gta	gta	ata	ata	gta	gta	ata	gta	gta	gta	gta	ata	ata	ata	ata	gta	gta	gta	gta	gta
		ggt	ggt	ggt	ggt	ggt	ggt	ggt	ggt	ggt	ggt	ggt	ggc	ggc	ggt	ggt	ggc	ggt	ggt	ggt	ggt	ggc	ggt	ggt	ggt	ggt	ggt	ggc	ggc	ggc	ggc	ggt	ggc	ggt	ggt	ggt	ggt	ggt	ggt	ggc	ggt	ggt	ggt	ggt	ggt	ggt	ggt	ggt	ggt
		gcc	gcc	gcc	gcc	gcc	gcc	gcc	gcc	gcc	gcc	gcc	gcc	gcc	gcc	gcc	gcc	gcc	gcc	gcc	gct	gct	gcc	gcc	gcc	gcc	gcc	gcc	gcc	gcc	gcc	gcc	gcc	gcc	gct	gcc	gcc	gcc	gcc	gcc	gcc	gcc	gcc	gcc	gcc	gcc	gct	gcc	gcc
		ccc	cct	cct	cct	cct	cct	cct	cct	cct	cct	cct	cct	cct	cct	cct	cct	cct	cct	cct	ccc	cct	cct	cct	cct	cct	cct	cct	cct	cct	cct	cct	cct	cct	cct	cct	cct	cct	cct	cct	cct	cct	cct	cct	cct	cct	cct	cct	cct
		gga	gga	gga	gga	gga	gga	gga	gga	gga	gga	gga	gga	gga	gga	gga	gga	gga	gga	gga	gga	gga	gga	gga	gga	gga	gga	gga	ggt	ggt	gga	gga	gga	gga	gga	gga	gga	gga	gga	gga	gga	gga	gga	gga	gga	gga	gga	gga	gga
		cca	cca	cca	cca	cca	cca	cca	cca	cca	cca	cca	cca	cca	cca	cca	cca	cca	cca	cca	ccc	cca	cca	cca	cca	cca	cca	cca	cca	cca	cca	cca	cca	cca	cca	cca	cca	cca	cca	cca	cca	cca	cca	cca	cca	cca	cca	cca	cca
		gct	gct	gct	gct	gct	gct	gct	gct	gct	gct	gct	gct	gct	gct	gct	gct	gct	gct	gct	gct	gct	gct	gct	gct	gct	gct	gct	gct	gct	gct	gct	gct	gct	gct	gct	gct	gct	gct	gct	gct	gct	gct	gct	gct	gct	gct	gct	gct
		ggt	ggt	ggt	ggt	ggt	ggt	ggt	ggt	ggt	ggt	ggt	ggt	ggt	ggt	ggt	ggt	ggt	ggc	ggt	ggt	ggt	ggt	ggt	ggt	ggt	ggt	ggt	ggt	ggt	ggt	ggt	gga	ggt	ggt	gga	ggt	ggt	ggt	ggt	ggt	ggt	ggt	ggt	ggt	ggt	ggt	ggt	ggt
		gct	gct	gct	gct	gct	gct	gct	gct	gct	gcc	gcc	gct	gct	gct	gct	gct	gct	gct	gct	gct	gct	gct	gct	gct	gct	gct	gct	gct	gct	gct	gct	gct	gct	gct	gct	gct	gct	gct	gct	gct	gct	gct	gct	gct	gct	gct	gct	gct
		cgt	cgt	cgt	cgt	cgt	cgt	cgt	cgt	cgt	cgt	cgt	cgt	cgt	cgt	cgt	cgt	cgt	cgg	cgt	cgt	cgt	cgt	cgt	cgt	cgt	cgt	cgt	cgt	cgt	cgt	cgt	cgt	cgt	cgt	cgt	cgt	cgt	cgt	cgt	cgt	cgt	cgt	cgt	cgt	cgt	cgt	cgt	cgt
		gga	gga	gga	gga	gga	gga	gga	gga	gga	gga	gga	gga	gga	gga	gga	gga	gga	gga	gga	gga	gga	gga	gga	gga	gga	gga	ggg	ggg	ggg	ggg	ggg	ggg	gga	gga	gga	gga	gga	gga	gga	gga	gga	gga	gga	gga	gga	gga	ggc	gga
		agt	agt	agt	agt	agt	agt	agt	agt	agt	agt	agt	agt	agt	agt	agt	agt	agt	agc	agt	agt	agt	agt	agt	agt	agt	agt	agt	agt	agt	agt	agt	agt	agt	agt	agt	agt	agt	agt	agt	agt	agt	agt	agt	agt	agt	agt	agt	agt
		gat	gat	gat	gat	gat	gat	gat	gat	gat	gat	gat	gat	gat	gat	gat	gac	gat	gac	gat	gat	gat	gat	gat	gat	gat	gat	gat	gat	gat	gat	gat	gat	gat	gat	gac	gat	gat	gat	gat	gat	gat	gat	gat	gat	gat	gat	gat	gat
		ggc	ggc	ggc	ggc	ggc	ggc	ggc	ggc	ggc	ggc	ggc	ggc	ggc	ggc	ggc	ggc	ggc	ggc	ggc	ggc	ggc	ggc	ggc	ggc	ggc	ggc	ggc	ggc	ggc	ggc	ggc	ggc	ggc	ggc	ggc	ggc	ggc	ggc	ggc	ggt	ggt	ggt	ggt	ggc	ggc	ggc	ggc	ggc
		agc	agc	agc	agt	agt	agt	agt	agt	agt	agt	agc	agt	agt	agt	agc	agt	agc	agc	agc	agc	agc	agc	agt	agt	agt	agt	agc	agc	agc	agc	agc	agt	agc	agt	agc	agt	agt	agc	agc	agc	agc	agc	agc	agt	agt	agt	agt	agc
		act	act	act	gct	gct	gct	gct	gct	gct	gct	gct	gct	gct	gct	act	ggt	gct	acc	gct	gct	gct	acg	gct	gct	gct	gct	gct	gct	gct	gct	gct	gct	act	gct	gct	gct	gct	act	gct	act	act	act	act	gct	gct	gct	gcg	gct
		ggc	ggc	ggc	ggc	ggc	ggc	ggc	ggc	ggc	ggc	ggc	ggc	ggc	ggc	ggc	ggc	ggc	ggc	ggc	ggc	ggc	ggc	ggc	ggc	ggc	ggc	ggc	ggc	ggc	ggc	ggc	ggc	ggc	ggc	ggc	ggc	ggc	ggc	ggc	ggc	ggc	ggc	ggc	ggc	ggc	ggc	ggc	ggc
		ccc	ccc	ccc	ccc	ccc	ccc	ccc	ccc	ccc	ccc	ccc	ccc	ccc	ccc	ccc	ccc	ccc	ccc	ccc	ccc	ccc	ccc	ccc	ccc	ccc	ccc	ccc	ccc	ccc	ccc	ccc	ccc	ccc	ccc	ccc	ccc	ccc	ccc	ccc	ccc	ccc	ccc	ccc	ccc	ccc	ccc	ccc	ccc
		acc	act	act	act	act	act	act	act	act	act	act	acc	acc	acc	act	act	acc	acc	act	act	act	gtc	act	act	act	act	act	act	act	act	act	act	act	act	acc	act	act	gct	act	act	act	act	act	act	act	act	act	act
		gga	gga	gga	gga	gga	gga	gga	gga	gga	gga	gga	gga	gga	gga	gga	gga	gga	gga	gga	gga	gga	gga	gga	gga	gga	gga	gga	gga	gga	gga	gga	gga	gga	gga	gga	gga	gga	gga	gga	gga	gga	gga	gga	gga	gga	gga	gga	gga
		cct	cct	cct	cct	cct	cct	cct	cct	cct	cct	ccc	cct	cct	cct	cct	cct	cct	cct	cct	cct	cct	cca	cct	cct	cct	cct	cct	cct	cct	cct	cct	cct	cct	cct	cct	cct	cct	cct	cct	cct	cct	cct	cct	cct	cct	cct	cct	cct
		gct	gct	gct	gct	gct	gct	gct	gct	gct	gct	gct	gct	gct	gct	gct	gct	gct	gct	gct	gct	gct	gct	gct	gct	gct	gct	gca	gca	gca	gca	gca	gcc	gct	gct	gct	gct	gct	gct	gct	gct	gct	gct	gct	gct	gct	gct	gct	gct
		ggc	ggc	ggc	ggc	ggc	ggc	ggc	ggc	ggc	ggc	ggt	ggc	ggc	ggc	ggc	ggc	ggc	ggc	ggc	ggc	ggc	ggc	ggc	ggc	ggc	ggc	ggc	ggc	ggc	ggt	ggc	ggc	ggc	ggg	ggc	ggt	ggc	ggt	ggc	ggc	ggc	ggc	ggc	ggc	ggc	ggc	ggc	ggc
		cct	cct	cct	cct	cct	cct	cct	cct	cct	cct	cct	cct	cct	cct	cct	cct	cct	ccc	cct	cct	cct	cct	cct	cct	cct	cct	ccc	ccc	ccc	ccc	ccc	ccc	cct	cct	cct	cct	cct	cct	ccc	cct	cct	cct	cct	cct	cct	cct	cct	cct
		att	att	att	att	att	att	att	att	att	att	att	att	att	att	att	att	att	att	att	att	att	att	att	att	att	att	att	att	att	att	att	att	att	att	att	att	atc	att	att	att	att	att	att	att	att	att	att	att
		ggt	ggt	ggt	ggt	ggt	ggt	ggt	ggt	ggt	ggt	ggt	ggg	ggg	ggt	ggt	ggt	ggt	ggt	ggt	ggt	ggt	ggt	ggt	ggt	ggt	ggt	ggt	ggt	ggt	ggt	ggt	ggt	ggt	ggt	ggt	ggt	ggt	ggt	ggt	ggt	ggt	ggt	ggt	ggt	ggt	ggt	ggt	ggt
		gct	gct	gct	gct	gct	gct	gct	gct	gct	gct	gct	gct	gct	gct	gct	gct	gct	gct	gct	gct	gct	gct	gct	gct	gct	gct	gct	gct	gct	gct	gct	gct	gct	gct	gct	gct	gct	gct	gct	gct	gct	gct	gct	gct	gct	gct	gct	gct
		gct	gct	gct	gct	gct	gct	gct	gct	gct	gct	gct	gct	gct	gct	gct	gct	gct	gct	gct	gct	gct	gct	gct	gct	gct	gct	gct	gct	gct	gct	gct	gct	gct	gct	gct	gcc	gct	gct	gct	gct	gct	gct	gca	gct	gct	gct	gct	gct
		ggt	ggt	ggt	ggt	ggt	ggt	ggt	ggt	ggt	ggt	ggt	ggt	ggt	ggt	ggt	ggt	ggt	ggt	ggt	ggt	ggt	ggt	ggt	ggt	ggt	ggt	ggt	ggt	ggt	ggt	ggt	ggt	ggt	ggt	ggt	ggt	ggt	ggt	ggt	ggt	ggt	ggt	ggt	ggt	ggt	ggt	ggt	ggt
		cct	cct	cct	cct	cct	cct	cct	cct	cct	cca	cct	cct	cct	cct	cct	cct	cct	cct	cct	cct	cct	cct	cct	cct	cct	cct	cct	cct	cct	cct	cct	cct	ccc	cct	cct	cct	cct	cct	cct	cct	cct	cct	cct	cct	cct	cct	cct	cct
		cca	cca	cca	cca	cca	cca	cca	cca	cca	cca	cca	cca	cca	cca	cca	cca	cca	cca	cca	cca	cca	cca	cca	cca	cca	cca	cca	cca	cca	cca	cca	cca	cca	cca	cca	cca	cca	cca	cca	cca	cca	cca	cca	cca	cca	cca	cca	cca
		ggc	ggc	ggc	ggc	ggc	ggc	ggc	ggc	ggc	ggc	ggc	ggc	ggc	ggc	ggc	ggt	ggc	ggc	ggc	ggc	ggc	ggc	ggc	ggc	ggc	ggc	ggc	ggc	ggc	ggc	ggc	ggc	ggc	ggc	ggc	ggc	ggc	ggc	ggc	ggc	ggc	ggc	ggc	ggc	ggc	ggt	ggc	ggc
		ttc	ttc	ttc	ttc	ttc	ttc	ttc	ttc	ttc	ttc	ttc	ttc	ttc	ttc	ttc	ttc	ttc	ttc	ttc	ttc	ttc	ttc	ttc	ttc	ttc	ttc	ttc	ttc	ttc	ttc	ttc	ttc	ttc	ttc	ttc	ttc	ttc	ttc	ttc	ttc	ttc	ttc	ttc	ttc	ttc	ttc	ttc	ttc
		cca	cca	cca	cca	cca	cca	cca	cca	cca	cca	cca	cca	cca	cca	cca	cca	cca	cca	ccc	cca	cca	cca	cca	cca	cca	cca	cca	ccc	cca	cca	cca	cca	cca	cca	ccc	cca	cca	cca	cca	cca	cca	cca	ccc	cca	cca	cca	cca	cca
		ggt	ggt	ggt	ggt	ggt	ggt	ggt	ggt	ggt	ggt	ggt	ggt	ggt	ggt	ggt	ggt	ggt	ggt	ggt	ggt	ggt	ggt	ggt	ggt	ggt	ggt	ggt	ggt	ggt	ggt	ggt	ggt	ggt	ggt	ggt	ggt	ggt	ggt	ggt	ggc	ggc	ggc	ggc	ggt	ggt	ggt	ggt	ggt
		gct	gct	gct	gct	gct	gct	gct	gct	gct	gct	gct	gct	gct	gct	gct	gct	ggt	gct	gct	gct	gct	gct	gct	gct	gct	gct	gct	gct	gct	gct	gct	gct	gct	gct	gct	gct	gct	gct	ggt	gct	gct	gct	gct	gct	gct	gct	gct	gct
		cct	cct	cct	cct	cct	cct	cct	cct	cct	cct	cct	cct	cct	cct	cct	cct	cct	cct	cct	cct	cct	cct	cct	cct	cct	cct	cct	cct	cct	cct	cct	cct	cct	cct	cct	cct	cct	cct	cct	cct	cct	cct	cct	cct	cct	cct	cct	cct
		ggt	ggt	ggt	ggt	ggt	ggt	ggt	ggt	ggt	ggt	ggt	ggt	ggt	ggt	ggt	ggt	ggt	ggt	ggt	ggt	ggt	ggt	ggt	ggt	ggt	ggt	ggt	ggt	ggt	ggt	ggt	ggt	ggt	ggt	ggt	ggt	ggt	ggt	ggt	ggt	ggt	ggt	ggt	ggt	ggt	ggt	ggt	ggt
		gct	gct	gct	gct	gct	gct	gct	gct	gct	gct	gct	gct	gct	gct	gct	gct	gct	gct	gct	gct	gct	gct	gct	gct	gct	gct	gct	gct	gct	gct	gct	gct	gct	gct	gct	gct	gct	gct	gct	gct	gct	gct	gct	gct	gct	gct	gct	gct
		aag	aag	aag	aag	aag	aag	aag	aag	aag	aag	aag	aag	aag	aag	aag	aag	aag	aag	aag	aag	aag	aag	aag	aag	aag	aag	aag	aag	aag	aag	aag	aag	aag	aag	aag	aag	aag	aag	aag	aag	aag	aag	aag	aag	aag	aag	aag	aag
		ggt	ggt	ggt	ggt	ggt	ggt	ggt	ggt	ggt	ggt	ggt	ggt	ggt	ggt	ggt	ggt	ggt	ggt	ggt	ggt	ggt	ggt	ggt	ggt	ggt	ggt	ggt	ggt	ggt	ggt	ggt	ggt	ggt	ggt	ggt	ggt	ggt	ggt	gga	ggt	ggt	ggt	ggt	ggt	ggt	ggt	ggt	ggt
		gaa	gaa	gaa	gaa	gaa	gaa	gaa	gaa	gaa	gaa	gaa	gaa	gaa	gaa	gaa	gaa	gaa	gaa	gaa	gaa	gaa	gaa	gaa	gaa	gaa	gaa	gaa	gaa	gaa	gaa	gaa	gaa	gaa	gaa	gaa	gaa	gaa	gaa	gaa	gaa	gaa	gaa	gaa	gaa	gaa	gaa	gaa	gaa
		atc	atc	atc	atc	att	att	att	att	att	att	att	atc	atc	atc	atc	atc	att	att	att	ata	atc	atc	att	att	att	att	atc	att	att	atc	atc	att	att	att	atc	atc	atc	atc	atc	atc	atc	atc	atc	atc	atc	atc	att	atc
		gga	gga	gga	gga	gga	gga	gga	gga	gga	ggg	gga	gga	gga	gga	gga	gga	gga	gga	gga	gga	gga	gga	gga	gga	gga	gga	gga	gga	gga	gga	gga	gga	gga	gga	gga	gga	gga	gga	gga	gga	gga	gga	gga	gga	gga	gga	gga	gga
		cct	cct	cct	cct	cct	cct	cct	cct	cct	cct	cct	cct	cct	cct	cct	cct	cct	cct	cct	cct	cct	cct	cct	cct	cct	cct	cct	cct	cct	cct	cct	cct	cct	cct	cct	ccg	cct	cct	cct	cct	cct	cct	cct	cct	cct	cct	cct	cct
		gct	gct	gct	gct	gct	gct	gct	gct	gct	gct	gct	gct	gct	gct	gct	gct	gct	gct	gct	gct	gct	gct	gct	gct	gct	gct	gct	gct	gct	gct	gct	gct	gct	gct	gct	gct	gct	gct	gct	gct	gct	gct	gct	gct	gct	gct	gct	gct
		ggt	ggt	ggt	ggt	ggt	ggt	ggt	ggt	ggt	ggt	ggt	ggt	ggt	ggt	ggt	ggt	ggt	ggt	ggt	ggt	ggt	ggt	ggt	ggt	ggt	ggt	ggt	ggt	ggt	ggt	ggt	ggt	ggt	ggt	ggt	ggt	ggt	ggc	ggt	ggt	ggt	ggt	ggt	gga	ggt	ggt	ggt	ggt
		aat	aat	aat	aat	aat	aat	aat	aat	aat	aat	cat	aat	aat	aat	aat	aat	aat	aac	cat	aat	aat	aat	aac	aat	aat	aac	aac	aat	aat	aat	aat	aat	aat	aat	aac	aat	aat	aat	aat	aat	aat	aat	aat	aat	aat	aat	aat	aat
		gtt	gtt	gtt	gtt	gtt	gtt	gtt	gtt	gtt	gtt	gct	gtt	gtt	gct	gtt	gtt	gtt	gtt	gtt	gtt	gtt	gtt	gtt	gtt	gtt	gtt	gtt	gtt	gtt	gtt	gtt	gtt	gtt	gtt	gtt	gtt	gtt	gtt	gtt	gtt	gtt	gtt	gtt	gtt	gtt	gtt	gtt	gtt
		ggt	ggt	ggt	ggc	ggc	ggc	ggc	ggc	ggc	ggt	ggt	ggc	ggc	ggt	ggt	ggc	ggt	ggt	ggt	ggt	ggc	ggt	ggt	ggt	ggt	ggt	ggc	ggc	ggc	ggc	ggc	ggc	ggt	ggt	ggt	ggt	ggt	ggt	ggt	ggt	ggt	ggt	ggt	ggt	ggt	ggt	ggt	ggt
		cct	cct	cct	cct	cct	cct	cca	cct	cct	cct	cct	cct	cct	cct	cct	cct	cct	ccc	cct	cct	cct	cct	ccc	ccc	ccc	ccc	cct	cct	cct	cct	cct	cct	ccc	cct	cct	cct	cct	cct	cct	cct	cct	cct	cct	cct	cct	cct	cct	cct
		act	act	act	act	act	act	agt	agt	agt	act	acc	act	act	act	act	act	agt	agt	gct	agt	act	agt	agt	agt	agt	agt	act	act	act	act	act	act	agt	act	act	agt	acc	agt	act	act	act	act	act	agt	agt	agt	agt	act
		ggt	ggt	ggt	ggt	ggt	ggt	ggt	ggt	ggt	ggc	ggt	ggt	ggt	ggt	ggt	ggt	ggt	ggt	ggt	ggt	ggt	ggt	ggt	ggt	ggt	ggt	ggt	ggt	ggt	ggt	ggt	ggt	ggt	ggt	ggt	ggt	ggt	ggt	ggt	ggt	ggt	ggt	ggt	ggt	ggt	ggt	ggt	ggt
		cct	cct	cct	cct	cct	cct	cct	cct	cct	cct	cct	cct	cct	cct	cct	cct	cct	cct	cct	cct	cct	cct	cct	cct	cct	cct	cct	cct	cct	cct	cct	cct	cct	cct	cct	cct	cct	cct	cct	cct	cct	cct	cct	cct	cct	cct	cct	cct
		gct	gct	gct	gct	gct	gct	gct	gct	gct	gct	gct	gct	gct	gct	gct	gct	gct	gct	gct	gct	gct	gct	gct	gct	gct	gct	gct	gct	gct	gct	gct	gct	gct	gct	gct	gct	gct	gct	gct	gct	gct	gct	gct	gct	gct	gct	gct	gct
		ggt	ggt	ggt	ggt	ggt	ggt	ggt	ggt	ggt	ggt	ggt	ggt	ggt	ggt	ggt	ggt	ggt	ggt	ggt	ggt	ggc	ggt	ggt	ggt	ggt	ggt	ggt	ggt	ggt	ggt	ggt	ggt	ggt	ggt	ggt	ggt	ggt	ggt	ggt	ggt	ggt	ggt	ggt	ggc	ggc	ggc	ggc	ggc
		cca	cca	cca	cca	cca	cca	cca	cca	cca	cca	cca	cca	cca	cca	cca	cca	cca	ccc	cca	cca	cca	cca	cca	cca	cca	cca	cca	cca	cca	cca	cca	cca	cca	cca	cca	cca	cca	cca	cca	cca	cca	cca	cca	cca	cca	cca	cca	cca
		aga	aga	aga	aga	aga	aga	aga	aga	aga	aga	aga	aga	aga	aga	aga	aga	aga	aga	aga	aga	aga	aga	aga	aga	aga	aga	aga	aga	aga	aga	aga	aga	aga	aga	aga	aga	aga	aga	aga	aga	aga	aga	aga	aga	aga	aga	aga	aga
		gga	gga	gga	gga	gga	gga	gga	gga	gga	gga	gga	gga	gga	gga	gga	gga	gga	gga	gga	gga	gga	gga	gga	gga	gga	gga	gga	gga	gga	gga	gga	gga	gga	gga	gga	gga	gga	gga	gga	gga	gga	gga	gga	gga	gga	gga	gga	gga
		gag	gag	gag	gag	gag	gag	gag	gag	gag	gag	gag	gag	gag	gag	gag	gag	gag	gag	gag	gag	gag	gag	gag	gag	gag	gag	gag	gag	gag	gag	gag	gag	gag	gag	gag	gag	gag	gag	gag	gag	gag	gag	gag	gag	gag	gag	gag	gag
		att	att	att	att	att	att	att	att	att	att	att	att	att	att	att	att	att	att	att	atc	att	att	att	att	att	att	att	att	att	att	att	ata	att	att	att	att	att	att	att	att	att	att	att	att	att	att	att	att
		gga	gga	gga	gga	gga	gga	gga	gga	gga	gga	gga	gga	gga	gga	gga	gga	gga	gga	gga	gga	gga	gga	gga	gga	gga	gga	ggg	gga	gga	gga	gga	gga	ggg	gga	gga	gga	gga	gga	gga	gga	gga	gga	gga	gga	gga	gga	gga	gga
		ctt	ctt	ctt	ctt	ctt	ctt	ctt	ctt	ctt	ctt	ctt	ctt	ctt	ctt	ctt	ctt	ctt	ctt	ctt	ctt	ctt	ctt	ctt	ctt	ctt	ctt	ctt	ctt	ctt	ctt	ctt	ctt	ctt	ctt	ctt	ctt	ctt	ctt	ctt	ctt	ctt	ctt	ctt	ctt	ctt	ctt	ctt	ctt
		cct	cct	cct	cct	cct	cct	cct	cct	cct	ccc	ccc	cct	cct	cct	cct	cct	ccc	ccc	ccc	cct	ccc	ccc	ccc	ccc	ccc	ccc	cct	cct	cct	cct	cct	cct	ccc	ccc	ccc	ccc	ccc	cct	ccc	cct	cct	cct	cct	cct	cct	cct	cct	cct
		ggt	ggt	ggt	ggt	ggt	ggt	ggt	ggt	ggt	ggt	ggt	ggt	ggt	ggt	ggt	ggt	ggt	ggc	ggt	ggt	ggt	ggt	ggt	ggt	ggt	ggt	ggt	ggt	ggt	ggt	ggt	ggt	ggt	ggt	ggt	ggt	ggt	ggt	ggt	ggt	ggt	ggt	ggt	ggt	ggt	ggt	ggt	ggt
		tct	tct	tct	tcc	tcc	tcc	tcc	tcc	tcc	tct	tct	tct	tct	tct	tct	tct	tct	tct	tct	tct	tct	tct	tct	tct	tct	tct	tcc	tcc	tcc	tcc	tcc	tcc	tct	tct	tcc	tcc	tct	tct	tct	tcc	tcc	tcc	tcc	tct	tct	tct	tct	tct
		agt	agt	agt	agt	agc	agc	agc	agc	agc	agt	agt	agt	agt	agt	agt	agt	agt	agt	agt	agc	agt	agt	agt	agt	agt	agt	agt	agt	agt	agt	agt	agt	agt	agt	agt	agt	agt	agt	agt	agt	agt	agt	agt	agt	agt	agt	agt	agt
		ggt	ggt	ggt	ggt	ggt	ggt	ggt	ggt	ggt	ggt	ggt	ggt	ggt	ggt	ggt	ggc	ggt	ggt	ggt	ggt	ggt	ggt	ggt	ggt	ggt	ggt	ggt	ggt	ggt	ggt	ggt	ggt	ggc	ggt	ggt	ggt	ggt	ggt	ggt	ggt	ggt	ggt	ggt	ggt	ggt	ggt	ggt	ggt
		cct	cct	cct	ccc	ccc	ccc	cct	cct	ccc	cct	cca	cct	cct	cct	cct	cct	cct	cct	cct	cct	cct	cct	cct	cct	cct	cct	cct	cct	cct	cct	cct	cct	cct	cct	cct	cct	cct	cct	cct	cct	cct	cct	cct	cct	cct	cct	cct	cct
		gtt	gtt	gtt	gtt	gtt	gtt	gtt	gtt	gtt	gtt	gtt	gtt	gtt	gtt	gtt	gtt	gtt	gtt	gtt	gtt	gtt	gtt	gtt	gtt	gtt	gtt	gtt	gtt	gtt	gtt	gtt	gtt	gtt	gtt	gtc	gtt	gtt	gtt	gtt	gtt	gtt	gtt	gtt	gtc	gtt	gtt	gtt	gtt
		ggc	ggc	ggc	ggc	ggc	ggc	ggc	ggc	ggc	ggc	ggc	ggc	ggc	ggc	ggc	ggc	ggc	ggc	ggc	ggc	ggc	ggc	ggc	ggc	ggc	ggc	gga	ggc	ggc	ggc	ggc	ggc	ggc	ggc	ggc	ggc	ggc	ggc	ggc	ggc	ggc	ggc	ggc	ggc	ggc	ggc	ggc	ggc
		cct	cct	cct	cct	cct	cct	cct	cct	cct	cct	cct	cct	cct	cct	cct	cct	cct	ccc	cct	cct	cct	cct	cct	cct	cct	cct	cct	cct	cct	cct	cct	cct	cct	cct	cct	cct	cct	cct	cct	cct	ccc	ccc	ccc	cct	cct	cct	cct	cct
		cca	cca	cca	cca	cca	cca	cca	cca	cca	ccc	cct	cca	cca	cca	cca	cca	cca	cca	cca	cca	cca	cca	cca	cca	cca	cca	cct	cct	cct	cct	ccc	cct	cca	cca	cca	cca	cca	cca	cca	cca	cca	cca	cca	cca	cca	cca	cct	cca
		ggc	ggc	ggc	ggc	ggc	ggc	ggc	ggc	ggc	ggc	ggc	ggc	ggc	ggc	ggc	ggc	ggc	ggc	ggc	ggc	ggc	ggc	ggc	ggc	ggc	ggc	ggc	ggc	ggc	ggc	ggc	ggc	gga	ggc	ggc	ggc	ggc	ggc	ggc	ggc	ggc	ggc	ggc	ggc	ggc	ggc	ggc	ggc
		aac	aac	aac	aac	aac	aac	aac	aac	aac	aac	aac	aac	aac	aac	aac	aac	aac	aac	aac	aac	aac	aac	aat	aat	aat	aat	aac	aac	aac	aac	aac	aac	aac	aac	aac	aac	aac	aac	aac	aac	aac	aac	aac	aac	aac	aac	aac	aac
		cct	cct	cct	cct	cct	cct	cct	cct	cct	cct	cct	cct	cct	cct	cct	cct	cct	ccc	cct	cct	cct	cct	cct	cct	cct	cct	cct	cct	cct	cct	cct	cct	cct	cct	cct	cct	cct	cct	cct	cct	cct	cct	cct	ccc	ccc	ccc	cct	ccc
		ggt	ggt	ggt	ggt	ggt	ggt	ggt	ggt	ggt	ggt	ggt	ggt	ggt	ggt	ggt	ggt	ggt	ggt	ggt	ggt	ggt	ggt	ggt	ggt	ggt	ggt	ggt	ggt	ggt	ggc	ggt	ggt	ggt	ggt	ggt	ggt	ggt	ggt	ggt	ggt	ggt	ggt	ggt	ggt	ggt	ggt	ggt	ggt
		gct	gct	gct	gct	gct	gct	gct	gct	gct	gct	gct	gct	gct	gct	gct	gct	gct	gct	gct	gct	gct	gct	gcc	gcc	gcc	gcc	gct	gct	gct	gct	gct	gct	gct	gct	gcc	gct	gct	gct	gcc	gct	gct	gct	gct	gct	gct	gct	gct	gct
		aat	aac	aac	aat	aat	aat	aat	aat	aat	aat	aat	aat	aat	aat	aat	aat	aac	aac	aat	aat	aac	aac	aat	aat	aat	aat	aat	aat	aat	aat	aat	aat	aac	aac	aat	aat	aac	aat	aac	aat	aat	aat	aat	aat	aat	aat	aat	aat
		ggt	ggt	ggt	ggt	ggt	ggt	ggt	ggt	ggt	gga	gga	ggt	ggt	ggt	ggt	ggt	ggt	ggt	ggt	ggt	ggt	ggt	ggt	ggt	ggt	ggt	ggt	ggt	ggt	ggt	ggt	ggt	ggt	ggt	ggt	ggt	ggt	ggt	ggt	ggt	ggt	ggt	ggt	ggt	ggt	ggt	ggt	ggt
		ctt	ctt	ctt	ctt	ctt	ctt	ctt	ctt	ctt	ctt	ctt	ctt	ctt	ctt	ctt	ctt	ctt	ctc	ctt	ctt	ctt	ctt	ctt	ctt	ctt	ctt	ctt	ctt	ctt	ctt	ctt	ctt	ctt	ctt	ctt	ctt	ctt	ctt	ctt	ctt	ctt	ctt	ctt	ctc	ctc	ctt	ctt	ctt
		cca	cca	cca	cct	cct	cct	cct	cct	cct	cca	cca	cct	cct	cca	cca	cct	cca	cca	cca	cca	cca	cca	cca	cca	cca	cca	cct	cct	cct	cct	cct	cct	cca	cca	cca	cca	cca	cca	cca	cca	cca	cca	cca	cca	cca	cca	cca	cca
		ggg	ggg	ggg	ggg	ggg	gga	ggg	ggg	ggg	ggg	ggg	ggg	ggg	gga	gga	ggg	ggg	gga	ggg	ggg	gga	gga	ggg	ggg	ggg	ggg	ggg	ggg	ggg	ggg	ggg	ggg	ggg	ggg	ggg	ggg	ggg	ggg	ggg	ggg	ggg	ggg	ggg	ggg	ggg	ggg	ggg	ggg
		gct	gct	gct	gct	gct	gct	gct	gct	gct	gct	gct	gct	gct	gct	gct	gct	gct	gct	gct	gct	gct	gct	gct	gct	gct	gct	gct	gct	gct	gct	gct	gct	gct	gct	gct	gct	gct	gct	gct	gct	gct	gct	gct	gct	gct	gct	gct	gct
		aag	aag	aag	aaa	aaa	aaa	aaa	aaa	aaa	aaa	aaa	aaa	aaa	aaa	aaa	aaa	aaa	aaa	aaa	aag	aaa	aaa	aaa	aaa	aaa	aaa	aaa	aaa	aaa	aaa	aaa	aaa	aaa	aaa	aag	aaa	aaa	aaa	aaa	aaa	aaa	aaa	aaa	aaa	aaa	aaa	aaa	aag
		ggt	ggt	ggt	ggt	ggt	ggt	ggt	ggt	ggt	ggt	ggt	ggt	ggt	ggt	ggt	ggt	ggt	ggt	ggt	ggt	ggt	ggt	ggt	ggt	ggt	ggt	ggt	ggt	ggt	ggt	ggt	ggt	ggt	ggt	ggt	ggt	ggt	ggt	ggt	ggt	ggt	ggt	ggt	ggt	ggt	ggt	ggt	ggt
		gca	gca	gca	gca	gca	gca	gca	gca	gca	gca	gca	gca	gca	gca	gca	gca	gca	gca	gca	gca	gca	gca	gca	gca	gca	gca	gca	gca	gca	gca	gca	gca	gca	gca	gca	gca	gca	gca	gca	gca	gca	gca	gca	gca	gca	gca	gca	gca
		gct	gct	gct	gct	gct	gct	gct	gct	gct	gct	gct	gct	gct	gct	gct	gct	gct	gct	gct	gct	gct	gct	gct	gct	gct	gct	gct	gct	gct	gct	gct	gct	gct	gct	gct	gct	gct	gct	gct	gct	gct	gct	gct	gct	gct	gct	gct	gct
		ggt	ggt	ggt	ggt	ggt	ggt	ggt	ggt	ggt	ggt	ggt	ggt	ggt	ggt	ggt	ggt	ggt	ggt	ggt	ggc	ggt	ggt	ggt	ggt	ggt	ggt	ggt	ggt	ggt	ggt	ggt	ggt	ggt	ggt	ggt	ggt	ggt	ggt	ggt	ggt	ggt	ggt	ggt	ggt	ggt	ggt	ggt	ggt
		ctt	ctt	ctt	ctt	ctt	ctt	ctt	ctt	ctt	ctt	ctt	ctt	ctt	ctt	ctt	ctt	ctt	ctt	ctt	ctt	ctt	ctt	ctt	ctt	ctt	ctt	ctt	ctt	ctt	ctt	ctt	ctt	ctt	ctt	ctt	ctt	ctt	ctt	ctt	ctt	ctt	ctt	ctt	ctt	ctt	ctt	ctt	ctt
		cct	cct	cct	cct	cct	cct	cct	cct	cct	cct	cct	cct	cct	cct	cct	cct	cct	cct	cct	cct	cct	cct	cct	cct	cct	cct	cct	cct	cct	cct	cct	cct	cct	cct	cct	cct	cct	cct	cct	cct	cct	cct	cct	cct	cct	cct	cct	cct
		ggt	ggt	ggt	ggt	ggt	ggt	ggt	ggt	ggt	ggt	ggt	ggt	ggt	ggt	ggt	ggt	ggt	ggt	ggt	ggt	ggt	ggt	ggt	ggt	ggt	ggt	ggt	ggt	ggt	ggt	ggt	ggt	ggt	ggt	ggt	ggt	ggt	ggt	ggt	ggt	ggt	ggt	ggt	ggt	ggt	ggt	ggt	ggt
		gtt	gtt	gtt	gtt	gtt	gtt	gtt	gtt	gtt	gtt	gtt	gtt	gtt	gtt	gtt	gtt	gtt	gtc	gtt	gtt	gtt	gtt	gtt	gtt	gtt	gtt	gtt	gtt	gtt	gtt	gtt	gtt	gtt	gtt	gtt	gtt	gtt	gtt	gtt	gtt	gtt	gtt	gtt	gtt	gtt	gtt	gtt	gtt
		gct	gct	gct	gct	gct	gct	gct	gct	gct	gct	gct	gct	gct	gct	gct	gct	gct	gct	gct	gct	gcc	gct	gct	gct	gct	gct	gct	gct	gct	gct	gct	gct	gct	gct	gct	gct	gct	gct	gct	gct	gct	gct	gct	gct	gct	gct	gct	gct
		ggt	ggt	ggt	ggt	ggt	ggt	ggt	ggt	ggt	ggt	ggt	ggt	ggt	ggt	ggt	ggt	ggt	ggt	ggt	ggt	ggt	ggt	ggt	ggt	ggt	ggt	ggt	ggt	ggt	ggt	ggt	ggt	ggc	ggt	ggt	ggt	ggt	ggt	ggt	ggt	ggt	ggt	ggt	ggt	ggt	ggt	ggt	ggt
		gct	gct	gct	gct	gct	gct	gct	gct	gct	gct	gct	gct	gct	gct	gct	gct	gct	gct	gct	gct	gct	gct	gct	gct	gct	gct	gct	gct	gct	gct	gct	gct	gct	gct	gct	gct	gct	gct	gct	gct	gct	gct	gct	gct	gct	gct	gct	gct
		cct	cct	cct	cct	cct	cct	cct	cct	cct	cct	cct	cct	cct	cct	cct	cct	cct	cct	cct	cct	cct	cct	cct	cct	cct	cct	cct	cct	cct	cct	cct	cct	cct	cct	cct	cct	ccc	cct	cct	cct	cct	cct	cct	cct	cct	cct	cct	cct
		ggt	ggt	ggt	ggt	ggt	ggt	ggt	ggt	ggt	ggt	ggg	ggt	ggt	ggt	ggt	ggt	ggt	ggt	ggt	ggt	ggt	ggt	ggt	ggt	ggt	ggt	ggt	ggt	ggt	ggt	ggt	ggt	ggt	ggt	ggt	ggt	ggt	ggt	ggt	ggt	ggt	ggt	ggt	ggt	ggt	ggt	ggt	ggt
		ctg	ctg	ctg	ctg	ctg	ctg	ctg	ctg	ctg	ctg	ctt	ctg	ctg	ctg	ctg	ctg	ctg	ctg	ctg	ctg	ctg	ctg	ctg	ctg	ctg	ctg	ctg	ctg	ctg	ctg	ctg	ctg	ctg	ctg	ctg	ctg	ctg	ctg	ctg	ctg	ctg	ctg	ctg	ctg	ctg	ctg	ctg	ctg
		cct	cct	cct	cct	cct	cct	cct	cct	cct	cct	cct	cct	cct	ccc	ccc	ccc	cct	ccc	ccc	cct	ccc	ccc	ccc	ccc	ccc	ccc	ccc	ccc	ccc	cct	cct	cct	cct	ccc	cct	cct	cct	ccc	ccc	cct	cct	cct	cct	cct	cct	cct	cct	cct
		ggt	ggt	ggt	ggt	ggt	ggt	ggt	ggt	ggt	ggt	ggt	ggt	ggt	ggt	ggt	ggt	ggt	ggt	ggt	ggt	ggt	ggt	ggt	ggt	ggt	ggt	ggt	ggt	ggt	ggc	ggg	ggt	ggt	ggt	ggt	ggt	ggt	ggt	ggt	ggt	ggt	ggt	ggt	ggt	ggt	ggt	ggt	ggt
		ccc	ccc	ccc	ccc	ccc	ccc	ccc	ccc	ccc	ccc	ccc	ccc	ccc	ccc	cct	ccc	ccc	ccc	ccc	ccc	ccc	ccc	ccc	ccc	ccc	ccc	ccc	ccc	ccc	ccc	ccc	ccc	ccc	ccc	ccc	ccc	ccc	ccc	ccc	ccc	ccc	ccc	ccc	ccc	ccc	ccc	ccc	ccc
		cgt	cgt	cgt	cgt	cgt	cgt	cgt	cgt	cgt	cgt	cgt	cgg	cgg	cgt	cgt	cgt	cgt	cgt	cgt	cgt	cgt	cgt	cgt	cgt	cgt	cgt	cgt	cgt	cgt	cgt	cgt	cgt	cgt	cgt	cgt	cgt	cgt	cga	cgt	cgt	cgt	cgt	cgt	cgt	cgt	cgt	cgt	cgt
		ggt	ggt	ggt	ggt	ggt	ggt	ggt	ggt	ggt	ggt	ggt	ggt	ggt	ggt	ggt	ggt	ggt	ggt	ggt	ggt	ggt	ggt	ggt	ggt	ggt	ggt	ggt	ggt	ggt	ggt	ggt	ggt	ggt	ggt	ggt	ggt	ggt	ggt	ggt	ggt	ggt	ggt	ggt	ggt	ggt	ggt	ggt	ggt
		att	att	att	att	att	att	att	att	att	att	att	att	att	att	att	att	att	att	att	att	att	att	att	att	att	att	att	att	att	att	att	att	att	att	att	att	att	att	att	att	att	att	att	att	att	att	att	att
		cct	cct	cct	cct	cct	cct	cct	cct	cct	cct	ctt	cct	cct	cct	cct	cct	cct	cct	cct	cct	cct	cct	cct	cct	cct	cct	cct	cct	cct	cct	cct	cct	cct	cct	cct	cct	cct	cct	cct	ctt	ctt	ctt	ctt	ctt	ctt	ctt	ctt	ctt
		ggt	ggt	ggt	ggt	ggt	ggt	ggt	ggt	ggt	ggt	ggt	ggt	ggt	ggt	ggt	ggt	ggt	ggt	ggt	ggt	ggt	ggt	ggt	ggt	ggt	ggt	ggt	ggt	ggt	ggt	ggt	ggt	ggt	ggt	ggt	ggt	ggt	ggt	ggt	ggt	ggt	ggt	ggt	ggt	ggt	ggt	ggt	ggt
		cct	ccc	ccc	cct	cct	cct	cct	cct	cct	cct	cct	cct	cct	cct	cct	cct	cct	cct	cct	cct	cct	cct	cct	cct	cct	cct	cct	cct	cct	cct	cct	cct	cct	cct	cct	cct	cct	cct	cct	cct	cct	cct	cct	cct	cct	cct	cct	cct
		cct	cct	cct	cct	cct	cct	cct	cct	cct	cct	cct	cct	cct	cct	cct	cct	cct	cct	cct	cct	cct	cct	cct	cct	cct	cct	cct	cct	cct	cct	cct	cct	cct	cct	ccc	cct	cct	cct	cct	cct	cct	cct	cct	cct	cct	cct	cct	cct
		ggc	ggc	ggc	ggc	ggc	ggc	ggc	ggc	ggc	ggc	ggt	ggc	ggc	ggc	ggc	ggc	ggc	ggc	ggt	ggc	ggt	ggc	ggc	ggc	ggc	ggc	ggc	ggc	ggc	ggc	ggc	ggc	ggc	ggc	ggc	ggc	ggc	ggc	ggc	ggt	ggt	ggt	ggt	ggc	ggc	ggc	ggc	ggc
		cct	cct	cct	cct	ccc	ccc	ccc	ccc	ccc	cct	cct	ccc	ccc	cct	cct	ccc	ccc	ccc	ccc	cct	cct	cct	cct	cct	cct	cct	cct	cct	cct	cct	cct	cct	ccc	cct	cct	cct	cct	ccc	ccc	cct	cct	cct	cct	cct	cct	cct	cct	cct
		gct	gct	gct	gct	gct	gct	gct	gct	gct	gct	tct	tct	tct	gct	gct	tct	gct	gcc	gct	gct	gct	gct	gct	gct	gct	gct	gct	gct	gct	gct	gct	gct	gct	gct	gct	gct	gct	tct	gct	gct	gct	gct	gct	gct	gct	gct	gct	gct
		ggt	ggt	ggt	ggt	ggt	ggt	ggt	ggt	ggt	ggt	ggt	ggt	ggt	ggt	ggt	ggt	ggt	ggt	ggt	gga	ggt	ggt	ggt	ggt	ggt	ggt	ggt	ggt	ggt	ggc	ggt	ggt	ggt	ggt	ggc	ggt	ggt	ggt	ggt	ggt	ggt	ggt	ggt	ggt	ggt	ggt	ggt	ggt
		cct	cct	cct	cca	cca	cca	cca	cca	cca	cct	cca	cct	cct	cct	cct	cct	cct	cct	cct	cct	gct	cct	cct	cct	cct	cct	cca	cca	cca	cca	cca	cca	cct	cct	cct	cct	cct	cct	cct	cct	cct	cct	cct	cct	cct	cct	cct	cct
		agt	agt	agt	agt	agt	agt	agt	agt	agt	agt	agt	agt	agt	agt	agt	agt	agt	ggt	agt	agt	agt	ggt	agt	agt	agt	agt	agt	agt	agt	agt	agt	agt	agt	agt	agt	agt	agt	agt	agt	agt	agt	agt	agt	agt	agt	agt	agt	agt
		ggt	ggt	ggt	ggt	ggt	ggt	ggt	ggt	ggt	ggt	ggt	ggt	ggt	ggt	ggt	ggt	ggt	ggt	ggt	ggt	ggt	ggt	ggt	ggt	ggt	ggt	ggt	ggt	ggt	ggt	ggt	ggt	ggt	ggt	ggt	ggt	ggt	ggt	ggt	ggt	ggt	ggt	ggt	ggt	ggt	ggc	ggt	ggt
		gct	gct	gct	gct	gct	gct	gct	gct	gct	gct	gct	gct	gct	gct	gct	gct	gct	gcg	gct	gct	gct	gct	gct	gct	gct	gct	gcc	gct	gct	gct	gct	gct	gct	gct	gcc	gct	gct	gct	gct	gct	gct	gct	gct	gct	gct	gct	gct	gct
		aga	aga	aga	aga	aga	aga	aga	aga	aga	aga	aga	aga	aga	aga	aga	aga	aga	aga	aga	aga	aga	aga	aga	aga	aga	aga	aga	agg	agg	agg	agg	agg	aga	aga	aga	aga	aga	aga	aga	aga	aga	aga	aga	aga	aga	aga	aga	aga
		gga	gga	gga	gga	gga	gga	gga	gga	gga	gga	gga	gga	gga	gga	gga	gga	ggc	gga	gga	gga	gga	gga	ggt	ggt	ggt	ggt	gga	gga	gga	gga	gga	gga	gga	gga	gga	gga	gga	gga	gga	gga	gga	gga	gga	gga	gga	gga	gga	gga
		ctt	ctt	ctt	ctt	ctt	ctt	ctt	ctt	ctt	ctt	ctt	ctt	ctt	ctt	ctt	ctt	ctt	ctt	ctt	ctt	ctt	ctt	ctt	ctt	ctt	ctt	ctt	ctt	ctt	ctt	ctt	ctt	ctt	ctt	ctt	ctt	ctt	ctt	ctt	ctt	ctt	ctt	ctt	ctt	ctt	ctt	ctt	ctt
		gtt	gtt	gtt	gtt	gtt	gtt	gtt	gtt	gtt	gtt	gct	gtg	gtg	gtt	gtt	gtg	gtt	gtt	gtt	gtt	gtt	gtt	gtt	gtt	gtt	gtt	gtt	gtt	gtt	gct	gtt	gtt	gtt	gtt	gtt	gtt	gtt	gtt	gtt	gtt	gtt	gtt	gtt	gtt	gtt	gtt	gtt	gtt
		ggt	ggt	ggt	ggt	ggt	ggt	ggt	ggt	ggc	ggt	ggt	ggt	ggt	ggt	ggt	ggt	ggt	ggt	ggt	ggt	ggt	ggt	ggt	ggt	ggt	ggt	ggt	ggt	ggt	ggt	ggt	ggt	ggt	ggt	ggt	ggt	ggt	ggt	ggt	ggt	ggt	ggt	ggt	ggt	ggt	ggt	ggt	ggt
		gaa	gaa	gaa	gaa	gaa	gaa	gaa	gaa	gaa	gaa	gaa	gaa	gaa	gaa	gaa	gaa	gaa	gaa	gaa	gaa	gaa	gaa	gaa	gaa	gaa	gaa	gag	gaa	gaa	gaa	gaa	gaa	gaa	gaa	gaa	gaa	gaa	gaa	gaa	gaa	gaa	gaa	gaa	gaa	gaa	gaa	gaa	gaa
		cca	cca	cca	cca	cca	cca	cca	cca	cca	cca	cca	cca	cca	cca	cca	cca	cca	cca	cca	cca	cca	cca	cca	cca	cca	cca	cca	cca	cca	cca	cca	cca	cca	cca	cca	cca	cca	cca	cca	cca	cca	cca	cca	cca	cca	cca	cca	cca
		ggc	ggc	ggc	ggc	ggc	ggc	ggc	ggc	ggc	ggt	ggc	ggc	ggc	ggc	ggc	ggc	ggc	ggc	ggc	ggc	ggc	ggc	ggc	ggc	ggc	ggc	ggc	ggc	ggc	ggc	ggc	ggc	ggc	ggc	ggc	ggc	ggc	ggc	ggc	ggc	ggc	ggc	ggc	ggc	ggc	ggc	ggc	ggc
		cct	cct	cct	cct	cct	cct	cct	cct	cct	cct	cct	cct	cct	cct	cct	cct	cct	cct	cct	ccg	cct	ctg	cca	cca	cca	cca	cct	cct	cct	cct	cct	cct	cct	cct	cct	cct	cct	cct	cct	cct	cct	cct	cct	cct	ccc	ccc	ccc	ccc
		gct	gct	gct	gct	gct	gct	gct	gct	gct	gct	gct	gca	gca	gct	gct	gca	gct	gct	gct	gct	gct	gct	gct	gct	gct	gct	gct	gct	gct	gct	gct	gct	gct	gct	gct	gct	gct	gct	gct	gct	gct	gct	gct	gct	gct	gct	gct	gct
		ggt	ggt	ggt	ggt	ggt	ggt	ggt	ggt	ggt	ggt	ggt	ggt	ggt	ggt	ggt	ggt	ggt	ggt	ggt	ggt	ggt	ggt	ggt	ggt	ggt	ggt	ggt	ggt	ggt	ggt	ggt	ggt	ggt	ggt	ggt	ggt	ggt	ggt	ggt	ggt	ggt	ggt	ggt	ggt	ggt	ggt	ggt	ggt
		gcc	gcc	gcc	gcc	gcc	gcc	gcc	gcc	gcc	gcc	ccc	gcc	gcc	gcc	gcc	gcc	gcc	gcc	gcc	ccc	gcc	gcc	gcc	gcc	gcc	gcc	gcc	gcc	gcc	gcc	gcc	gcc	gcc	gcc	gcc	gcc	gcc	gcc	gcc	gcc	gcc	gcc	gcc	gcc	gcc	gcc	gcc	gcc
		aag	aag	aag	aag	aag	aag	aag	aag	aag	aag	aag	aag	aag	aag	aag	aag	aag	aag	aag	aag	aag	aaa	aag	aag	aag	aag	aag	aag	aag	aag	aag	aag	aag	aag	aag	aag	aag	aag	aag	aag	aag	aag	aag	aag	aag	aag	aag	aag
		gga	gga	gga	gga	gga	gga	gga	gga	gga	gga	gga	gga	gga	gga	gga	gga	gga	gga	gga	gga	gga	gga	gga	gga	gga	gga	gga	gga	gga	gga	gga	gga	gga	gga	gga	gga	gga	gga	gga	gga	gga	gga	gga	gga	gga	gga	gga	gga
		gaa	gaa	gaa	gaa	gaa	gaa	gaa	gaa	gaa	gaa	gaa	gaa	gaa	gaa	gaa	gaa	gaa	gaa	gaa	gaa	gaa	gaa	gaa	gaa	gaa	gaa	gag	gaa	gaa	gaa	gaa	gaa	gaa	gaa	gaa	gaa	gaa	gaa	gaa	gaa	gaa	gaa	gaa	gaa	gaa	gaa	gaa	gaa
		agt	agt	agt	agt	agt	agt	agc	agc	agt	agt	agc	agt	agt	agt	agt	agt	agt	agc	agt	agt	agc	agt	agt	agt	agt	agt	agc	agt	agt	agc	agt	agt	agt	agt	agt	agt	agt	agt	agt	agt	agt	agt	agt	agc	agt	agt	agt	agt
		ggt	ggt	ggt	ggt	ggt	ggt	ggt	ggt	ggt	ggt	ggt	ggc	ggc	ggt	ggt	ggc	ggt	ggc	ggt	ggt	ggt	ggt	ggt	ggt	ggt	ggt	ggc	ggt	ggt	ggt	ggt	ggt	ggt	ggt	ggt	ggt	ggt	ggt	ggt	ggt	ggt	ggt	ggt	ggt	ggt	ggt	ggt	ggt
		aac	aac	aac	aac	aac	aac	aac	aac	aac	aac	aac	aac	aac	aac	aac	aac	aac	aac	aac	aac	aac	aac	aac	aac	aac	aac	aac	aac	aac	aac	aac	aac	aat	aac	aac	aac	aac	aac	aac	atg	atg	atg	atg	atg	atg	atg	atg	atg
		aag	aag	aag	aag	aag	aag	aag	aag	aag	aag	aag	aag	aag	aag	aag	aag	aag	aag	aag	aag	aag	aag	aag	aag	aag	aag	aag	aag	aag	aag	aag	aag	aag	aag	aag	aag	aag	aag	aag	aag	aag	aag	aag	aag	aag	aag	aag	aag
		ggt	ggt	ggt	ggt	ggt	ggt	ggt	ggt	ggt	ggt	ggt	ggt	ggt	ggt	ggt	ggt	ggt	ggt	ggt	ggt	ggt	ggt	ggt	ggt	ggt	ggt	ggt	ggt	ggt	ggt	ggt	ggt	ggt	ggt	ggt	ggt	ggt	ggt	ggt	ggt	ggt	ggt	ggt	ggt	ggt	ggt	ggt	ggt
		gag	gag	gag	gaa	gag	gag	gag	gag	gag	gag	gaa	gag	gag	gag	gag	gag	gaa	gaa	gaa	gag	gag	gag	gag	gag	gag	gag	gag	gag	gag	gag	gag	gag	gag	gag	gag	gag	gag	gag	gag	gag	gag	gag	gag	gag	gag	gag	gag	gag
		cct	cct	cct	cct	cct	cct	cct	cct	cct	cct	cct	cct	cct	cct	cct	cct	cct	cct	cct	cct	cct	cct	cct	cct	cct	cct	cct	cct	cct	cct	cct	cct	cct	cct	cct	ccc	cct	cct	cct	cct	cct	cct	cct	cct	cct	cct	cct	cct
		ggt	ggt	ggt	ggt	ggt	ggt	ggt	ggt	ggt	ggt	ggt	ggt	ggt	ggc	ggt	ggt	ggt	ggt	ggt	ggt	ggt	ggt	ggt	ggt	ggt	ggt	ggt	ggt	ggt	ggt	ggt	ggt	ggt	ggt	ggt	ggt	ggt	ggt	ggt	ggt	ggt	ggt	ggt	ggt	ggt	ggt	ggt	ggt
		gct	gct	gct	gct	gct	gct	gct	gcg	gct	gct	gct	gct	gct	gct	gct	gct	gct	gct	gct	gct	gct	gct	gct	gct	gct	gct	gct	gct	gct	gct	gct	gct	gct	gct	gct	gct	gct	gct	gct	gct	gct	gct	gct	gct	gct	gct	gct	gct
		gct	gct	gct	gct	gct	gct	gct	gct	gct	gct	gct	gct	gct	gct	gct	gct	gct	gct	gct	gct	gct	gct	gct	gct	gct	gct	gct	gct	gct	gct	gct	gct	gct	gct	gct	gct	gct	gct	gct	gct	gct	gct	gct	gct	gct	gct	gct	gct
		gga	gga	gga	ggc	ggc	ggc	ggc	ggc	ggc	gga	gga	gga	gga	gga	gga	gga	gga	ggc	gga	gga	gga	gga	gga	gga	gga	gga	ggc	ggc	ggc	ggc	ggc	ggc	gga	gga	gga	gga	gga	ggc	gga	gga	gga	gga	gga	gga	gga	gga	gga	gga
		ccc	ccc	ccc	cct	cct	cct	cct	cct	cct	ccc	ccc	cct	cct	ccc	cct	ccc	ccc	ccc	ccc	cct	cct	cct	ccc	ccc	ccc	ccc	ccc	ccc	ccc	ccc	ccc	ccc	cct	ccc	cct	ccc	ccc	ccc	ccc	cct	cct	cct	cct	cct	cct	cct	cct	cct
		gct	gct	gct	ccc	ccc	ccc	ccc	ccc	cct	cct	cct	gct	gct	ccc	gct	gct	gct	gct	cct	cct	cct	gct	gct	gct	gct	gct	cct	cct	cct	cct	cct	cct	gct	gct	gct	gct	gct	gct	gct	gct	gct	gct	gct	gct	gct	gct	gct	gct
		ggc	ggc	ggc	ggc	ggc	ggc	ggc	ggc	ggc	ggt	ggc	ggt	ggt	ggc	ggc	ggc	ggc	ggt	ggc	ggc	ggc	ggc	ggc	ggc	ggc	ggc	ggc	ggc	ggc	ggc	ggc	ggc	gga	ggc	ggc	ggc	ggc	ggc	ggc	ggc	ggc	ggc	ggc	ggc	ggc	ggc	ggc	ggc
		cct	cct	cct	cct	cct	cct	cct	cct	cct	cct	cct	cct	cct	cct	cct	cct	cct	cct	cct	cct	cct	cct	cct	cct	cct	cct	cct	cct	cct	cct	cct	cct	cct	cct	cct	cct	cct	cct	cct	cct	cct	cct	cct	cct	cct	cct	cct	cct
		cct	cct	cct	cct	cct	cct	cct	cct	cct	cct	cct	cct	cct	cct	cct	cct	cct	cct	cct	ccc	cct	cct	cct	cct	cct	cct	cct	cct	cct	cct	cct	cct	cct	cct	cct	cct	cct	cct	cct	cct	cct	cct	cct	cct	cct	cct	cct	cct
		ggt	ggt	ggt	ggt	ggt	ggt	ggt	ggt	ggt	ggt	ggt	ggt	ggt	ggt	ggt	ggt	ggt	ggt	ggt	ggt	ggt	ggt	ggt	ggt	ggt	ggt	ggt	ggt	ggt	ggt	ggt	ggt	ggt	ggt	ggt	ggt	ggt	ggt	ggt	ggc	ggc	ggc	ggc	ggc	ggc	ggc	ggc	ggc
		cct	cct	cct	cca	cca	cca	cca	cca	cca	cct	cct	tcc	tcc	cct	cct	ccc	cct	ccc	cct	ccc	cct	cct	cct	cct	cct	cct	cca	cca	cca	cca	cca	cca	cct	cct	cct	cct	cct	cct	cct	cct	cct	cct	cct	cct	cct	cct	cct	ccc
		agt	agt	agt	agt	agt	agt	agt	agc	agt	agt	aat	agt	agt	agt	agt	agt	agt	agt	agc	agt	agt	agt	agt	agt	agt	agt	agt	agt	agt	cat	agt	agt	agt	agt	agc	agt	agt	agt	agt	agt	agt	agt	agt	agt	agt	agt	agt	agt
		ggt	ggt	ggt	ggt	ggt	ggt	ggt	ggt	ggt	ggt	ggt	ggt	ggt	ggt	ggt	ggt	ggt	ggt	ggt	ggt	ggt	ggt	ggt	ggt	ggt	ggt	ggt	ggt	ggt	ggt	ggt	ggt	ggt	ggt	ggt	ggt	ggt	ggt	ggt	ggt	ggt	ggt	ggt	ggt	ggt	ggt	ggt	ggt
		gag	gag	gag	gag	gag	gag	gag	gag	gag	gaa	gag	gag	gag	gag	gag	gag	gag	gag	gag	gag	gag	gag	gag	gag	gag	gag	gaa	gag	gag	gag	gag	gag	gag	gag	gag	gag	gag	gag	gag	gag	gag	gag	gag	gag	gag	gag	gag	gag
		gaa	gaa	gaa	gaa	gaa	gaa	gaa	gaa	gaa	gaa	gaa	gaa	gaa	gaa	gaa	gaa	gaa	gaa	gaa	gaa	gaa	gaa	gaa	gaa	gaa	gaa	gaa	gaa	gaa	gaa	gaa	gaa	gaa	gaa	gaa	gaa	gaa	gaa	gaa	gaa	gaa	gaa	gaa	gaa	gaa	gaa	gaa	gaa
		ggc	ggc	ggc	ggc	ggc	ggc	ggc	ggc	ggc	ggc	ggc	ggc	ggc	ggc	ggc	ggc	ggc	ggc	ggc	ggc	ggc	ggc	ggc	ggc	ggc	ggc	ggc	ggc	ggc	ggc	ggc	ggc	ggc	gga	ggc	ggc	ggc	ggc	ggc	ggc	ggc	ggc	ggc	ggc	ggc	ggc	ggc	ggc
		aag	aag	aag	aag	aag	aag	aag	aag	aag	aag	aag	aag	aag	aag	aag	aag	aag	aag	aag	aag	aag	aag	aag	aag	aag	aag	aag	aag	aag	aag	aag	aag	aag	aag	aag	aag	aag	aag	aag	aag	aag	aag	aag	aag	aag	aag	aag	aag
		aga	aga	aga	aga	aga	aga	aga	aga	aga	aga	aga	aga	aga	aga	aga	aga	aga	aga	aga	aga	aga	aga	aga	aga	aga	aga	aga	aga	aga	aga	aga	aga	aga	aga	aga	aga	aga	aga	aga	aga	aga	aga	aga	aga	aga	aga	aga	aga
		ggt	ggc	ggc	ggc	ggc	ggc	ggc	ggc	ggc	ggc	ggc	ggc	ggc	ggc	ggc	ggc	ggc	ggc	ggc	ggc	ggc	ggc	ggc	ggc	ggc	ggc	ggc	ggc	ggc	ggc	ggc	ggc	ggc	ggc	ggc	ggc	ggt	ggt	ggc	ggc	ggc	ggc	ggc	ggc	ggc	ggc	ggc	ggt
		ggc	ggc	ggc	agc	agc	agc	agc	agc	agc	agc	agc	agc	agc	agc	agc	agc	agc	agc	ggc	agc	agt	agc	agc	agc	agc	agc	agc	agc	agc	agc	agc	agc	agc	agc	ggc	agc	ggc	ggc	ggc	agc	agc	agc	agc	agc	agc	agc	agc	agc
		aat	act	act	aat	aat	aat	aat	aat	aat	aat	aat	aat	aat	aat	act	act	aat	aat	aat	act	act	aat	act	act	act	act	act	aac	aac	aat	aat	aat	aat	act	act	act	act	cct	act	cct	cct	cct	cct	cct	cct	cct	cct	cct
		ggt	ggt	ggt	ggt	ggc	ggt	ggc	ggc	ggt	ggt	ggc	ggt	ggt	ggt	ggt	ggt	ggt	ggt	ggt	ggt	ggt	ggt	ggt	ggt	ggt	ggt	ggt	ggt	ggt	ggt	ggt	ggt	ggt	ggt	ggt	ggt	ggt	ggt	ggt	ggt	ggt	ggt	ggt	ggt	ggt	ggt	ggt	ggt
		gaa	gaa	gaa	gaa	gaa	gaa	gaa	gaa	gaa	gaa	gaa	gaa	gaa	gaa	gaa	gaa	gaa	gaa	gaa	gaa	gaa	gaa	gaa	gaa	gaa	gaa	gaa	gaa	gaa	gaa	gaa	gaa	gaa	gaa	gaa	gaa	gaa	gaa	gaa	gaa	gaa	gaa	gaa	gaa	gaa	gaa	gaa	gaa
		cct	cct	cct	cct	cct	cct	cct	cct	cct	cct	cct	cct	cct	cct	cct	cct	cct	cct	cct	cct	cct	cct	cct	cct	cct	cct	cct	cct	cct	cct	cct	cct	cct	cct	cct	cct	cct	cct	cct	cct	cct	cct	cct	cct	cct	cct	cct	cct
		ggc	ggc	ggc	ggc	ggc	ggc	ggc	ggc	ggc	ggc	ggc	ggc	ggc	ggc	ggc	ggc	ggc	ggc	ggc	ggc	ggc	ggc	ggc	ggc	ggc	ggc	ggc	ggc	ggc	ggc	ggc	ggc	ggc	ggc	ggc	ggc	ggc	ggc	ggc	ggc	ggc	ggc	ggc	ggc	ggc	ggc	ggc	ggc
		tct	tct	tct	tct	tct	tct	tct	tct	tct	tct	tct	tct	tct	tct	tct	tct	tct	tct	tct	tct	tct	tct	tct	tct	tct	tct	tct	tct	tct	tct	tct	tct	tct	tct	tct	tct	tct	tct	tct	tct	tct	tct	tct	tct	tct	tct	tct	tct
		gct	gct	gct	gct	gct	gct	gct	gct	gct	gct	gct	tct	tct	gct	gct	gct	gca	gct	gct	gct	gct	gct	gct	gct	gct	gct	gct	gct	gct	gct	gct	gct	gct	gct	gct	gct	gct	gct	gct	gct	gct	gct	gct	gct	gct	gct	gct	gct
		ggt	ggt	ggt	ggt	ggt	ggt	ggt	ggt	ggc	ggt	ggt	ggt	ggt	ggt	ggt	ggt	ggt	ggt	ggt	ggt	ggt	ggt	ggt	ggt	ggt	ggt	ggt	ggt	ggt	ggt	ggt	ggt	ggt	ggt	ggt	ggt	ggt	ggt	ggt	ggt	ggt	ggt	ggt	ggt	ggt	ggt	ggt	ggt
		ccc	ccc	ccc	ccc	ccc	ccc	ccc	ccc	ccc	ccc	ccc	ccc	ccc	ccc	ccc	ccc	ccc	ccc	ccc	ccc	ccc	ccc	ccc	ccc	ccc	ccc	ccc	ccc	ccc	ccc	ccc	ccc	ccc	ccc	ccc	ccc	ccc	ccc	ccc	ccc	ccc	ccc	ccc	ccc	ccc	ccc	ccc	ccc
		ccg	cca	cca	cct	cct	cct	cct	cct	cct	cca	cca	cca	cca	cca	ccg	cca	cca	ccc	ccg	cct	ccg	cca	ccg	ccg	ccg	ccg	ccc	cct	cct	cct	cct	cct	ccc	ccg	ccg	cca	cca	cca	cca	cca	cca	cca	cca	cca	cca	cca	cca	cca
		ggc	ggc	ggc	ggc	ggc	ggc	ggc	ggc	ggc	ggc	ggc	ggc	ggc	ggc	ggc	ggc	ggc	ggc	ggc	ggc	ggc	ggc	ggc	ggc	ggc	ggc	ggc	ggc	ggc	ggc	ggc	ggc	ggc	ggt	ggc	ggc	ggc	ggc	ggc	ggc	ggc	ggc	ggc	ggc	ggc	ggc	ggc	ggc
		cct	cct	cct	cct	cct	cct	cct	cct	cct	cct	cct	ccc	ccc	cct	cct	ccc	cct	ccc	cct	cct	cct	cct	cct	cct	cct	cct	cct	cct	cct	cct	cct	cct	cct	cct	cct	cct	cct	cct	cct	cct	cct	cct	cct	cct	cct	cct	cct	cct
		gct	gct	gct	gct	gct	gct	gct	gct	gct	gct	gct	gct	gct	gct	gct	gct	gct	gct	gct	gct	gct	gct	gct	gct	gct	gct	gct	gct	gct	gct	gct	gct	gct	gct	gct	gct	gct	gct	gct	gct	gct	gct	gct	gct	gct	gct	gct	gct
		ggt	ggt	ggt	ggt	ggt	ggt	ggt	ggt	ggt	ggt	ggt	ggt	ggt	ggt	ggt	ggt	ggt	ggt	ggt	ggt	ggt	ggt	ggt	ggt	ggt	ggt	ggt	ggt	ggt	ggt	ggt	ggt	ggt	ggt	ggt	ggt	ggt	ggt	ggc	ggt	ggt	ggt	ggt	ggt	ggt	ggt	ggt	ggt
		cta	cta	cta	ctg	ctg	ctg	ctg	ctg	cta	cta	cta	ctg	ctg	cta	cta	ctg	cta	ctg	cta	cta	cta	cta	cta	cta	cta	cta	cta	cta	cta	cta	cta	cta	cta	cta	cta	cta	cta	cta	cta	ctg	ctg	ctg	ctg	ctg	ctg	ctg	ctg	ctg
		aga	aga	aga	aga	aga	aga	aga	aga	aga	aga	aga	aga	aga	aga	aga	aga	aga	agg	aga	aga	aga	aga	aga	aga	aga	aga	aga	aga	aga	aga	aga	aga	aga	aga	aga	aga	aga	aga	aga	aga	aga	aga	aga	aga	aga	aga	aga	aga
		ggt	ggt	ggt	ggt	ggt	ggt	ggt	ggt	ggt	ggt	ggt	ggt	ggt	ggt	ggt	ggc	ggt	ggt	ggt	ggt	ggt	ggt	ggt	ggt	ggt	ggt	ggt	ggt	ggt	ggt	ggc	ggt	ggt	ggt	ggt	ggt	ggt	ggt	ggt	ggt	ggt	ggt	ggt	ggt	ggt	ggt	ggt	ggt
		gtg	gtg	gtg	gtg	gtg	gtg	gtg	gtg	gtg	gta	gtg	gtg	gtg	gtg	gtg	gtg	gtg	gtg	gtg	gtg	gtg	gtg	gtg	gtg	gtg	gtg	gtg	gtg	gtg	gtg	gtg	gtg	gtg	gtg	gtg	gtg	gtg	gtg	gtg	gta	gta	gta	gta	gta	gta	gta	gta	gta
		cct	cct	cct	cct	cct	cct	cct	cct	cct	cct	cct	cct	cct	cct	cct	cct	cct	cct	cct	cct	cct	cct	cct	cct	cct	cct	cct	cct	cct	cct	cct	cct	cct	cct	cct	cct	cct	cct	cct	cct	cct	cct	cct	cct	cct	cct	cct	cct
		gga	gga	gga	gga	gga	gga	gga	gga	gga	gga	gga	gga	gga	gga	gga	gga	ggg	gga	ggc	gga	gga	gga	gga	gga	gga	gga	gga	gga	gga	gga	gga	gga	gga	gga	gga	gga	gga	gga	gga	gga	gga	gga	gga	gga	gga	gga	gga	gga
		tct	tct	tct	tct	tct	tct	tct	tct	tct	tct	tct	tcc	tcc	tct	tct	tcc	tct	tct	tct	tct	tct	tct	tct	tct	tct	tct	tct	tct	tct	tct	tct	tct	tct	tct	tct	tct	tct	tct	tct	tct	tct	tct	tct	tct	tct	tct	tct	tct
		cgt	cgt	cgt	cgc	cgt	cgt	cgt	cgt	cgt	cgt	cgt	cgt	cgt	cgt	cgt	cgt	cgt	cgt	cgt	cgt	cgt	cgg	cgt	cgt	cgt	cgt	cgt	cgt	cgt	cgt	cgt	cgt	cgt	cgt	cgt	cgt	cgt	cgt	cgt	cgt	cgt	cgt	cgt	cgt	cgt	cgt	cgt	cgt
		ggt	ggt	ggt	ggt	ggt	ggt	ggt	ggt	ggt	ggt	ggt	ggt	ggt	ggt	ggt	ggt	ggt	ggt	ggt	ggt	ggt	ggt	ggt	ggt	ggt	ggt	ggt	ggt	ggt	ggt	ggt	ggt	ggt	ggt	ggt	ggt	ggt	ggt	ggt	ggt	ggt	ggt	ggt	ggg	ggg	ggg	ggg	ggg
		ctc	ctc	ctc	ctc	ctc	ctc	ctc	ctc	ctc	ctc	ctc	ctc	ctc	ctc	ctc	ctc	ctc	ctc	ctc	ctc	ctc	ctc	ctc	ctc	ctc	ctc	ctc	ctc	ctc	ctc	ctc	ctc	ctc	ctc	ctc	ctc	ctt	ctc	ctc	ctc	ctc	ctc	ctc	ctg	ctg	ctc	ctc	ctc
		cct	cct	cct	cct	cct	cct	cct	cct	cct	ccc	cct	cct	cct	cct	cct	ccc	cct	cct	cct	cct	cct	cct	cct	cct	cct	cct	cct	cct	cct	cct	cct	ccc	cct	cct	cct	cct	cct	cct	cct	cct	cct	cct	cct	cct	cct	cct	cct	cct
		gga	gga	gga	gga	gga	gga	gga	gga	gga	gga	gga	gga	gga	gga	gga	gga	gga	gga	gga	gga	gga	gga	gga	gga	gga	gga	gga	gga	gga	gga	gga	gga	gga	gga	gga	gga	gga	gga	gga	gga	gga	gga	gga	gga	gga	gga	gga	gga
		gct	gct	gct	gct	gct	gct	gct	gct	gct	gct	gct	gct	gct	gct	gct	gct	gct	gct	gct	gct	gct	gct	gct	gct	gct	gct	gct	gct	gct	gct	gct	gct	gct	gct	gcc	gct	gct	gct	gct	gct	gct	gct	gct	gct	gct	gct	gct	gct
		gat	gat	gat	gat	gat	gat	gat	gat	gat	gat	gat	gat	gat	gat	gat	gat	gat	gat	gat	gat	gat	gat	gat	gat	gat	gat	gat	gat	gat	gat	gat	gat	gat	gat	gat	gat	gac	gat	gat	gat	gat	gat	gat	gat	gat	gat	gat	gat
		gga	gga	gga	ggc	ggc	ggc	ggc	ggc	ggc	ggc	ggc	ggc	ggc	ggc	ggc	ggc	ggc	ggc	ggc	ggc	ggc	ggc	ggc	ggc	ggc	ggc	ggc	ggc	ggc	ggc	ggc	ggc	ggc	ggc	ggc	ggc	ggc	ggc	ggc	ggc	ggc	ggc	ggc	ggc	ggc	ggc	ggc	ggc
		aga	aga	aga	aga	aga	aga	aga	aga	aga	aga	aga	aga	aga	aga	aga	aga	aga	aga	aga	aga	aga	aga	aga	aga	aga	aga	aga	aga	aga	aga	aga	aga	aga	aga	aga	aga	aga	aga	aga	aga	aga	aga	aga	aga	aga	aga	aga	aga
		gct	gct	gct	gct	gct	gct	gct	gct	gct	gct	gct	gct	gct	gct	gct	gct	gct	gct	gct	gct	gct	gct	gct	gct	gct	gct	gct	gct	gct	gct	gct	gct	gct	gct	gct	gct	gct	gct	gct	gct	gct	gct	gct	gct	gct	gct	gct	gct
		ggt	ggt	ggt	ggt	ggt	ggt	ggt	ggt	ggt	ggt	ggt	ggt	ggt	ggt	ggt	ggt	ggt	ggt	ggt	ggt	ggt	ggt	ggt	ggt	ggt	ggt	ggt	ggg	ggt	ggt	ggt	ggt	ggt	ggt	ggt	ggt	ggt	ggt	ggt	ggt	ggt	ggt	ggt	ggt	ggt	ggt	ggt	ggt
		gtc	gtc	gtc	gtc	gtc	gtc	gtc	gtc	gtc	gtc	gtc	gtc	gtc	gtc	gtc	gtc	gtc	gtc	gta	gtc	gtc	gtc	gtc	gtc	gtc	gtc	gtc	gtc	gtc	gtc	gtc	gtc	gtc	gtc	gtc	gtc	gtc	gtc	gtc	gtc	gtc	gtc	gtc	gtc	gtc	gtc	gtc	gtc
		atg	atg	atg	atg	atg	atg	atg	atg	atg	atg	atg	atg	atg	atg	atg	atg	atg	atg	atg	atg	atg	atg	atg	atg	atg	atg	atg	atg	atg	atg	atg	atg	atg	atg	atg	atg	ata	atg	atg	atg	atg	atg	atg	atg	atg	atg	atg	atg
		gga	gga	gga	gga	gga	gga	gga	gga	gga	gga	gga	ggg	ggg	gga	gga	gga	gga	gga	gga	gga	gga	gga	gga	gga	gga	gga	gga	gga	gga	gga	gga	gga	gga	gga	gga	gga	gga	gga	gga	gga	gga	gga	gga	gga	gga	gga	gga	gga
		cct	cct	cct	cct	cct	cct	cct	cct	cct	cct	cct	ccc	ccc	cct	cct	cct	cct	cct	cct	cct	cct	cct	cct	cct	cct	cct	cct	cct	cct	cct	cct	cct	cct	cct	cct	cct	cct	ccc	cct	cct	cct	cct	cct	cct	cct	cct	cct	cct
		gcc	gcc	gcc	gct	gct	gct	gct	gct	gct	gct	gct	gct	gct	gct	gcg	gct	gct	gct	gct	gct	gct	gct	gct	gct	gct	gct	gct	gct	gct	gct	gct	gct	gct	gct	gct	gct	gct	gct	gct	gct	gct	gct	gct	gct	gct	gct	gct	gct
		ggt	ggt	ggt	ggt	ggt	ggt	ggt	ggt	ggt	ggt	ggt	ggt	ggt	ggt	ggt	ggt	ggt	ggt	ggt	ggt	ggt	ggt	ggt	ggt	ggt	ggt	ggt	ggt	ggt	ggt	ggt	ggt	ggt	ggt	ggt	ggt	ggt	ggt	ggt	ggt	ggt	ggt	ggt	ggt	ggt	ggt	ggt	ggt
		aac	aat	aat	aac	aac	aac	aac	aac	aac	aac	aac	aac	aac	aac	aac	aac	aac	aac	agc	aac	aac	aac	aac	aac	aac	aac	aac	aac	aac	aac	aac	aac	aac	aac	aac	aac	aac	aac	aac	aac	aac	aac	aac	aac	aac	aac	aac	aac
		cgt	cgt	cgt	cgt	cgt	cgt	cgt	cgt	cgt	cgt	cgt	cgt	cgt	cgt	cgt	cgt	cgt	cgt	cgt	cgt	cgt	cgt	cgt	cgt	cgt	cgt	cgt	cgt	cgt	cgt	cgt	cgt	cgt	cgt	cgt	cgt	cgt	cgt	cgt	cgt	cgt	cgt	cgt	cgt	cgt	cgt	cgt	cgt
		ggt	ggt	ggt	ggt	ggt	ggt	ggt	ggt	ggt	ggt	ggt	ggt	ggt	ggt	ggt	ggt	ggt	ggt	ggt	ggt	ggt	ggt	ggt	ggt	ggt	ggt	ggt	ggt	ggt	ggt	ggt	ggt	ggt	ggt	ggt	ggt	ggt	ggt	ggt	ggt	ggt	ggt	ggt	ggt	ggt	ggt	ggt	ggt
		cct	cct	cct	gct	gct	gct	gct	gct	gct	gct	gct	gct	gct	gct	gct	gct	gct	gct	gct	gct	gct	gct	cct	cct	cct	cct	gct	gct	gct	gct	gct	cct	gct	gct	gct	gct	cct	gct	cct	gct	gct	gct	gct	gct	gct	gct	gcc	gct
		agt	agt	agt	agt	agt	agt	agt	agt	agt	act	act	agt	agt	agt	act	agt	agt	agt	act	act	act	agt	agt	agt	agt	agt	agt	agt	agt	agt	agt	agt	agt	agt	agt	agt	agt	agt	agt	agt	agt	agt	agt	agt	agt	agt	agt	agt
		ggt	ggt	ggt	ggt	ggt	ggt	ggt	ggt	ggt	ggt	ggt	ggt	ggt	ggt	ggt	ggt	ggt	ggc	ggt	ggt	ggt	ggt	ggt	ggt	ggt	ggt	ggt	ggt	ggt	ggt	ggt	ggt	ggt	ggt	ggt	ggt	ggt	ggt	ggt	ggt	ggt	ggt	ggt	ggt	ggt	ggt	ggt	ggt
		ccc	ccc	ccc	cct	cct	cct	cct	cct	cct	cct	cct	tct	tct	cct	tct	cct	cct	tct	cct	cct	cct	cct	cct	cct	cct	cct	cct	cct	cct	cct	cct	cct	cct	cct	cct	cct	cct	ccg	cct	cct	cct	cct	cct	cct	cct	cct	cct	cct
		gtt	gtt	gtt	gtt	gtt	gtt	gtt	gtt	gtt	gtt	gct	gtt	gtt	gtt	gtt	gtt	gtt	gtt	gct	gtt	gtt	gtt	gtt	gtt	gtt	gtt	gtt	gtt	gtt	gtt	gtt	gtt	gtt	gtt	gtt	gtt	gtt	gtt	gtt	gtt	gtt	gtt	gtt	gtt	gtt	gtt	gtt	gtt
		ggt	ggt	ggt	ggt	ggt	ggt	ggt	ggt	ggt	ggt	ggt	ggt	ggt	ggt	ggt	ggt	ggt	ggt	ggt	ggt	ggt	ggt	ggt	ggt	ggt	ggt	ggt	ggt	ggt	ggt	ggt	ggt	ggt	ggt	ggt	ggt	ggt	ggt	ggt	ggt	ggt	ggt	ggt	ggt	ggt	ggt	ggt	ggt
		gct	gct	gct	gct	gct	gct	gct	gct	gct	gct	gct	gct	gct	gct	gct	gct	gct	gct	gct	gct	gct	gct	gct	gct	gct	gct	gct	gct	gct	gct	gct	gct	gct	gct	gct	gct	gct	gct	gct	gct	gct	gct	gct	gct	gct	gct	gct	gct
		aag	aag	aag	aag	aag	aag	aag	aag	aag	aag	aag	aag	aag	aag	aag	aag	aag	aag	aag	aag	aag	aag	aaa	aaa	aaa	aaa	aag	aag	aag	aag	aag	aag	aag	aag	aag	aag	aag	aag	aag	aag	aag	aag	aag	aag	aag	aag	aag	aaa
		ggt	ggt	ggt	ggt	ggt	ggt	ggt	ggt	ggt	ggt	ggt	ggt	ggt	ggt	ggt	ggt	ggt	ggt	ggt	ggt	ggt	ggt	ggt	ggt	ggt	ggt	ggt	ggt	ggt	ggt	ggt	ggt	ggt	ggt	ggt	ggt	ggt	ggt	ggt	ggt	ggt	ggt	ggt	ggt	ggt	ggt	ggt	ggt
		cct	cct	cct	cct	cct	cct	cct	cct	cct	cca	cct	cct	cct	cct	cct	cct	cct	cct	cct	cct	cca	cct	cct	cct	cct	cct	cct	cct	cct	cct	cct	cct	cct	cct	cct	cct	cct	cct	cct	cct	cct	cct	cct	cct	cct	cct	cct	cct
		agt	agt	agt	aat	aat	aat	aat	aat	aat	agt	aat	agt	agt	aat	agt	agt	agt	agt	aat	agt	ggt	agt	agt	agt	agt	agt	aat	aat	aat	aat	aat	aat	aat	agt	agt	agt	aat	aat	aat	agt	agt	agt	agt	aat	aat	aat	aat	aat
		ggt	ggt	ggt	ggt	ggt	ggt	ggt	ggt	ggt	ggt	ggt	ggt	ggt	ggt	ggt	ggt	ggt	ggt	ggt	ggt	ggt	ggt	ggt	ggt	ggt	ggt	ggt	ggt	ggt	ggt	ggt	ggt	ggt	ggt	ggt	ggt	ggt	ggt	ggt	ggt	ggt	ggt	ggt	ggt	ggt	ggt	ggt	ggt
		gat	gat	gat	gat	gat	gat	gat	gat	gat	gat	gat	gat	gat	gat	gat	gat	gat	gat	gat	gat	gat	gat	gat	gat	gat	gat	gat	gat	gat	gat	gat	gat	gat	gat	gat	gat	gat	gat	gat	gat	gat	gat	gat	gat	gat	gat	gat	gat
		ggt	ggt	ggt	ggt	ggt	ggt	ggt	ggt	ggt	agt	ggt	gct	gct	gct	agt	gct	agt	gct	gct	ggt	ggt	ggt	ggt	ggt	ggt	ggt	act	gct	gct	gct	gct	gct	ggt	ggt	ggt	ggt	ggt	ggt	ggt	gct	gct	gct	gct	gct	gct	gct	gct	gct
		ggc	ggc	ggc	ggc	ggc	ggc	ggc	ggc	ggc	ggc	gga	ggc	ggc	ggc	gga	ggc	ggc	ggc	ggc	ggc	ggc	ggc	ggc	ggc	ggc	ggc	ggc	ggc	ggc	ggc	ggc	ggc	ggc	ggc	ggc	ggc	ggc	ggc	ggc	ggc	ggc	ggc	ggc	ggc	ggc	ggc	ggc	ggc
		cgt	cgt	cgt	cgt	cgt	cgt	cgt	cgt	cgt	cgt	cgt	cgc	cgc	cgt	cgt	cgc	cgt	cgt	cgt	cgt	cgt	cgt	cgt	cgt	cgt	cgt	cgt	cgt	cgt	cgt	cgt	cgt	cgt	cgt	cgt	cgt	cgt	cgt	cgt	cgt	cgt	cgt	cgt	cgt	cgt	cgt	cgt	cgt
		cct	cct	cct	cct	cct	cct	cct	cct	cct	cct	cct	cct	cct	cct	cct	cct	cct	cct	cct	cct	cct	cct	cct	cct	cct	cct	cct	cct	cct	cct	cct	cct	cct	cct	cct	cct	cct	cct	cct	cct	cct	cct	cct	cct	cct	cct	cct	cct
		ggt	ggt	ggt	ggt	ggt	ggt	ggt	ggt	ggt	ggt	ggt	ggt	ggt	ggt	ggt	ggt	ggt	ggt	ggt	ggt	ggt	ggt	ggt	ggt	ggt	ggt	ggt	ggt	ggt	ggt	ggt	ggt	ggt	ggt	ggt	ggt	ggt	ggt	ggt	ggt	ggt	ggt	ggt	ggt	ggt	ggt	ggt	ggt
		gag	gag	gag	gag	gag	gag	gag	gag	gag	gag	gag	gag	gag	gag	gag	gag	gag	gag	gag	gag	gag	gag	gag	gag	gag	gag	gag	gag	gag	gag	gag	gag	gag	gag	gag	gag	gag	gag	gag	gag	gag	gag	gag	gag	gag	gag	gag	gag
		cct	cct	cct	cct	cct	cct	cct	cct	cct	cct	cct	cct	cct	cct	cct	cct	cct	cct	cct	cct	cct	cct	cct	cct	cct	cct	cct	cct	cct	cct	cct	cct	cct	cct	cct	cct	cct	cct	cct	cct	cct	cct	cct	cct	cct	cct	cct	cct
		ggt	ggt	ggt	ggt	ggt	ggt	ggt	ggt	ggt	ggt	ggt	ggt	ggt	ggt	ggt	ggt	ggt	ggt	ggt	ggt	ggt	ggt	ggt	ggt	ggt	ggt	ggt	ggt	ggt	ggt	ggt	ggt	ggt	ggt	ggt	ggt	ggc	ggt	ggt	ggt	ggt	ggt	ggt	ggt	ggt	ggt	ggt	ggt
		ctt	ctt	ctt	ctt	ctt	ctt	ctt	ctt	ctt	ctt	ctt	ctt	ctt	ctt	ctt	ctt	ctt	ctt	ctt	ctt	ctt	ctt	ctt	ctt	ctt	ctt	ctt	ctt	ctt	ctt	ctt	ctt	ctt	ctt	ctt	ctt	ctt	ctt	ctt	ctt	ctt	ctt	ctt	ctt	ctt	ctt	ctt	ctt
		atg	atg	atg	atg	atg	atg	atg	atg	atg	atg	atg	atg	atg	atg	atg	atg	atg	atg	atg	atg	atg	atg	atg	atg	atg	atg	atg	atg	atg	atg	atg	atg	atg	atg	atg	atg	atg	atg	atg	atg	atg	atg	atg	atg	atg	atg	atg	atg
		ggt	ggt	ggt	ggt	ggt	ggt	ggt	ggt	ggt	ggt	ggt	ggt	ggt	ggt	ggt	ggt	ggt	ggt	ggt	ggt	ggt	ggt	ggt	ggt	ggt	ggt	ggt	ggt	ggt	ggt	ggt	ggt	ggt	ggt	ggt	ggt	ggt	ggt	ggt	ggt	ggt	ggt	ggt	ggt	ggt	ggt	ggt	ggt
		ccg	ccg	ccg	cca	cca	cca	cca	cca	cca	cca	cca	cca	cca	cca	ccg	cca	cca	cca	cca	cca	cca	cca	cca	cca	cca	cca	cca	cca	cca	cca	cca	cca	cca	cca	cca	cca	cca	cca	cca	cca	cca	cca	cca	cca	cca	cca	cca	cca
		aga	aga	aga	aga	aga	aga	aga	aga	aga	aga	aga	aga	aga	aga	aga	aga	aga	aga	aga	aga	aga	aga	aga	aga	aga	aga	aga	aga	aga	aga	aga	aga	aga	aga	aga	aga	aga	aga	aga	aga	aga	aga	aga	aga	aga	aga	aga	aga
		ggt	ggt	ggt	ggc	ggc	ggc	ggc	ggc	ggc	ggt	ggt	ggt	ggt	ggt	ggt	ggt	ggt	ggt	ggt	ggt	ggt	ggt	ggt	ggt	ggt	ggt	ggt	ggt	ggt	ggt	ggt	ggt	ggt	ggt	ggt	ggt	ggt	ggt	ggt	ggt	ggt	ggt	ggt	ggt	ggt	ggt	ggt	ggt
		ctc	ctc	ctc	ctc	ctc	ctc	ctc	ctc	ctc	ctc	ctc	ctc	ctc	ctc	ctc	ctc	ctc	ctc	ctc	ctc	ctc	ctc	ctc	ctc	ctc	ctc	ctc	ctc	ctc	ctc	ctc	ctc	ctc	ctc	ctc	ctc	ctc	ctc	ctc	ctc	ctc	ctc	ctc	ctc	ctc	ctc	ctc	ctc
		cca	cca	cca	cca	cca	cca	cca	cca	cca	cca	cct	cca	cca	cca	cca	cca	cca	cca	cca	cca	cca	cca	cca	cca	cca	cca	cca	cca	cca	cca	cca	cca	cca	cca	cca	cca	cca	cca	cca	cca	cca	cca	cca	cca	cca	cca	cca	cca
		ggt	ggt	ggt	ggt	ggt	ggt	ggt	ggt	ggt	ggt	ggt	ggt	ggt	ggt	ggt	ggt	ggt	gga	ggt	ggt	ggt	ggc	ggt	ggt	ggt	ggt	ggt	ggt	ggt	ggt	ggt	ggt	ggt	ggt	ggt	ggt	ggt	ggt	ggt	ggt	ggt	ggt	ggt	ggt	ggt	ggt	ggt	ggt
		caa	cag	cag	cag	cag	cag	cag	cag	cag	cag	cag	cag	cag	caa	cag	cag	cag	cag	caa	cag	caa	cag	cag	cag	cag	cag	caa	caa	caa	caa	caa	caa	cag	cag	cag	cag	cag	cag	cag	cag	cag	cag	cag	cag	cag	cag	cag	cag
		cct	cct	cct	cct	cct	cct	cct	cct	cct	cct	cct	cct	cct	cct	cct	cct	cct	cct	cct	cct	cct	cct	cct	cct	cct	cct	cct	cct	cct	cct	cct	cct	cct	cct	cct	cct	cct	cct	cct	cct	cct	cct	cct	cct	cct	cct	cct	cct
		gga	gga	gga	gga	gga	gga	gga	gga	gga	gga	gga	gga	gga	gga	gga	gga	gga	gga	gga	gga	gga	gga	gga	gga	gga	gga	gga	gga	gga	gga	gga	gga	gga	gga	gga	gga	gga	gga	gga	gga	gga	gga	gga	gga	gga	gga	gga	gga
		agc	agc	agc	agc	agc	agc	agc	agc	agc	agc	agc	agc	agc	agc	agc	agc	agc	agc	agc	agt	agc	agc	agc	agc	agc	agc	agc	agc	agc	agc	agc	agc	agc	agc	agc	agc	agc	agc	acc	agc	agc	agc	agc	agc	agc	agc	agc	agc
		cca	cca	cca	cca	cca	cca	cca	cca	cca	cca	cca	cca	cca	cca	cca	cca	cca	cca	cca	cca	cca	cca	cca	cca	cca	cca	ccg	cca	cca	cca	cca	cca	cca	cca	cca	cca	cca	cca	cca	ccg	ccg	cca	ccg	ccg	cca	cca	ccg	cca
		ggc	ggc	ggc	ggc	ggc	ggc	ggc	ggc	ggc	ggt	ggc	ggc	ggc	ggc	ggc	ggc	ggc	ggc	ggc	ggc	ggc	ggc	ggc	ggc	ggc	ggc	ggt	ggt	ggt	ggt	ggt	ggt	ggc	ggc	ggc	ggc	ggt	ggc	ggc	ggc	ggc	ggc	ggc	ggc	ggc	ggc	ggc	ggc
		cct	cct	cct	cct	cct	cct	cct	cct	cct	cct	cct	cct	cct	cct	cct	cct	cct	cct	cct	cct	cct	cct	cct	cct	cct	cct	cct	cct	cct	cct	cct	cct	cct	cct	cct	cct	cct	cct	cca	cct	cct	cct	cct	cct	cct	cct	cct	cct
		gct	gct	gct	gct	gct	gct	gct	gct	gcc	gct	cct	gct	gct	gct	gct	gct	gct	gct	gct	gct	gct	gct	gct	gct	gct	gct	gct	gct	gct	gct	gct	gct	gct	gct	gct	gct	gct	gct	gct	gct	gct	gct	gct	gct	gct	gct	gct	gct
		ggc	ggc	ggc	ggc	ggc	ggc	ggc	ggc	ggc	ggc	ggc	ggc	ggc	ggc	ggc	ggc	ggc	ggc	ggc	ggc	ggc	ggc	ggc	ggc	ggc	ggc	ggc	ggc	ggc	ggc	ggc	ggc	ggc	ggc	ggc	ggc	gga	ggc	ggc	ggc	ggc	ggc	ggc	ggc	ggc	ggc	ggc	ggc
		aag	aag	aag	aag	aag	aag	aag	aag	aag	aaa	aaa	aag	aag	aag	aag	aag	aag	aag	aag	aag	aag	aag	aag	aag	aag	aag	aaa	aaa	aaa	aaa	aaa	aaa	aag	aag	aag	aag	aag	aag	aag	aag	aag	aag	aag	aag	aag	aag	aag	aag
		gaa	gaa	gaa	gaa	gaa	gaa	gaa	gaa	gaa	gaa	gaa	gaa	gaa	gaa	gaa	gaa	gaa	gaa	gaa	gaa	gaa	gaa	gaa	gaa	gaa	gaa	gaa	gaa	gaa	gaa	gaa	gaa	gaa	gaa	gag	gaa	gaa	gaa	gaa	gaa	gaa	gaa	gaa	gaa	gaa	gaa	gaa	gaa
		ggt	ggt	ggt	ggt	ggt	ggt	ggt	ggt	ggc	ggt	ggt	ggt	ggt	ggt	ggt	ggc	ggt	ggt	ggt	ggt	ggt	ggt	ggt	ggt	ggt	ggt	ggt	ggt	ggt	ggt	ggt	ggt	ggt	ggt	ggc	ggc	ggt	ggt	ggt	ggt	ggt	ggt	ggt	ggt	ggt	ggt	ggt	ggt
		cct	cct	cct	cct	cct	cct	cct	cct	cct	cct	cct	cct	cct	cct	cct	cct	cct	cca	cct	cct	cct	cct	cct	cct	cct	cct	cct	cct	cct	cct	cct	cct	cct	cct	cct	ccc	cct	cct	cct	cct	cct	cct	cct	cct	cct	cct	cct	cct
		gtt	gtt	gtt	gtt	gtt	gtt	gtt	gtt	gtt	gtt	gtt	gtt	gtt	gtt	gtt	gtt	gtt	gtt	gtt	gtt	gtt	gtt	gtt	gtt	gtt	gtt	gtt	gtt	gtt	gtt	gtt	gtt	gtt	gtt	gtg	gtt	gtt	gtt	gtg	gtt	gtt	gtt	gtt	gtt	gtt	gtt	gtt	gtt
		ggt	ggt	ggt	ggt	ggt	ggt	ggt	ggt	ggt	ggt	ggt	ggc	ggc	ggt	ggt	ggt	ggt	ggt	ggt	ggt	ggt	ggt	ggt	ggt	ggt	ggt	ggt	ggt	ggt	ggt	ggt	ggt	ggt	ggt	ggt	ggt	ggt	ggt	ggt	ggt	ggt	ggt	ggt	ggt	ggt	ggt	ggt	ggt
		ttc	ttc	ttc	ttc	ttc	ttc	ttc	ttc	ttc	ttc	ttc	ttc	ttc	ttt	ttt	ttc	ttc	ttc	ttc	ttc	ttc	ttc	ttc	ttc	ttc	ttc	ttc	ttc	ttc	ttc	ttc	ttc	ttc	ttc	ttc	ttc	ttc	ttc	ttc	ttc	ttc	ttc	ttc	ttc	ttt	ttc	ttc	ttc
		cct	cct	cct	cct	cct	cct	cct	cct	cct	cct	cct	cct	cct	cct	cct	cct	cct	cct	cct	ccc	cct	cct	cct	cct	cct	cct	cct	cct	cct	cct	cct	cct	cct	cct	cct	cct	cct	cct	cct	cct	cct	cct	cct	ccc	cct	cct	cct	cct
		gga	gga	gga	ggc	ggt	ggt	ggt	ggt	ggt	gga	gga	gga	gga	gga	gga	gga	gga	gga	gga	ggg	gga	gga	gga	gga	gga	gga	gga	gga	gga	gga	gga	gga	gga	gga	gga	gga	gga	gga	gga	gga	gga	gga	gga	gga	gga	gga	gga	gga
		gca	gca	gca	gca	gca	gca	gca	gca	gca	gca	gca	gca	gca	gca	gca	gca	gca	gca	gca	gca	gcg	gca	gca	gca	gca	gca	gca	gca	gca	gca	gca	gca	gca	gca	gct	gca	gca	gca	gca	gca	gca	gca	gcg	gca	gca	gca	gca	gca
		gat	gat	gat	gat	gat	gat	gat	gat	gat	gat	gat	gat	gat	gac	gat	gat	gat	gat	gat	gac	gat	gat	gat	gat	gat	gat	gat	gat	gat	gat	gat	gat	gat	gat	gat	gat	gat	gat	gat	gat	gat	gat	gat	gat	gat	gat	gat	gat
		ggt	ggt	ggt	ggt	ggt	ggt	ggt	ggt	ggt	ggt	ggt	ggt	ggt	ggt	ggt	ggt	ggt	ggc	ggt	ggt	ggt	ggt	ggt	ggt	ggt	ggt	ggt	ggt	ggt	ggt	ggt	ggt	ggt	ggt	ggt	ggt	ggt	ggt	ggt	ggt	ggt	ggt	ggt	ggt	ggt	ggt	ggt	ggt
		agg	agg	agg	aga	aga	aga	aga	aga	aga	agg	agg	agg	agg	agg	agg	agg	agg	agg	agg	agg	aga	agg	agg	agg	agg	agg	agg	agg	agg	agg	agg	agg	agg	aga	agg	aga	aga	agg	agg	aga	aga	aga	aga	aga	aga	aga	aga	aga
		gtt	gtt	gtt	gtt	gtt	gtt	gtt	gtt	gtt	gtt	gtt	gtt	gtt	gtt	gtt	gtt	gtt	gtc	gtt	gtt	gtt	gtt	gtt	gtt	gtt	gtt	gtt	gtt	gtt	gtt	gtt	gtt	gtt	gtt	gtt	gtt	gtt	gtt	gtt	gtt	gtt	gtt	gtt	gtt	gtt	gtt	gtt	gtt
		ggg	ggg	ggg	gga	gga	gga	gga	gga	gga	ggg	ggg	ggg	ggg	ggg	ggg	ggg	ggg	ggg	ggg	gga	ggg	gga	ggg	ggg	ggg	ggg	ggg	ggg	ggg	ggg	ggg	ggg	ggg	ggg	ggg	ggg	ggg	ggg	ggg	ggg	ggg	ggg	ggg	ggg	ggg	ggg	ggg	ggg
		cca	cca	cca	cca	cca	cca	cca	cca	cca	cca	cca	cca	cca	cca	cca	cca	cca	ccc	cca	cca	cca	ccc	cca	cca	cca	cca	cca	ccc	ccc	ccg	cca	cca	cca	cca	cca	cca	cca	cca	cca	cca	cca	cca	cca	cca	cca	cca	cca	cca
		atc	atc	atc	att	att	att	att	att	att	att	atc	att	att	atc	att	att	atc	atc	atc	atc	att	atc	atc	atc	atc	atc	atc	atc	atc	atc	atc	att	atc	atc	atc	att	att	atc	atc	att	att	att	att	att	att	att	att	att
		ggt	ggt	ggt	ggc	ggt	ggt	ggt	ggt	ggt	ggt	ggt	ggt	ggt	ggt	ggt	ggc	ggt	ggt	ggt	ggc	ggt	ggt	ggt	ggt	ggt	ggt	ggt	ggt	ggt	ggt	ggt	ggt	ggt	ggt	ggt	ggt	ggt	ggt	ggt	ggt	ggt	ggt	ggt	ggt	ggt	ggt	ggt	ggt
		cca	cca	cca	cca	cca	cca	cca	cca	cca	cca	cca	cca	cca	cca	cca	cca	cca	ccg	cca	ccg	cca	cca	cca	cca	cca	cca	cca	cca	cca	ccc	cca	gca	cca	cca	cca	cca	cca	cca	cca	cca	cca	cca	cca	cca	cca	cca	cca	ccg
		gct	gct	gct	gct	gct	gct	gct	gct	gct	gct	gct	gct	gct	gct	gct	gct	gct	gct	gct	gct	gct	gct	gct	gct	gct	gct	gct	gct	gct	gct	gct	gct	gct	gct	gct	gct	gct	gct	gct	gct	gct	gct	gct	gct	gct	gct	gct	gct
		ggt	ggt	ggt	ggc	ggc	ggc	ggc	ggc	ggc	ggt	ggt	ggt	ggt	ggt	ggt	ggt	ggc	ggc	gga	ggg	ggt	ggc	ggt	ggt	ggt	ggt	ggt	ggt	ggt	ggt	ggt	ggt	ggt	gga	ggc	ggt	ggt	ggt	ggt	ggt	ggt	ggt	ggt	ggt	ggt	ggt	ggt	ggt
		aat	aat	aat	aac	aat	aac	aat	aat	aat	aat	aat	aat	aat	aac	aat	aac	aat	aac	aat	aac	aat	aac	aat	aat	aat	aat	aat	aat	aat	aat	aat	aat	aat	aac	aac	aat	aat	aat	aat	aat	aat	aat	aat	aat	aat	aat	aac	aat
		aga	aga	aga	aga	aga	aga	aga	aga	aga	aga	aga	aga	aga	aga	aga	aga	aga	cgg	aga	aga	aga	aga	aga	aga	aga	aga	aga	aga	aga	aga	aga	aga	aga	aga	aga	aga	aga	aga	aga	aga	aga	aga	aga	aga	aga	aga	aga	aga
		ggt	ggt	ggt	ggt	ggt	ggt	ggt	ggt	ggt	ggt	ggt	ggt	ggt	ggt	ggc	ggt	ggt	ggt	ggt	ggt	ggt	ggt	ggt	ggt	ggt	ggt	ggt	ggt	ggt	ggt	ggt	ggt	ggt	ggt	ggt	ggt	ggt	ggt	ggt	ggt	ggt	ggt	ggt	ggt	ggt	ggt	ggt	ggt
		gag	gag	gag	gag	gag	gag	gag	gag	gag	gag	gag	gaa	gaa	gag	gag	gag	gag	gag	gag	gag	gag	gag	gag	gag	gag	gag	gag	gaa	gaa	gaa	gaa	gaa	gag	gag	gag	gag	gag	gag	gag	gag	gag	gag	gag	gag	gag	gag	gag	gag
		cct	cct	cct	cct	cct	cct	cct	cct	cct	cct	cct	cct	cct	cct	cct	cct	cct	cct	cct	cct	cct	cct	cct	cct	cct	cct	cct	cct	cct	cct	cct	cct	cct	cct	cct	cct	cct	cct	cct	cct	cct	cct	cct	cct	cct	cct	cct	cct
		ggc	ggc	ggc	ggc	ggc	ggc	ggc	ggc	ggc	ggc	ggc	ggc	ggc	ggc	ggc	ggc	ggc	ggc	ggc	ggc	ggc	ggc	ggc	ggc	ggc	ggc	ggc	ggc	ggc	ggt	ggc	ggc	ggc	ggc	ggc	ggc	ggc	ggc	ggc	ggc	ggc	ggc	ggc	ggc	ggc	ggc	ggc	ggc
		aac	aac	aac	aac	aac	aac	aac	aac	aac	aac	aac	aac	aac	aac	aac	aac	aac	aac	aac	aac	aac	aac	aac	aac	aac	aac	aac	aac	aac	aac	aac	aac	aac	aac	aac	aac	aac	aac	aac	aac	aac	aac	aac	aac	aat	aac	aac	aac
		att	att	att	att	att	att	att	att	att	att	att	att	att	att	att	att	att	atc	att	att	att	att	att	att	att	att	atc	att	att	att	att	att	att	att	att	att	att	att	att	att	att	att	att	att	att	att	att	att
		gga	gga	gga	gga	gga	gga	gga	gga	gga	gga	gga	gga	gga	gga	gga	gga	gga	gga	gga	gga	gga	gga	gga	gga	gga	gga	gga	gga	gga	gga	gga	gga	gga	gga	gga	gga	gga	gga	gga	gga	gga	gga	gga	gga	gga	gga	gga	gga
		ttc	ttc	ttc	ttc	ttc	ttc	ttc	ttc	ttc	ttc	ttc	ttc	ttc	ttc	ttc	ttc	ttc	ttc	ttc	ttc	ttc	ttc	ttc	ttc	ttc	ttc	ttc	ttc	ttc	ttc	ttc	ttc	ttc	ttc	ttc	ttc	ttc	ttc	ttc	ttc	ttc	ttc	ttc	ttc	ttc	ttc	ttc	ttc
		cct	cct	cct	cct	cct	cct	cct	cct	cct	cct	cct	cct	cct	cct	cct	cct	cct	cct	cct	cct	cct	cct	cct	cct	cct	cct	cct	cct	cct	cct	cct	cct	cct	cct	ccc	cct	cct	cct	cct	cct	cct	cct	cct	cct	cct	cct	cct	cct
		gga	gga	gga	gga	gga	gga	gga	gga	gga	gga	gga	gga	gga	gga	gga	gga	gga	ggg	gga	gga	gga	gga	gga	gga	gga	gga	gga	gga	gga	gga	gga	gga	gga	gga	gga	gga	gga	gga	gga	gga	gga	gga	gga	gga	gga	gga	gga	gga
		cca	cca	cca	cca	cca	cca	cca	cca	cca	cca	cca	cca	cca	cca	cca	cca	cca	ccc	cca	cca	cca	cca	cca	cca	cca	cca	ccg	cca	cca	cca	cca	cca	cca	cca	cca	cca	cca	cca	cca	cca	cca	cca	cca	cca	cca	cca	cca	cca
		aaa	aaa	aaa	aaa	aaa	aaa	aaa	aaa	aaa	aaa	aaa	aaa	aaa	aag	aaa	aaa	aaa	aag	aaa	aaa	aaa	aaa	aaa	aaa	aaa	aaa	aaa	aaa	aaa	aaa	aaa	aaa	aaa	aaa	aag	aaa	aaa	aaa	aaa	aaa	aaa	aaa	aaa	aaa	aaa	aaa	aaa	aaa
		ggt	ggt	ggt	ggt	ggt	ggt	ggt	ggt	ggt	ggc	ggc	ggt	ggt	ggt	ggt	ggt	ggt	ggt	ggt	ggt	ggt	ggt	ggt	ggt	ggt	ggt	ggt	ggt	ggt	ggt	ggt	ggt	ggt	ggt	ggt	ggt	ggt	ggt	ggt	ggt	ggt	ggt	ggt	ggt	ggt	ggt	ggt	ggt
		ccc	ccc	ccc	ccc	ccc	ccc	ccc	ccc	ccc	ccc	ccc	ccc	ccc	ccc	cca	ccc	ccc	ccc	ccc	ccc	ccc	ccc	ccc	ccc	ccc	ccc	ccc	ccc	ccc	ccc	ccc	ccc	ccc	ccc	ccc	ccc	ccc	ccc	ccc	ccc	ccc	ccc	ccc	ccc	ccc	ccc	ccc	ccc
		act	act	act	act	act	act	act	act	act	act	act	acc	acc	act	act	act	act	act	act	act	act	act	act	act	act	act	act	act	act	act	act	act	act	act	acg	act	act	act	act	act	act	act	act	act	act	act	act	act
		ggt	ggt	ggt	ggt	ggt	ggt	ggt	ggt	ggt	ggt	ggt	ggt	ggt	ggt	ggt	ggt	ggt	ggt	ggt	ggt	ggt	ggt	ggt	ggt	ggt	ggt	ggt	ggt	ggt	ggt	ggt	ggt	ggt	ggt	ggt	ggt	ggt	ggt	ggt	ggt	ggt	ggt	ggt	ggt	ggt	ggt	ggt	ggt
		gaa	gaa	gaa	gaa	gaa	gaa	gaa	gaa	gaa	gaa	gaa	gag	gag	gaa	gaa	gag	gaa	gaa	gaa	gaa	gaa	gaa	gaa	gaa	gaa	gaa	gaa	gaa	gaa	gaa	gag	gaa	gaa	gaa	gaa	gaa	gaa	gaa	gaa	gaa	gaa	gaa	gaa	gaa	gaa	gaa	gaa	gaa
		cct	cct	cct	cct	cct	cct	cct	cct	cct	cct	cct	cct	cct	cct	cct	cct	cct	cct	cct	cct	cct	cct	cct	cct	cct	cct	cct	cct	cct	cct	cct	cct	cct	cct	cct	cct	cct	cct	cct	cct	cct	cct	cct	cct	cct	cct	cct	cct
		ggc	ggc	ggc	ggc	ggc	ggc	ggc	ggc	ggc	ggc	gga	ggc	ggc	ggc	ggc	ggc	ggc	ggc	ggc	ggc	ggc	ggc	ggc	ggc	ggc	ggc	ggc	ggc	ggc	ggc	ggc	ggc	ggc	ggc	ggc	ggc	ggc	ggc	ggc	ggc	ggc	ggc	ggc	ggc	ggc	ggc	ggc	ggc
		aaa	aaa	aaa	aaa	aaa	aaa	aaa	aaa	aaa	aaa	aaa	aaa	aaa	aaa	aaa	aaa	aaa	aaa	aaa	aaa	aaa	aaa	aaa	aaa	aaa	aaa	aaa	aaa	aaa	aaa	aaa	aag	aaa	aaa	aaa	aaa	aaa	aaa	aaa	aaa	aaa	aaa	aaa	aaa	aaa	aaa	aaa	aaa
		cct	cct	cct	cct	cct	cct	cct	cct	cct	cct	cct	cct	cct	cct	cct	cct	cct	cct	cct	cct	cct	cct	cct	cct	cct	cct	cct	cct	cct	cct	cct	cct	cct	cct	cct	cct	cct	cct	cct	cct	cct	cct	cct	cct	cct	cct	cct	cct
		ggt	ggt	ggt	ggt	ggt	ggt	ggt	ggt	ggt	ggt	ggt	ggt	ggt	ggt	ggt	ggt	ggt	ggt	ggt	ggt	ggt	ggt	ggt	ggt	ggt	ggt	ggt	ggt	ggt	ggt	ggt	ggt	ggt	ggt	ggt	ggt	ggt	ggt	ggt	ggt	ggt	ggt	ggt	ggt	ggt	ggt	ggt	ggt
		gaa	gaa	gaa	gaa	gaa	gaa	gaa	gaa	gaa	gaa	gaa	gaa	gaa	gaa	gaa	gaa	gaa	gaa	gaa	gaa	gaa	gaa	gaa	gaa	gaa	gaa	gaa	gaa	gaa	gaa	gaa	gaa	gaa	gaa	gaa	gaa	gaa	gaa	gaa	gaa	gaa	gaa	gaa	gaa	gaa	gaa	gaa	gaa
		aaa	aaa	aaa	aaa	aaa	aaa	aaa	aaa	aaa	aaa	aga	aaa	aaa	aaa	aaa	aaa	aaa	aaa	aga	aaa	aaa	aaa	aaa	aaa	aaa	aaa	aaa	aaa	aaa	aaa	aaa	aaa	aaa	aaa	aaa	aaa	aaa	aaa	aaa	aaa	aaa	aaa	aaa	aaa	aaa	aaa	aaa	aaa
		ggc	ggc	ggc	ggc	ggc	ggc	ggc	ggc	ggc	ggc	ggc	ggc	ggc	ggc	ggc	ggc	ggc	ggc	ggc	ggc	ggc	ggc	ggc	ggc	ggc	ggc	ggc	ggc	ggc	ggc	ggc	ggc	ggc	ggc	ggc	ggc	ggc	ggc	gga	ggc	ggc	ggc	ggc	ggc	ggc	ggc	ggc	ggc
		aat	aac	aac	aat	aac	aat	aat	aat	aat	aat	aat	aat	aat	aac	aat	aat	aat	aat	aat	aat	aat	aat	aat	aat	aat	aat	aat	aat	aat	aat	aat	aat	aat	aat	aat	aat	aat	aat	aat	aat	aat	aat	aat	aat	aat	aat	aat	aat
		gtt	gtt	gtt	gtt	gtt	gtt	gtt	gtt	gtt	gtt	gtt	gtt	gtt	gtt	gtt	gtt	gtt	gtt	gtt	gtt	gtt	gtt	gtt	gtt	gtt	gtt	gtt	gtt	gtt	gtt	gtt	gtt	gtt	gtt	gtt	gtt	gtt	gtt	gtt	gtt	gtt	gtt	gtt	gtt	gtt	gtt	gtt	gtt
		ggt	ggt	ggt	ggt	ggt	ggt	ggt	ggt	ggt	ggt	ggt	ggt	ggt	ggt	ggt	ggt	ggt	ggt	ggt	ggt	ggt	ggt	ggt	ggt	ggt	ggt	ggt	ggt	ggt	ggt	ggt	ggt	ggt	ggt	ggt	ggt	ggt	ggt	ggt	ggt	ggt	ggt	ggt	ggt	ggt	ggt	ggt	ggt
		ctt	ctt	ctt	ctt	ctt	ctt	ctt	ctt	ctt	ctt	ctt	ctt	ctt	ctt	ctt	ctt	ctt	ctt	gtt	ctt	ctt	ctt	ctt	ctt	ctt	ctt	gtt	ctt	ctt	ctt	ctt	ctt	ctt	ctt	ctt	gtt	ctt	ctt	ctt	ctt	ctt	ctt	ctt	ctt	ctt	ctt	ctt	ctt
		gct	gct	gct	gct	gct	gct	gct	gct	gct	gct	gct	gct	gct	gct	gct	gct	gct	gct	gct	gct	gct	gct	gct	gct	gct	gct	gct	gct	gct	gct	gct	gct	gct	gct	gct	gct	gct	gct	gct	gct	gct	gct	gct	gct	gct	gct	gct	gct
		ggc	ggc	ggc	ggc	ggc	ggc	ggc	ggc	ggc	ggc	ggt	ggc	ggc	ggc	ggc	ggc	ggc	ggc	ggc	ggc	ggc	ggt	ggc	ggc	ggc	ggc	ggc	ggc	ggc	ggc	ggc	ggc	ggc	ggc	ggc	ggc	ggc	ggc	ggc	ggc	ggc	ggc	ggc	ggc	ggc	ggc	ggc	ggc
		cca	cca	cca	cca	cca	cca	cca	cca	cca	cca	cca	cca	cca	cca	cca	cca	cca	ccc	cca	cca	cca	cca	cca	cca	cca	cca	cca	cca	cca	cca	cca	cca	cca	cca	cca	cca	cca	cca	cca	cca	cca	cca	cca	cca	cca	cca	cca	cca
		cgg	cgg	cgg	cgg	cgg	cgg	cgg	cgg	cgg	cgg	cgg	cgg	cgg	cgg	cgg	cgg	cgg	cgg	cgg	cgg	cgg	cgg	cgg	cgg	cgg	cgg	cgg	cgg	cgg	cgg	cgg	cgg	cgg	cgg	cgg	cgg	cgg	cgg	cgg	cgg	cgg	cgg	cgg	cgg	cgg	cgg	cgg	cgg
		ggt	ggt	ggt	ggt	ggt	ggt	ggt	ggt	ggt	ggt	ggt	ggt	ggt	ggt	ggt	ggt	ggt	ggt	ggt	ggt	ggt	ggt	ggt	ggt	ggt	ggt	ggt	ggt	ggt	ggt	ggt	ggt	ggt	ggt	ggt	ggt	ggt	ggt	ggt	ggt	ggt	ggt	ggt	ggc	ggc	ggt	ggt	ggt
		gct	gct	gct	gct	gct	gct	gct	gct	gct	gct	gct	gct	gct	gct	gct	gct	gct	gct	gct	gct	gct	gct	gct	gct	gct	gct	gct	gct	gct	gct	gct	gct	gct	gct	gct	gct	gct	gct	gct	gct	gct	gct	gct	gct	gct	gct	gct	gct
		cct	cct	cct	cct	cct	cct	cct	cct	cct	cct	cct	cct	cct	cct	cct	cct	cct	cct	cct	cct	cct	cct	cct	cct	cct	cct	cct	cct	cct	cct	cct	cct	cct	cct	cct	cct	cct	cct	cct	cct	cct	cct	cct	cct	cct	cct	cct	cct
		ggt	ggt	ggt	ggt	ggt	ggt	ggt	ggt	ggt	ggt	ggt	ggt	ggt	ggt	ggt	ggt	ggt	ggt	ggt	ggt	ggt	ggt	ggt	ggt	ggt	ggt	ggt	ggt	ggt	ggt	ggt	ggt	ggt	ggt	ggt	ggt	ggt	ggt	ggt	ggt	ggt	ggt	ggt	ggt	ggt	ggt	ggt	ggt
		cca	cca	cca	cct	cct	cct	cct	cct	cct	cca	cca	cct	cct	cca	cca	cct	cca	cca	cca	cca	cca	cca	cca	cca	cca	cca	cct	cct	cct	cct	cct	cct	cca	cca	cca	cca	cca	cca	cca	cca	cca	cca	cca	cca	cca	cca	cca	cca
		gag	gag	gag	gag	gag	gag	gag	gag	gag	gag	gag	gag	gag	gag	gag	gag	gag	gag	gag	gag	gag	gag	gag	gag	gag	gag	gag	gag	gag	gag	gag	gag	gag	gag	gag	gag	gag	gag	gag	gag	gag	gag	gag	gag	gag	gag	gag	gag
		gga	gga	gga	gga	gga	gga	gga	gga	gga	gga	gga	gga	gga	gga	gga	gga	gga	gga	gga	gga	gga	gga	gga	gga	gga	gga	gga	gga	gga	gga	gga	gga	gga	gga	gga	gga	gga	gga	gga	gga	gga	gga	gga	gga	gga	gga	gga	gga
		aac	aac	aac	aac	aac	aac	aac	aac	aac	aac	aac	aac	aac	aac	aac	aac	aac	aac	aac	aac	aac	aac	aac	aac	aac	aac	aac	aac	aac	aac	aac	aac	aac	aac	aac	aac	aac	aac	aac	aac	aac	aac	aac	aac	aac	aac	aac	aac
		aac	aat	aat	aac	aac	aat	aac	aac	aac	aac	aac	aat	aat	aat	aac	aat	aac	aac	aac	aat	aac	aac	aac	aac	aac	aac	aat	aac	aac	aac	aac	aac	aat	aac	aac	aac	aac	aac	aac	aat	aat	aat	aat	aac	aac	aac	aac	aac
		ggt	ggt	ggt	ggt	ggt	ggt	ggt	ggt	ggt	ggt	ggt	ggt	ggt	ggt	ggt	ggt	ggt	ggt	ggt	ggt	ggt	ggt	ggt	ggt	ggt	ggt	ggt	ggt	ggt	ggt	ggt	ggt	ggt	ggt	ggt	ggt	ggt	ggt	ggt	ggt	ggt	ggt	ggt	ggt	ggt	ggt	ggc	ggt
		gct	gct	gct	gct	gct	gct	gct	gct	gct	gct	gcc	gct	gct	gct	gct	gct	gct	gct	gct	gct	gct	gct	gct	gct	gct	gct	gct	gct	gct	gct	gct	gct	gct	gct	gct	gct	gct	gct	gct	gct	gct	gct	gct	gcc	gcc	gct	gct	gct
		caa	caa	caa	caa	caa	caa	caa	caa	caa	caa	caa	caa	caa	cag	caa	caa	caa	cag	cag	caa	caa	caa	caa	caa	caa	caa	caa	caa	caa	caa	caa	caa	caa	caa	caa	caa	cag	caa	caa	caa	caa	caa	caa	caa	caa	caa	caa	caa
		ggt	ggt	ggt	ggt	ggt	ggt	ggt	ggt	ggt	ggt	ggt	ggt	ggt	ggt	ggt	ggt	ggt	ggt	ggt	ggt	ggt	ggt	ggt	ggt	ggt	ggt	ggt	ggt	ggt	ggt	ggt	ggt	ggt	ggt	ggt	ggt	ggt	ggt	ggt	ggt	ggt	ggt	ggt	ggt	ggt	ggt	ggt	ggt
		cct	cct	cct	cct	cct	cct	cct	cct	cct	cct	ccc	cct	cct	cct	cct	cct	cct	cct	cct	cct	cct	cct	cct	cct	cct	cct	cct	cct	cct	cct	cct	cct	cct	cct	cct	cct	cct	cct	cct	cct	cct	cct	cct	cct	cca	cct	cct	cct
		cct	cct	cct	cct	cct	cct	cct	cct	cct	cct	cct	cct	cct	cct	ccc	cct	cct	ccc	cct	cct	cct	cct	cct	cct	cct	cct	cct	cct	cct	cct	cct	cct	cct	cct	cct	cct	cct	cct	cct	cct	cct	cct	cct	cct	cct	cct	cct	cct
		gga	gga	gga	ggt	ggt	ggt	ggt	ggt	ggt	gga	gga	ggt	ggt	gga	gga	ggt	gga	gga	gga	gga	gga	gga	gga	gga	gga	gga	ggt	ggt	ggt	ggt	ggt	ggt	gga	gga	gga	gga	gga	gga	gga	gga	gga	gga	gga	gga	gga	gga	gga	gga
		gtc	gtc	gtc	gtc	gtc	gtc	gtc	gtc	gtc	gtc	gtt	gtc	gtc	gtc	gtc	gtc	gtc	gtc	gtc	gtc	gtc	gtc	gtc	gtc	gtc	gtc	gtc	gtc	gtc	gtc	gtc	gtc	gtc	gtc	gtc	gtc	gtc	gtc	gtc	gtc	gtc	gtc	gtc	gtc	gtc	gtc	gtc	gtc
		act	act	act	act	act	act	act	act	act	act	act	act	act	act	act	act	act	act	act	act	act	act	act	act	act	act	act	acc	acc	act	act	act	act	act	act	act	act	act	act	act	act	act	act	act	act	act	act	act
		ggc	ggc	ggc	ggc	ggc	ggc	ggc	ggc	ggc	ggc	ggc	ggc	ggc	ggc	ggc	ggc	ggc	ggc	ggc	ggc	ggc	ggc	ggt	ggt	ggt	ggt	ggc	ggc	ggc	ggc	ggc	ggc	ggc	ggg	ggc	ggc	ggc	ggc	ggc	ggc	ggc	ggc	ggc	ggc	ggc	ggc	ggc	ggc
		aac	aac	aac	aac	aac	aac	aac	aac	aac	aac	aac	aac	aac	aac	aac	aac	aac	aac	aac	aac	aac	aac	aac	aac	aac	aac	aac	aac	aac	aac	aac	aac	aac	aac	aac	aac	aac	aac	ctc	aac	aac	aac	aac	aac	aac	aac	aac	aac
		caa	caa	caa	caa	caa	caa	caa	caa	caa	caa	caa	cag	cag	caa	caa	cag	caa	caa	caa	caa	caa	caa	caa	caa	caa	caa	caa	caa	caa	caa	caa	caa	caa	caa	caa	caa	caa	caa	caa	cca	cca	cca	cca	caa	caa	caa	caa	caa
		ggt	ggt	ggt	ggt	ggt	ggt	ggt	ggt	ggt	ggt	ggt	ggt	ggt	ggt	ggt	ggt	ggt	ggt	ggt	ggt	ggt	ggt	ggt	ggt	ggt	ggt	ggt	ggt	ggt	ggc	ggt	ggt	ggc	ggt	ggt	ggt	ggt	ggt	ggt	ggt	ggt	ggt	ggt	ggt	ggt	ggt	ggt	ggt
		gga	gga	gga	gca	gca	gca	gca	gca	gca	gga	gga	gga	gga	gga	gga	gga	gga	gca	gga	gga	gga	gcc	gga	gga	gga	gga	gca	gca	gca	gca	gca	gca	gga	gga	gga	gga	gga	gga	gga	gga	gga	gga	gga	gga	gga	gca	gga	gga
		aag	aag	aag	aag	aag	aag	aag	aag	aag	aag	aag	aag	aag	aag	aag	aag	aag	aag	aag	aag	aag	aag	aag	aag	aag	aag	aag	aag	aag	aag	aag	aag	aag	aag	aag	aag	aag	aag	aag	aag	aag	aag	aag	aag	aag	aag	aag	aag
		ggt	ggt	ggt	ggt	ggt	ggt	ggt	ggt	ggt	ggt	ggt	ggt	ggt	ggt	ggt	ggt	ggt	ggt	ggt	ggt	ggt	ggt	ggt	ggt	ggt	ggt	ggt	ggt	ggt	ggt	ggt	gga	ggc	ggt	ggt	ggt	ggt	ggt	ggt	ggt	ggt	ggt	ggt	ggt	ggt	ggt	ggt	ggt
		gaa	gaa	gaa	gaa	gaa	gaa	gaa	gaa	gaa	gaa	gaa	gaa	gaa	gaa	gaa	gaa	gaa	gaa	gaa	gaa	gaa	gaa	gaa	gaa	gaa	gaa	gaa	gaa	gaa	gaa	gaa	gaa	gaa	gaa	gaa	gaa	gaa	gaa	gaa	gaa	gaa	gaa	gaa	gaa	gaa	gaa	gaa	gaa
		caa	caa	caa	caa	caa	caa	caa	caa	caa	caa	caa	caa	caa	caa	caa	caa	aca	aca	caa	aca	caa	caa	caa	caa	caa	caa	aca	aca	aca	aca	aca	aca	caa	caa	caa	aca	caa	caa	caa	aca	aca	aca	aca	aca	aca	aca	aca	aca
		ggt	ggt	ggt	ggt	ggt	ggt	ggt	ggt	ggt	ggt	ggt	ggt	ggt	ggt	ggt	ggt	ggt	ggt	ggt	ggt	ggt	ggt	ggt	ggt	ggt	ggt	ggt	ggt	ggt	ggt	ggt	ggt	ggt	ggt	ggt	ggt	ggt	ggt	ggt	ggt	ggt	ggt	ggt	ggt	ggt	ggt	ggt	ggt
		ccc	ccc	ccc	cca	cca	cca	cca	cca	cca	cct	cct	cct	cct	ccc	ccc	cct	cct	ccc	cct	cct	cct	ccc	cct	cct	cct	cct	cct	cct	cct	cct	cct	cct	cct	ccc	ccc	cct	ccc	cct	cct	cct	cct	cct	cct	cct	cct	cct	cct	cct
		gct	gct	gct	gct	gct	gct	gct	gct	gct	gct	gct	gct	gct	gct	gct	gct	gct	gct	gct	gct	gct	gct	gct	gct	gct	gct	gct	gct	gct	gct	gct	gct	gct	gct	gct	gct	gct	gct	gct	gct	gct	gct	gct	gct	gct	gct	gct	gct
		ggc	ggc	ggc	ggc	ggc	ggc	ggc	ggc	ggc	ggc	ggc	ggc	ggc	ggc	ggc	ggc	ggc	ggc	ggc	ggc	ggc	ggc	ggc	ggc	ggc	ggc	ggc	ggc	ggc	ggc	ggc	ggc	ggc	ggc	ggc	ggc	ggc	ggc	ggc	ggc	ggc	ggc	ggc	ggc	ggc	ggc	ggc	ggc
		cct	cct	cct	cct	cct	cct	cct	cct	cct	cct	cct	cct	cct	cct	cct	cct	cct	cct	cct	cct	cct	cct	cct	cct	cct	cct	cct	cct	cct	cct	cct	cct	cct	cct	cct	cct	cct	cct	cct	cct	cct	cct	cct	cct	cct	cct	cct	cct
		cct	cct	cct	cct	cct	cct	cct	cct	cct	cct	cct	cct	cct	cct	cct	cct	cct	ccc	cct	cct	cct	cct	cct	cct	cct	cct	cca	cca	cca	cca	cct	cca	cct	cct	cct	cct	cct	cct	cct	cct	cct	cct	cct	cct	cca	cct	cct	cct
		ggc	ggc	ggc	ggc	ggc	ggc	ggc	ggc	ggc	ggc	gga	ggc	ggc	ggc	ggt	ggc	ggc	ggc	ggc	ggc	ggc	ggc	ggc	ggc	ggc	ggc	ggc	ggc	ggc	ggc	ggc	ggc	ggc	ggc	ggc	ggc	ggc	ggc	ggc	ggc	ggc	ggc	ggc	ggc	ggc	ggc	ggc	ggc
		ttc	ttc	ttc	ttc	ttc	ttc	ttc	ttc	ttc	ttc	ttc	ttc	ttc	ttc	ttc	ttc	ttc	ttc	ttc	ttc	ttc	ttc	ttc	ttc	ttc	ttc	ttc	ttc	ttc	ttc	ttc	ttc	ttc	ttc	ttc	ttc	ttc	ttc	ttc	ttc	ttc	ttc	ttc	ttc	ttc	ttc	ttc	ttc
		cag	cag	cag	cag	cag	cag	cag	cag	cag	cag	cag	cag	cag	cag	caa	cag	cag	cag	cag	cag	cag	cag	cag	cag	cag	cag	cag	cag	cag	cag	cag	cag	cag	cag	cag	cag	cag	cag	cag	cag	cag	cag	cag	cag	cag	cag	cag	cag
		ggt	ggt	ggt	ggt	ggt	ggt	ggt	ggt	ggc	ggt	ggt	ggt	ggt	ggt	ggt	ggt	ggt	ggt	ggt	ggt	ggt	ggt	ggt	ggt	ggt	ggt	ggc	ggt	ggt	ggt	ggt	ggt	ggt	ggt	ggt	ggt	ggt	ggt	ggt	ggt	ggt	ggt	ggt	ggt	ggt	ggt	ggt	ggt
		ctg	ctg	ctg	ctg	ctg	ctg	ctg	ctg	ctg	ctg	ctg	ctg	ctg	cta	ctg	ctg	ctg	ctg	ctg	ctg	ctg	ctg	ctg	ctg	ctg	ctg	ctg	ctg	ctg	ctg	ctg	ctg	ctg	ctg	ctg	ctg	ctg	ctg	ctg	ctg	ctg	ctg	ctg	ctg	ctg	ctg	ttg	ctg
		cca	cca	cca	cca	cca	cca	cca	cca	cca	cca	cca	cca	cca	cca	cca	cca	cca	cca	cca	cca	cca	cca	cca	cca	cca	cca	cca	cca	cca	cca	cca	ccg	cca	cca	cca	cca	cca	cca	cca	cca	cca	cca	cca	cca	cca	cca	cca	cca
		ggt	ggt	ggt	ggt	ggt	ggt	ggt	ggt	ggt	ggt	ggt	ggt	ggt	ggt	ggt	ggt	ggt	ggt	ggt	ggt	ggt	ggt	ggt	ggt	ggt	ggt	ggt	ggt	ggt	ggt	ggt	ggt	ggt	ggt	ggt	ggt	ggt	ggc	ggt	ggt	ggt	ggt	ggt	ggt	ggt	ggt	ggt	ggt
		ccc	ccc	ccc	ccc	ccc	ccc	ccc	ccc	ccc	ccc	ccc	ccc	ccc	cca	ccc	ccc	ccc	ccc	ccc	ccc	ccc	ccc	ccc	ccc	ccc	ccc	ccc	ccc	ccc	ccc	ccc	ccc	ccc	ccc	ccc	ccc	ccc	ccc	ccc	ccc	ccc	ccc	ccc	ccc	ccc	ccc	ccc	ccc
		tcg	tcg	tcg	tca	tca	tca	tca	tca	tca	tca	tcg	tca	tca	tcg	tca	tca	tcg	tcg	tcg	tca	tcg	tca	tcg	tcg	tcg	tcg	tcc	tct	tct	tct	tcc	tct	tca	tcg	tcg	tcg	tca	tca	tcg	tcg	tcg	tcg	tcg	tca	tcg	tcg	tcg	tcg
		ggt	ggt	ggt	ggt	ggt	ggt	ggt	ggt	ggt	ggt	ggt	ggt	ggt	ggt	ggt	ggt	ggt	ggt	ggt	ggt	ggt	ggt	ggt	ggt	ggt	ggt	ggt	ggt	ggt	ggt	ggt	ggt	ggt	ggt	ggt	ggt	ggt	ggt	ggt	ggt	ggt	ggt	ggt	ggt	ggt	ggt	ggt	ggt
		cca	cca	cca	cca	cca	cca	cca	cca	cca	cca	cca	cca	cca	cca	cca	cca	ccg	cca	cca	cca	cca	cca	cca	cca	cca	cca	cca	cca	cca	cca	cca	cca	cca	cca	cca	cca	cca	cca	cca	cct	cct	cct	cct	cct	ccc	cct	cct	cct
		gct	gct	gct	gct	gct	gct	gct	gct	gct	gct	cct	gcc	gcc	gct	gct	gct	gct	gct	gct	gct	gct	gct	gct	gct	gct	gct	gct	gct	gct	gct	gct	gct	gct	gct	gct	gct	gct	gct	gct	gct	gct	gct	gct	gct	gct	gct	gct	gct
		ggt	ggt	ggt	ggt	ggt	ggt	ggt	ggt	ggt	ggt	ggt	ggt	ggt	ggt	gga	ggt	ggt	ggt	gga	ggt	ggt	ggg	ggt	ggt	ggt	ggt	ggt	ggt	ggt	ggt	ggt	ggt	ggt	ggt	ggt	ggt	ggt	ggt	ggt	gga	gga	gga	gga	gga	gga	gga	gga	gga
		gaa	gaa	gaa	gaa	gaa	gaa	gaa	gaa	gaa	gaa	gaa	gaa	gaa	gaa	gaa	gaa	gaa	gaa	gaa	gaa	gaa	gaa	gaa	gaa	gaa	gaa	gaa	gaa	gaa	gaa	gaa	gaa	gaa	gaa	gaa	gaa	gaa	gaa	gaa	gag	gag	gag	gag	gag	gag	gaa	gag	gag
		gct	gct	gct	gct	gct	gct	gct	gct	gct	gct	gct	gct	gct	gct	gct	gct	gct	gct	gct	gct	gct	gct	gct	gct	gct	gct	gct	gct	gct	gct	gct	gct	gct	gct	gct	gct	gct	gct	gcg	gct	gct	gct	gct	gct	gct	gct	gct	gct
		ggt	ggt	ggt	ggt	ggt	ggt	ggt	ggt	ggt	ggt	ggt	ggt	ggt	ggt	ggt	ggt	ggt	ggt	ggt	ggt	ggc	ggt	ggt	ggt	ggt	ggt	ggt	ggc	ggc	ggt	ggc	ggc	ggt	ggt	ggt	ggt	ggt	ggt	ggt	ggt	ggt	ggt	ggt	ggt	ggt	ggt	ggt	ggt
		aaa	aaa	aaa	aaa	aaa	aaa	aaa	aaa	aaa	aaa	aaa	aaa	aaa	aaa	aaa	aaa	aaa	aaa	aaa	aaa	aaa	aaa	aaa	aaa	aaa	aaa	aag	aaa	aaa	aaa	aaa	aaa	aaa	aaa	aaa	aaa	aaa	aaa	aaa	aaa	aaa	aaa	aaa	aaa	aaa	aaa	aaa	aaa
		cca	cca	cca	ccc	ccc	ccc	ccc	ccc	cct	ccg	cca	cca	cca	cca	cca	cca	cca	cca	cca	cca	cca	cca	cca	cca	cca	cca	cca	cca	cca	cca	cca	cca	cca	cca	cca	cca	cca	cca	cca	cca	cca	cca	cca	cca	cca	cca	cca	cca
		ggc	ggc	ggc	ggt	ggt	ggt	ggt	ggt	ggt	ggc	gga	ggc	ggc	ggc	ggc	ggc	ggc	ggc	ggc	ggc	ggt	ggc	ggc	ggc	ggc	ggc	ggc	ggc	ggc	ggc	ggc	ggc	ggc	ggc	ggc	ggc	ggc	ggc	ggc	ggc	ggc	ggc	ggc	ggc	ggc	ggc	ggc	ggc
		gaa	gaa	gaa	gaa	gaa	gaa	gaa	gaa	gaa	gaa	gaa	gaa	gaa	gaa	gaa	gaa	gaa	gaa	gaa	gaa	gaa	gaa	gaa	gaa	gaa	gaa	gaa	gaa	gaa	gaa	gaa	gaa	gaa	gaa	gaa	gaa	gaa	gaa	gaa	gag	gag	gag	gag	gag	gag	gag	gag	gag
		agg	agg	agg	agg	agg	agg	agg	agg	agg	agg	agg	agg	agg	agg	agg	agg	agg	agg	agg	agg	agg	agg	agg	agg	agg	agg	agg	agg	agg	agg	agg	agg	agg	agg	agg	agg	agg	agg	agg	agg	agg	agg	agg	agg	agg	agg	agg	agg
		ggt	ggt	ggt	ggt	ggt	ggt	ggt	ggt	ggt	ggt	ggt	ggt	ggt	ggt	ggt	ggt	ggt	ggt	ggt	ggt	ggt	ggt	ggt	ggt	ggt	ggt	ggt	ggt	ggt	ggt	ggt	ggt	ggt	ggt	gga	ggt	ggt	ggt	ggt	ggt	ggt	ggt	ggt	ggt	ggt	ggt	ggt	ggt
		ctt	ctt	ctt	ctt	ctt	ctt	ctt	ctt	ctt	ctt	ctt	ctt	ctt	ctt	ctt	ctt	ctt	ctt	ctt	ctt	ctt	ctt	ctt	ctt	ctt	ctt	ctc	ctc	ctc	ctc	ctc	ctc	ctt	ctt	ctt	ctt	ctt	ctt	ctt	ctt	ctt	ctt	ctt	ctt	ctt	ctt	ctt	ctt
		cat	cat	cat	cat	cat	cat	cac	cac	cat	cat	cat	cat	cat	cat	cat	cat	cat	cac	cat	cat	cat	cac	cat	cat	cat	cat	cat	cat	cat	cat	cat	cat	cat	cat	cat	cat	cat	cat	cat	cat	cat	cat	cat	cat	cat	cat	cat	cat
		ggt	ggt	ggt	ggt	ggt	ggt	ggt	ggt	ggt	ggt	ggt	ggt	ggt	ggt	ggt	ggt	ggt	ggc	ggt	ggt	ggt	ggt	ggt	ggt	ggc	ggt	ggt	ggt	ggt	ggt	ggt	ggt	ggt	ggt	ggt	ggt	ggt	ggt	ggt	ggt	ggt	ggt	ggt	ggt	ggt	ggt	ggt	ggt
		gaa	gaa	gag	gaa	gaa	gaa	gaa	gaa	gaa	gaa	gaa	gaa	gaa	gaa	gaa	gaa	gaa	gaa	gaa	gaa	gaa	gaa	gag	gag	gag	gag	gaa	gaa	gaa	gaa	gaa	gaa	gaa	gaa	gaa	gaa	gaa	gaa	gaa	gaa	gaa	gaa	gaa	gaa	gaa	gaa	gaa	gaa
		ttt	ttt	ttt	ttt	ttt	ttt	ttt	ttt	ttt	ttc	ttt	ttt	ttt	ttt	ttt	ttt	ttt	ttt	ttt	ttt	ttt	ttt	ttt	ttt	ttt	ttt	ttt	ttt	ttt	ttt	ttt	ttt	ttt	ttt	ttt	ttt	ttt	ttt	ttt	ttt	ttt	ttt	ttt	ttt	ttt	ttt	ttt	ttt
		ggt	ggt	ggt	ggt	ggt	ggt	ggt	ggt	ggt	ggt	ggt	ggt	ggt	ggt	ggt	ggt	ggt	ggt	ggt	ggt	ggt	ggt	ggc	ggc	ggc	ggc	ggt	ggt	ggt	ggt	ggt	ggt	ggt	ggt	ggt	ggt	ggt	ggt	ggt	ggt	ggt	ggt	ggt	ggt	ggt	ggt	ggt	ggt
		gtc	gtc	gtc	gtc	gtc	gtc	gtc	gtc	gtc	ctc	ctc	gtt	gtt	gtc	gtc	gtt	gtc	gtc	gtc	gtc	gtc	gtc	gtc	gtc	gtc	gtc	gtc	gtc	gtc	gtc	gtc	gtc	gtc	gtc	gtc	gtc	gtc	gtc	gtc	gtc	gtc	gtc	gtc	gtc	gtc	gtc	gtc	gtc
		cct	cct	cct	cct	cct	ccc	cct	cct	cct	cct	cct	cct	cct	cct	cct	cct	cct	cct	cct	cct	cct	cct	cct	cct	cct	cct	cct	cct	cct	cct	cct	cct	cct	cct	cct	cct	cct	cct	cct	ccc	ccc	ccc	ccc	cct	cct	cct	cct	cct
		ggt	ggt	ggt	ggt	ggt	ggt	ggt	ggt	ggt	ggt	ggt	ggt	ggt	ggt	ggt	ggt	ggt	ggt	ggt	ggt	ggt	ggt	ggt	ggt	ggt	ggt	ggt	ggt	ggt	ggt	ggt	ggt	ggt	ggt	ggt	gga	ggt	ggt	ggt	ggt	ggt	ggt	ggt	ggt	ggt	ggt	ggt	ggt
		cct	cct	cct	cct	cct	cct	cct	cct	cct	cct	cct	cct	cct	cct	cct	cct	cct	cct	cct	cct	cct	cct	cct	cct	cct	cct	cct	cct	cct	cct	cct	cct	cct	cct	cct	cct	cct	cct	cct	ccc	ccc	ccc	cct	cct	cct	cct	cct	cct
		gct	gct	gct	gct	gct	gct	gct	gct	gct	gct	gct	gct	gct	gct	gcg	gct	gct	gct	gct	gct	gct	gct	gct	gct	gct	gct	gct	gct	gct	gct	gct	gct	gct	gct	gct	gct	gct	gct	gct	gct	gct	gct	gct	gct	gct	gct	gct	gct
		ggc	ggc	ggc	ggc	ggc	ggc	ggc	ggc	ggc	ggc	ggc	ggc	ggc	ggc	ggc	ggc	ggc	ggc	ggc	ggc	ggc	ggc	ggc	ggc	ggc	ggc	ggc	ggc	ggc	ggc	ggc	ggc	ggc	ggc	ggc	ggc	ggc	gga	ggc	ggc	ggc	ggc	ggc	ggc	ggc	ggc	ggc	ggc
		cca	cca	cca	cca	cca	cca	cca	cca	cca	cca	cca	cca	cca	cca	cca	cca	cca	cca	cca	cca	cca	gca	cca	cca	cca	cca	cca	cca	cca	cca	cca	cca	cca	cca	cca	cca	cca	cca	cca	cca	cca	cca	cca	cca	cca	cca	cca	cca
		aga	aga	aga	aga	aga	aga	aga	aga	aga	aga	aga	agg	agg	aga	aga	agg	aga	aga	aga	agg	aga	aga	aga	aga	aga	aga	agg	cgg	cgg	agg	agg	agg	aga	aga	aga	aga	aga	cga	aga	aga	aga	cga	cga	aga	aga	aga	aga	aga
		ggt	ggt	ggt	ggt	ggt	ggt	ggt	ggt	ggt	ggt	ggt	ggt	ggt	ggt	ggt	ggt	ggt	ggt	ggt	ggt	ggt	ggt	ggt	ggt	ggt	ggt	ggt	ggt	ggt	ggt	ggc	ggt	ggt	ggt	ggt	ggt	ggc	ggt	ggt	ggt	ggt	ggt	ggt	ggt	ggt	ggt	ggt	ggt
		gaa	gaa	gaa	gag	gag	gag	gag	gag	gag	gaa	gaa	gag	gag	gaa	gaa	gag	gaa	gag	gaa	gaa	gaa	gaa	gaa	gaa	gaa	gaa	gag	gag	gag	gag	gag	gag	gaa	gaa	gaa	gaa	gaa	gaa	gag	gaa	gaa	gaa	gaa	gag	gag	gag	gaa	gag
		cgt	cgt	cgt	cgt	cgt	cgt	cgt	cgt	cgt	cgt	cgt	cgt	cgt	cgt	cgt	cgt	cgt	cgt	cgt	cgt	cgt	cgt	cgt	cgt	cgt	cgt	cgt	cgt	cgt	cgt	cgt	cgt	cgt	cgt	cgt	cgt	cgt	cgt	cgt	cgt	cgt	cgt	cgt	cgt	cgt	cgt	cgt	cgt
		ggt	ggt	ggt	ggt	ggt	ggt	ggt	ggt	ggt	ggt	ggt	ggt	ggt	ggt	ggt	ggt	ggt	ggt	ggt	ggt	ggt	ggt	ggt	ggt	ggt	ggt	ggt	ggt	ggt	ggt	ggt	ggt	ggt	ggt	ggc	ggt	ggt	ggt	ggt	ggt	ggt	ggt	ggt	ggt	ggt	ggt	ggt	ggt
		cct	cct	cct	cct	cct	cct	cct	cct	cct	cct	cct	cct	cct	ctt	ccg	cct	cct	cct	cct	cct	cct	cct	cct	cct	cct	cct	ctt	ctt	ctt	ctt	ctt	ctt	cct	cct	cct	ctt	cct	cct	cct	cct	cct	cct	cct	cct	cct	cct	cct	cct
		cct	cct	cct	cct	cct	cct	cct	cct	cct	cct	ccc	cct	cct	cct	cct	cct	cct	cct	cct	cct	cct	cct	cct	cct	cct	cct	cct	cct	cct	cct	cct	cct	cct	cct	cct	cct	cct	cct	cct	ccc	cct	ccc	ccc	cct	cct	cct	cct	cct
		ggt	ggt	ggt	ggt	ggt	ggt	ggt	ggt	ggt	ggt	ggt	ggt	ggt	ggt	ggt	ggt	ggt	ggt	ggt	ggt	ggt	ggt	ggt	ggt	ggt	ggt	ggt	ggt	ggt	ggt	ggt	ggt	ggt	ggt	ggt	ggt	ggt	ggt	ggt	ggt	ggt	ggt	ggt	ggt	ggt	ggc	ggc	ggc
		gaa	gaa	gaa	gaa	gaa	gaa	gaa	gaa	gaa	gaa	gaa	gaa	gaa	gaa	gaa	gaa	gaa	gaa	gaa	gaa	gaa	gaa	gaa	gaa	gaa	gaa	gaa	gaa	gaa	gaa	gaa	gaa	gaa	gaa	gaa	gaa	gaa	gaa	gaa	gag	gag	gag	gag	gag	gag	gag	gag	gag
		agc	agc	agc	agt	agt	agt	agt	agt	agt	agt	agt	agc	agc	agc	agc	agt	agt	agc	agc	agt	agt	agc	agt	agt	agt	agt	agt	agt	agt	agt	agc	agt	agt	agc	agt	agc	agt	agt	agc	agc	agc	agc	agc	agc	agt	agc	agc	agc
		ggt	ggt	ggt	ggt	ggt	ggt	ggt	ggt	ggt	ggt	ggt	ggt	ggt	ggt	ggt	ggt	ggt	ggt	ggt	ggt	ggt	ggt	ggt	ggt	ggt	ggt	ggt	ggt	ggt	ggt	ggt	ggt	ggt	ggt	ggt	ggt	ggt	ggt	ggt	ggt	ggt	ggt	ggt	ggt	ggt	ggt	ggt	ggc
		gct	gct	gct	gct	gct	gct	gct	gct	gct	gct	gct	gct	gct	gct	gct	gct	gct	gct	gct	gct	gct	gct	gct	gct	gct	gct	gct	gct	gct	gct	gct	gct	gct	gct	gct	gct	gct	gct	gct	gcc	gcc	gcc	gcc	gct	gct	gct	gct	gct
		gtt	gtt	gtt	gtt	gtt	gtt	gtt	gtt	gtt	gtt	gtt	gtc	gtc	gtt	gtt	gtc	gtt	gtt	gtt	gtt	gtt	gtt	gtt	gtt	gtt	gtt	gtt	gtt	gtt	gtt	gtt	gtt	gtt	gtt	gtt	gtt	gtt	gtt	gtc	gtt	gtt	gtt	gtt	gtt	gtt	gtt	gtt	gtt
		ggt	ggt	ggt	ggt	ggt	ggt	ggt	ggt	ggt	ggt	ggt	ggt	ggt	ggt	ggt	ggt	ggt	ggt	ggt	ggc	ggt	ggt	ggt	ggt	ggt	ggt	ggt	ggt	ggt	ggt	ggt	ggt	ggt	ggt	ggt	ggt	ggt	ggt	ggt	ggt	ggt	ggt	ggt	ggc	ggc	ggt	ggt	ggt
		cct	cct	cct	cct	cct	cct	cct	cct	cct	cct	cct	cct	cct	cct	cct	cct	ccc	cct	cct	cct	cct	ccc	cct	cct	cct	cct	cct	cct	cct	cct	cct	cct	ccc	cct	ccc	cct	cct	cct	cct	cct	cct	cct	cct	cct	cct	cct	cct	cct
		gcc	gct	gct	gct	gcc	gct	gct	gct	gct	gct	gct	act	act	gct	gct	act	gct	gct	gct	gct	gct	act	gct	gct	gct	gct	gct	gct	gct	gct	gct	gct	gcc	gct	gcc	gct	gcc	gct	gct	gct	gct	gct	gct	gct	gct	gct	gct	gct
		ggt	ggt	ggt	ggt	ggt	ggt	ggt	ggt	ggt	ggt	ggt	ggt	ggt	ggt	ggt	ggt	ggt	ggt	ggt	ggt	ggt	ggt	ggt	ggt	ggt	ggt	ggt	ggt	ggt	ggc	ggt	ggt	ggt	ggt	ggt	ggt	ggt	ggt	ggt	ggt	ggt	ggt	ggt	ggt	ggt	ggt	ggt	ggt
		gcc	gcc	gcc	ccc	ccc	ccc	ccc	ccc	ccc	tcc	ccc	ccc	ccc	ccc	ccc	gcc	ccc	ccc	ccc	ccc	ccc	ccc	ccc	ccc	ccc	ccc	cct	cct	cct	cct	cct	cct	tcc	gcc	gcc	ccc	ccc	gcc	ccc	gcc	gcc	gcc	gcc	ccc	ccc	ccc	ccc	ccc
		att	att	att	att	att	att	att	att	att	ctt	att	att	att	att	att	att	att	att	att	att	att	att	att	att	att	att	att	att	att	att	att	att	att	att	atc	att	att	att	att	att	att	att	att	att	att	att	att	att
		gga	gga	gga	gga	gga	gga	gga	gga	gga	gga	gga	gga	gga	gga	gga	gga	gga	gga	gga	gga	gga	gga	gga	gga	gga	gga	gga	gga	gga	gga	gga	gga	gga	gga	gga	gga	gga	gga	gga	gga	gga	gga	gga	gga	gga	gga	ggc	ggc
		agc	agc	agc	agc	agc	agc	agc	agc	agc	agc	agc	agc	agc	agc	agc	agc	agc	agc	agc	agc	agc	agc	agc	agc	agc	agc	agc	agc	agc	agc	agc	agc	agc	agc	agc	agc	agc	agc	agc	agc	agc	agc	agc	agc	agc	agc	agc	agc
		cgt	cgt	cgt	cgt	cgt	cgt	cgt	cgt	cgt	cgt	cgt	cgt	cgt	cgt	cgt	cgt	cgt	cgt	cgt	cgt	cgt	cgt	cgt	cgt	cgt	cgt	cgt	cgt	cgt	cgt	cgt	cgt	cgt	cgt	cgt	cgt	cgt	cgt	cgt	cgt	cgt	cgt	cgt	cgt	cgt	cgt	cgt	cgt
		ggt	ggt	ggt	ggt	ggt	ggt	ggt	ggt	ggt	ggt	ggt	ggt	ggt	ggt	ggt	ggt	ggt	ggt	ggt	ggt	ggt	ggt	ggt	ggt	ggt	ggt	ggt	ggt	ggt	ggt	ggt	ggt	ggt	ggt	ggt	ggt	ggt	ggt	ggt	ggt	ggt	ggt	ggt	ggt	ggt	ggt	ggt	ggt
		cca	cca	cca	cca	cca	cca	cca	cca	cca	cca	cca	cca	cca	cca	cca	cca	cca	cca	ccc	cca	cca	cca	cca	cca	cca	cca	cca	cca	cca	cca	cca	cca	cca	cca	cca	cca	ccc	cca	cca	ccc	ccc	ccc	ccc	ccc	ccc	ccc	ccc	ccc
		tct	tct	tct	tct	tct	tct	tct	tct	tct	gct	tca	tct	tct	tct	tct	tct	tct	tct	tct	tct	tct	tcc	tct	tct	tct	tct	tct	tct	tct	tct	tct	tct	tct	tct	tct	tct	tct	tct	tct	tct	tct	tct	tct	tct	tct	tct	tct	tct
		ggc	ggc	ggc	ggc	ggc	ggc	ggc	ggc	ggc	ggc	ggc	ggc	ggc	ggc	ggc	ggc	ggc	ggc	ggc	ggc	ggc	ggt	ggt	ggt	ggt	ggt	ggc	ggc	ggc	ggc	ggc	ggc	ggc	ggc	ggc	ggc	ggc	ggc	ggc	ggc	ggc	ggc	ggc	ggc	ggc	ggc	ggc	ggc
		cca	cca	cca	cca	cca	cca	cca	cca	cca	cca	cca	cca	cca	cca	cca	cca	cca	cca	cca	cca	cca	ccg	cca	cca	cca	cca	cca	cca	cca	cca	cca	cca	cca	cca	ccc	cca	cca	cca	cca	ccc	ccc	ccc	ccc	cca	cca	cca	ccc	cca
		cca	cca	cca	cca	cca	cca	cca	cca	cca	cca	cca	cca	cca	cca	cca	cca	cca	cca	cca	cca	cca	cca	ccg	ccg	ccg	ccg	cca	cca	cca	cca	cca	cca	cca	cca	cca	cca	cca	cca	cca	cca	cca	cca	cca	cca	cca	cca	cca	cca
		ggc	ggc	ggc	ggc	ggc	ggc	ggc	ggc	ggc	ggc	ggc	ggc	ggc	ggc	ggc	ggc	ggc	ggc	ggc	ggc	ggc	ggc	ggc	ggc	ggc	ggc	ggc	ggc	ggc	ggc	ggc	ggc	ggt	ggc	ggc	ggc	ggc	ggc	ggc	ggc	ggc	ggc	ggc	ggc	ggc	ggc	ggc	ggc
		cct	cct	cct	cct	cct	cct	cct	cct	cct	cct	ccc	cct	cct	cct	cct	cct	cct	cct	cct	cct	ccc	cct	cct	cct	cct	cct	cct	cct	cct	cct	cct	cct	cct	cct	cct	cct	cct	cct	cct	cct	cct	cct	cct	cct	cct	ccc	ccc	cct
		gat	gat	gat	gat	gat	gat	gat	gat	gat	gat	gat	gat	gat	gag	gat	gat	gat	gat	gat	gat	gat	gat	gat	gat	gat	gat	gat	gat	gat	gat	gat	gat	gat	gat	gat	gat	gat	gat	gat	gat	gat	gat	gat	gat	gat	gat	gat	gat
		ggt	ggt	ggt	ggt	ggt	ggt	ggt	ggt	ggt	ggc	ggc	ggt	ggt	ggt	ggt	ggt	ggt	ggc	ggt	ggt	ggt	ggt	ggt	ggt	ggt	ggt	ggt	ggt	ggt	ggt	ggt	ggt	ggc	ggt	ggt	ggt	ggt	ggt	ggt	ggt	ggt	ggt	ggt	ggt	ggt	ggt	ggt	ggt
		aac	aac	aac	aac	aac	aac	aac	aac	aac	aac	aac	aac	aac	aac	aac	aac	aac	aac	aac	aac	aac	aac	aac	aac	aac	aac	aac	aac	aac	aac	aac	aac	aac	aac	aac	aac	aac	aac	aac	aac	aac	aac	aac	aac	aac	aac	aac	aac
		aag	aag	aag	aag	aag	aag	aag	aag	aag	aag	aag	aag	aag	aag	aag	aag	aag	aag	aag	aag	aag	aag	aag	aag	aag	aag	aag	aag	aag	aag	aag	aag	aag	aag	aag	aag	aag	aag	aag	aag	aag	aag	aag	aag	aag	aag	aag	aag
		ggt	ggt	ggt	ggt	ggt	ggt	ggt	ggt	ggt	ggt	ggt	ggt	ggt	ggt	ggt	ggt	ggt	ggt	ggt	ggt	ggt	ggc	ggt	ggt	ggt	ggt	ggt	ggt	ggt	ggt	ggt	ggt	ggt	ggt	ggt	ggt	ggt	ggt	ggt	ggt	ggt	ggt	ggt	ggt	ggt	ggt	ggt	ggt
		gag	gag	gag	gag	gag	gag	gag	gag	gag	gag	gag	gag	gag	gag	gag	gag	gag	gag	gag	gag	gaa	gaa	gag	gag	gag	gag	gag	gag	gag	gaa	gag	gag	gag	gag	gag	gag	gag	gag	gaa	gag	gag	gag	gag	gag	gag	gag	gag	gag
		cct	cct	cct	cct	cct	cct	cct	cct	cct	cct	cct	cct	cct	cct	cct	cct	cct	cct	cct	cct	cct	cct	cct	cct	cct	cct	cct	cct	cct	cct	cct	cct	cct	cct	cct	cct	cct	cct	cct	cct	cct	cct	cct	cct	cct	cct	cct	cct
		ggc	ggc	ggc	ggt	ggt	ggt	ggt	ggt	ggt	ggc	ggc	ggt	ggt	ggc	ggc	ggt	ggc	ggc	ggc	ggc	ggc	ggc	ggc	ggc	ggc	ggc	ggt	ggt	ggt	ggt	ggt	ggt	ggc	ggc	ggc	ggc	ggc	ggc	ggc	gga	gga	gga	gga	ggc	ggc	ggc	ggc	ggc
		aat	aat	aat	aat	aat	aat	aat	aat	aat	aac	aat	aat	aat	aat	aat	aat	aat	aat	aat	aat	aat	aat	aat	aat	aat	aat	aac	aac	aac	aat	aat	aac	aat	aat	aac	aat	aat	aat	aat	aat	aat	aat	aat	aat	aat	aat	aat	aat
		gtt	gtt	gtt	gtt	gtt	gtt	gtt	gtt	gtt	gtt	gct	gtt	gtt	gtt	gtt	gtt	gtt	gtc	gct	gtt	gct	gtt	gtt	gtt	gtt	gtt	gtc	gtc	gtc	gcc	gtc	gtc	gtt	gtt	gtc	gtt	gtt	gtt	gtt	gtt	gtt	gtt	gtt	gtt	gtt	gtt	gtt	gtt
		ggt	ggt	ggt	ggt	ggt	ggt	ggt	ggt	ggt	ggt	ggt	ggt	ggt	ggt	ggt	ggt	ggt	ggt	ggt	ggt	ggt	ggt	ggt	ggt	ggt	ggt	ggt	ggt	ggt	ggt	ggt	ggt	ggt	ggt	ggt	ggt	ggt	ggt	ggt	ggt	ggt	ggt	ggt	ggt	ggt	ggt	ggt	ggt
		gct	cct	cct	gct	gct	gct	gct	gct	gct	cct	gct	gct	gct	gct	gct	gct	gct	gct	cct	gct	cct	gct	gct	gct	gct	gct	cct	cct	cct	cct	cct	cct	gct	gct	gct	gct	gct	cct	gct	gct	gct	gct	gct	gct	gct	gct	gct	gct
		gct	gct	gct	gct	gct	gct	gct	gct	gct	gct	gct	gct	gct	gct	gct	gct	gct	gct	gct	gct	gct	gct	gct	gct	gct	gct	gct	gct	gct	gct	gct	gct	gct	gct	gct	gct	gct	gct	gct	gct	gct	gct	gct	gct	gct	gct	gct	gct
		ggt	ggt	ggt	ggt	ggt	ggt	ggt	ggt	ggt	ggt	ggt	ggt	ggt	ggt	ggt	ggt	ggt	ggt	ggt	ggt	ggt	ggt	ggt	ggt	ggt	ggt	ggt	ggt	ggt	ggt	ggt	ggt	ggt	ggt	ggt	ggt	ggt	ggt	ggt	ggt	ggt	ggt	ggt	ggt	ggt	ggt	ggc	ggt
		ggt	ggt	ggt	ggt	ggt	ggt	ggt	ggt	ggt	gct	gct	ggt	ggt	gct	ggt	ggt	gct	cct	ggt	ggt	ggt	ggt	ggt	ggt	ggt	ggt	gct	gct	gct	gct	gct	gct	ggt	ggt	ggt	ggt	ggt	ggt	ggt	gct	gct	gct	gct	gct	gct	gcc	gct	gct
		cct	cct	cct	cct	cct	cct	cct	cct	cct	cct	cct	cct	cct	cct	cct	cct	cct	cct	cct	cct	cct	cct	cct	cct	cct	cct	cct	cct	cct	cct	cct	cct	cct	cct	cct	cct	cct	cct	cct	cct	cct	cct	cct	cct	cct	cct	cct	cct
		ggt	ggt	ggt	ggc	ggc	ggc	ggc	ggc	ggt	ggt	ggt	ggt	ggt	ggt	ggt	ggt	ggt	ggt	ggt	ggt	ggt	ggt	ggt	ggt	ggt	ggt	ggt	ggt	ggt	ggt	ggt	ggt	ggt	ggt	ggt	ggt	ggt	ggt	ggt	ggt	ggt	ggt	ggt	ggt	ggt	ggt	ggt	ggt
		cct	cct	cct	cct	cct	cct	cct	cct	cct	cct	cct	cct	cct	cct	cct	cct	cct	cct	cct	cct	cct	cct	cct	cct	cct	cct	ccc	cct	cct	ccc	ccc	ccc	cct	cct	cct	cct	cct	cct	cct	cct	cct	cct	cct	cct	cct	cct	cct	cct
		gct	gct	gct	gct	gct	gct	gct	gct	gct	gct	gct	gct	gct	gct	gct	gct	gct	gct	gct	gct	gct	gct	gct	gct	gct	gct	gct	gct	gct	gct	gct	gct	gct	gct	gct	gct	gct	gct	gct	gct	gct	gct	gct	gct	gct	gct	gct	gct
		ggc	ggc	ggc	ggc	ggc	ggc	ggc	ggc	ggc	ggc	ggc	ggc	ggc	ggc	ggc	ggc	ggc	ggc	ggc	ggc	gga	ggc	ggc	ggc	ggc	ggc	ggg	ggg	ggg	ggg	ggg	ggg	ggc	ggc	ggc	ggc	ggc	ggc	ggc	ggc	ggc	ggc	ggc	ggc	ggc	ggc	ggc	ggc
		cct	cct	cct	cct	cct	cct	cct	cct	cct	tct	tct	tct	tct	cct	cct	cct	tct	tcc	cct	cct	cct	cct	cct	cct	cct	cct	cct	cct	cct	cct	cct	cct	cct	cct	cct	cct	cct	cct	cct	cct	cct	cct	cct	cct	cct	cct	cct	cct
		ggt	ggt	ggt	ggt	ggt	ggt	ggt	ggt	ggt	ggt	ggt	ggt	ggt	ggt	agt	ggt	ggt	ggt	ggt	ggt	ggt	ggt	ggt	ggt	ggt	ggt	ggt	ggt	ggt	ggt	ggt	ggt	ggt	ggt	ggt	ggt	ggt	ggt	ggt	ggt	ggt	ggt	ggt	ggt	ggt	ggt	ggt	ggt
		gga	gga	gga	gga	gga	gga	gga	gga	gga	gga	ggt	gga	gga	gga	gga	gga	gga	gga	gga	gga	gga	gga	gga	gga	gga	gga	gga	gga	gga	gga	gga	gga	gga	gga	gga	gga	gga	gga	gga	gga	gga	gga	gga	gga	gga	gga	gga	gga
		atc	atc	atc	atc	atc	atc	atc	atc	atc	atc	atc	atc	atc	atc	atc	atc	atc	atc	atc	atc	atc	atc	att	att	att	att	atc	atc	atc	atc	atc	atc	atc	atc	atc	atc	atc	atc	atc	atc	atc	atc	atc	atc	atc	atc	atc	atc
		cca	cca	cca	cca	cca	cca	cca	cca	cca	cca	cca	cca	cca	cca	cca	cca	ccc	cca	cca	cca	cca	cca	cca	cca	cca	cca	cca	cca	cca	cca	cca	cca	cca	cca	ccg	cca	cca	cca	cca	cca	cca	cca	cca	cca	cca	cca	cct	cca
		gga	ggg	ggg	gga	gga	gga	gga	gga	gga	gga	gga	ggg	ggg	gga	gga	ggg	gga	gga	gga	gga	gga	gga	gga	gga	gga	gga	gga	gga	gga	gga	gga	gga	gga	gga	gga	gga	gga	gga	gga	gga	gga	gga	gga	gga	gga	gga	gga	gga
		gag	gag	gag	gag	gag	gag	gag	gag	gag	gag	gaa	gaa	gaa	gag	gag	gaa	gag	gag	gag	gag	gag	gag	gag	gag	gag	gag	gag	gag	gag	gag	gag	gag	gag	gag	gag	gag	gag	gag	gaa	gag	gag	gag	gag	gag	gag	gag	gag	gag
		aga	aga	aga	aga	aga	aga	aga	aga	aga	aga	aga	aga	aga	aga	aga	aga	aga	aga	aga	cga	aga	aga	aga	aga	aga	aga	aga	aga	aga	aga	aga	aga	aga	aga	aga	aga	aga	aga	aga	aga	aga	aga	aga	aga	aga	aga	aga	aga
		ggt	ggt	ggt	ggt	ggt	ggt	ggt	ggt	ggt	ggt	ggt	ggt	ggt	ggt	ggt	ggt	ggt	ggt	ggt	ggt	ggt	ggt	ggt	ggt	ggt	ggt	ggt	ggt	ggt	ggt	ggt	ggt	ggt	ggc	ggt	ggt	ggt	ggt	ggt	ggt	ggt	ggt	ggt	ggt	ggt	ggt	ggt	ggt
		gtt	gtt	gtt	gtt	gtt	gtt	gtt	gtt	gtt	gtc	gct	gtt	gtt	gtt	gtt	gtt	gtt	gtt	gtt	gtc	gtt	gtt	gtt	gtt	gtt	gtt	gtt	gtt	gtt	gtt	gtt	gtt	gtt	gtt	gtt	gtt	gca	gtt	gct	gtt	gtt	gtt	gtt	gtt	gtt	gtt	gtt	gtt
		gct	gct	gct	gct	gct	gct	gct	gct	gct	gct	gct	gct	gct	gct	gct	gct	gct	gct	gct	gct	gct	gct	gct	gct	gct	gct	gca	gca	gca	gca	gca	gca	gct	gct	gct	gct	gct	gct	gct	gct	gct	gct	gct	gct	gct	gct	gct	gct
		ggt	ggt	ggt	ggt	ggt	ggt	ggt	ggt	ggt	ggt	ggt	ggt	ggt	ggt	ggt	ggt	ggt	ggt	ggt	ggt	ggt	ggt	ggt	ggt	ggt	ggt	ggt	ggt	ggt	ggt	ggt	ggt	ggt	ggt	ggt	ggt	ggt	ggt	ggt	ggt	ggt	ggt	ggt	ggt	ggt	ggt	ggt	ggt
		gtt	gtt	gtt	gtt	gtt	gtt	gtt	gtt	gtt	gtt	gtt	gtt	gtt	gtt	gtt	gtt	gtt	gtc	gtt	gtt	gtt	gtt	gtt	gtt	gtt	gtt	gtt	att	att	gtt	gtt	att	gtt	gtt	gtt	gtt	gtt	gtt	att	gtt	gtt	gtt	gtt	gtt	gtt	gtt	gtt	gtt
		cca	cca	cca	cca	cca	cca	cca	cca	cca	cca	cca	cca	cca	cca	cca	cct	cca	cca	cca	cca	cca	cca	cca	cca	ccg	cca	cca	cca	cca	cca	cca	cca	cca	cca	cca	ccg	cca	cca	cca	cca	cca	cca	cca	cca	cca	cca	cca	cca
		gga	gga	gga	gga	gga	gga	gga	gga	gga	gga	gga	gga	gga	gga	gga	gga	gga	gga	gga	gga	gga	gga	gga	gga	gga	gga	gga	gga	gga	gga	gga	gga	gga	gga	gga	gga	gga	gga	gga	gga	gga	gga	gga	gga	gga	gga	gga	gga
		ggc	ggc	ggc	ggc	ggc	ggc	ggc	ggc	ggc	ggc	ggc	ggc	ggc	ggc	ggc	ggc	ggc	ggc	ggc	ggc	ggc	ggc	ggc	ggc	ggc	ggc	ggc	ggc	ggc	ggc	ggc	ggc	ggc	ggc	ggc	ggc	ggc	ggc	ggc	ggc	ggc	ggc	ggc	ggc	ggc	ggc	ggc	ggc
		aag	aag	aag	aag	aag	aag	aag	aag	aag	aag	aag	aag	aag	aag	aag	aag	aag	aag	aag	aag	aag	aag	aag	aag	aag	aag	aag	aag	aag	aag	aag	aag	aag	aag	aag	aag	aag	aag	aag	aag	aag	aag	aag	aag	aag	aag	aag	aag
		ggt	ggt	ggt	ggt	ggt	ggt	ggt	ggt	ggt	ggt	ggt	ggt	ggt	ggt	ggc	ggt	ggt	ggt	ggt	ggt	ggt	ggt	ggt	ggt	ggt	ggt	ggt	ggt	ggt	ggt	ggt	ggt	ggt	ggt	ggt	ggt	ggt	ggt	ggt	ggt	ggt	ggt	ggt	ggt	ggt	ggt	ggt	ggt
		gaa	gaa	gaa	gag	gag	gag	gag	gag	gag	gaa	gaa	gaa	gaa	gaa	gaa	gaa	gaa	gaa	gaa	gaa	gaa	gaa	gaa	gaa	gaa	gaa	gag	gag	gag	gag	gag	gag	gaa	gaa	gaa	gaa	gaa	gaa	gaa	gaa	gaa	gaa	gaa	gaa	gaa	gaa	gaa	gaa
		aag	aag	aag	aag	aag	aag	aag	aag	aag	aag	aag	aag	aag	aag	aag	aag	aag	aag	aag	aag	aag	aag	aag	aag	aag	aag	aag	aag	aag	aag	aag	aag	aag	aag	aag	aag	aag	aag	aag	aag	aag	aag	aag	aag	aag	aag	aag	aag
		ggt	ggt	ggt	ggt	ggt	ggt	ggt	ggt	ggt	ggt	ggt	ggt	ggt	ggt	ggt	ggt	ggt	ggt	ggt	ggt	gga	ggt	ggt	ggt	ggt	ggt	ggt	ggt	ggt	ggt	ggt	ggt	ggt	ggt	ggt	ggt	ggt	ggt	ggt	ggc	ggc	ggc	ggc	ggt	ggt	ggt	ggt	ggt
		gcc	gcc	gcc	gcc	gcc	gcc	gcc	gcc	gcc	ccc	ccc	gcc	gcc	ccc	gcc	gcc	gcc	gcc	ccc	ccc	cct	gcc	gcc	gcc	gcc	gcc	gcc	gcc	gcc	gcc	gcc	gcc	gcc	gct	gcc	gcc	gcc	ccc	ccc	gcc	gcc	gct	gcc	gcc	gcc	gct	gcc	gcc
		cca	cca	cca	cca	cca	cca	cca	cca	cca	cca	cca	cca	cca	cca	cca	cca	cca	cca	cca	cca	cca	cca	cca	cca	cca	cca	cca	cca	cca	cca	cca	cca	cca	cca	cca	cca	cca	cca	cca	cca	cca	cca	cca	cca	cca	cca	cca	cca
		ggt	ggt	ggt	ggt	ggt	ggt	ggt	ggt	ggt	ggt	ggt	ggt	ggt	ggt	ggt	ggt	ggt	ggt	ggt	ggt	ggt	ggt	ggt	ggt	ggt	ggt	ggc	ggt	ggt	ggt	ggt	ggt	ggt	ggt	ggt	ggt	ggt	ggt	ggc	ggt	ggt	ggt	ggt	ggc	ggt	ggt	ggt	ggt
		ctg	ctg	ctg	ctg	ctg	ctg	ctg	ctg	ctg	ctg	ctg	ctg	ctg	ctg	ctg	ctg	ctg	ctg	ctg	ctg	ctg	ctg	ctg	ctg	ctg	ctg	ctg	ctg	ctg	ctg	ctg	ctg	ctg	ctg	ctg	ctg	ctg	ctg	ctg	ctg	ctg	ctg	ctg	ctg	ctg	ctg	ctg	ctg
		aga	aga	aga	aga	aga	aga	aga	aga	aga	aga	agg	aga	aga	aga	aga	aga	aga	aga	aga	aga	aga	aga	aga	aga	aga	aga	aga	aga	aga	aga	aga	aga	aga	aga	aga	aga	aga	aga	aga	aga	aga	aga	aga	aga	aga	aga	aga	aga
		ggt	ggt	ggt	ggt	ggt	ggt	ggt	ggt	ggt	ggt	ggt	ggt	ggt	ggt	ggt	ggt	ggt	ggc	ggt	ggt	ggt	ggt	ggt	ggt	ggt	ggt	ggt	ggt	ggt	ggt	ggt	ggt	ggc	ggt	ggt	ggt	ggt	ggt	ggt	ggt	ggt	ggt	ggt	ggt	ggt	ggt	ggt	ggt
		gat	gat	gat	gat	gat	gat	gat	gat	gat	gat	gat	gat	gat	gat	gat	gat	gat	gat	gat	gat	gat	gat	gat	gat	gat	gat	gat	gat	gat	gat	gac	gat	gat	gat	gac	gat	gat	gat	gat	gat	gat	gat	gat	gat	gat	gat	gat	gat
		gtt	gtt	gtt	gct	act	act	act	act	act	act	act	act	act	act	act	gct	gct	gct	gct	act	act	gct	act	act	act	act	gct	gct	gct	gct	act	gct	gct	act	act	act	act	act	act	acg	acg	acg	acg	aca	aca	gca	atg	acg
		ggt	ggt	ggt	ggt	ggt	ggt	ggt	ggt	ggt	ggt	ggt	ggt	ggt	ggt	ggt	ggt	ggt	ggt	ggt	ggt	ggt	ggt	ggt	ggt	ggt	ggt	ggt	ggt	ggt	ggt	ggt	ggt	ggt	ggt	ggt	ggt	ggt	ggt	ggc	ggt	ggt	ggt	ggt	ggt	ggt	ggt	ggt	ggt
		gca	gca	gca	gcc	gcc	gcc	gcc	gcc	gcc	gca	gca	gca	gca	gca	gca	gca	gca	gcc	gca	gca	gca	gca	gca	gca	gca	gca	gca	gca	gca	gca	gca	gca	gca	gca	gcg	gca	gca	gcg	gca	gca	gca	gca	gca	gca	gca	gca	gca	gca
		aca	aca	aca	act	aca	act	aca	aca	aca	aca	act	act	act	aca	aca	acc	aca	aca	aca	aca	act	aca	act	aca	act	act	aca	aca	aca	aca	aca	aca	aca	aca	acg	act	aca	aca	aca	aca	aca	aca	aca	aca	aca	aca	aca	aca
		gga	gga	gga	gga	gga	gga	gga	gga	gga	gga	gga	gga	gga	gga	gga	gga	gga	gga	gga	gga	gga	gga	gga	gga	gga	gga	gga	gga	gga	gga	gga	gga	gga	gga	gga	gga	gga	gga	gga	gga	gga	gga	gga	gga	gga	gga	gga	gga
		aga	aga	aga	aga	aga	aga	aga	aga	aga	aga	aga	aga	aga	aga	aga	aga	aga	aga	aga	aga	aga	aga	aga	aga	aga	aga	aga	aga	aga	aga	aga	aga	aga	aga	aga	aga	aga	aga	aga	aga	aga	aga	aga	aga	aga	aga	aga	aga
		gat	gat	gat	gat	gat	gat	gat	gat	gat	gat	gat	gat	gat	gat	gat	gat	gat	gat	gat	gat	gat	gat	gat	gat	gat	gat	gat	gat	gat	gat	gat	gat	gac	gat	gat	gat	gat	gat	gat	gat	gat	gat	gat	gat	gat	gat	gat	gat
		ggt	ggt	ggt	ggt	ggt	ggt	ggt	ggt	ggt	ggt	ggt	ggt	ggt	ggc	ggt	ggt	ggt	ggt	ggt	ggt	ggt	ggt	ggt	ggt	ggt	ggt	ggt	ggt	ggt	ggt	ggt	ggt	ggt	ggt	ggt	ggt	ggt	ggt	ggt	ggt	ggt	ggt	ggt	ggt	ggt	ggt	ggt	ggt
		gct	gct	gct	gct	gct	gct	gct	gct	gct	gct	gct	tct	tct	gct	gct	gct	gct	gcc	gct	gct	gct	gct	gct	gct	gct	gct	gcc	gcc	gcc	gcc	gcc	gcc	gct	gct	gct	gct	gct	gct	gct	gct	gct	gct	gct	gct	gct	gct	gct	gct
		cgt	cgt	cgt	cgt	cgt	cgt	cgt	cgt	cgt	cgt	cgt	cgt	cgt	cgg	cgt	cgt	cgt	cgg	cgt	cgt	cgt	cgt	cgt	cgt	cgt	cgt	cgt	cgt	cgt	cgt	cgt	cgt	cgc	cgt	cgt	cgt	cgt	cgt	cgt	cgt	cgt	cgt	cgt	cgt	cgt	cgt	cgt	cgt
		ggt	ggt	ggt	ggt	ggt	ggt	ggt	ggt	ggt	ggt	ggt	ggt	ggt	ggt	ggt	ggt	ggt	ggt	ggt	ggt	ggt	ggt	ggt	ggt	ggt	ggt	ggt	ggt	ggt	ggt	ggt	ggt	ggt	ggt	ggt	ggt	ggt	ggt	ggt	ggt	ggt	ggt	ggt	ggt	ggt	ggt	ggt	ggc
		ctc	ctc	ctc	ctc	ctc	ctc	ctc	ctc	ctc	ctc	ctc	ctc	ctc	ctc	ctc	ctc	ctc	ctc	ctc	ctc	ctc	ctc	ctc	ctc	ctc	ctc	ctc	ctc	ctc	ctc	ctt	ctc	ctc	ctc	ctc	ctc	ctc	ctt	ctc	ctc	ctc	ctc	ctc	ctc	ctc	ctc	ctc	ctg
		cct	cct	cct	cct	cct	cct	cct	cct	cct	cct	cct	cct	cct	cct	cct	cct	cct	cct	cct	cct	cct	cct	cct	cct	cct	cct	cct	cct	cct	cct	cct	cct	cct	cct	cct	cct	cct	cct	cct	cct	cct	cct	cct	cct	cct	cct	cct	cct
		ggt	ggt	ggt	ggt	ggt	ggt	ggt	ggt	ggt	ggt	ggt	ggt	ggt	ggt	ggt	ggt	ggt	ggt	ggt	ggt	ggc	ggt	ggt	ggt	ggt	ggt	ggt	ggt	ggt	ggt	ggt	ggt	ggt	ggt	ggt	ggt	ggt	ggt	ggt	ggt	ggt	ggt	ggt	ggt	ggt	ggt	ggt	ggt
		gct	gct	gct	gct	gct	gct	gca	gct	gct	gct	gct	gct	gct	gct	gct	gct	gct	gct	gct	gct	gct	gct	gct	gct	gct	gct	gct	gct	gct	gct	gct	gct	gct	gct	gct	gct	gct	gct	gct	gcc	gcc	gcc	gcc	gct	gct	gct	gct	gct
		att	att	att	att	att	att	att	att	att	att	att	att	att	att	att	att	att	att	att	att	atc	att	att	att	att	att	att	att	att	att	att	att	att	att	atc	att	att	att	att	att	att	att	att	att	att	att	att	att
		ggt	ggt	ggt	ggt	ggt	ggt	ggt	ggt	ggt	ggt	gga	ggt	ggt	ggt	ggt	ggt	ggt	ggt	ggt	ggt	ggt	ggt	ggt	ggt	ggt	ggt	ggt	ggt	ggt	ggt	ggt	ggt	ggt	ggt	ggt	ggt	ggt	ggt	ggt	ggt	ggt	ggt	ggt	ggt	ggt	ggt	ggt	ggt
		gct	gct	gct	gct	gct	gct	gct	gct	gct	gct	gct	tcc	tcc	gct	gct	tcc	gct	gct	gct	gct	gct	gct	gct	gct	gct	gct	gct	gct	gct	gct	gct	gct	gct	gct	gct	gct	gct	gct	gct	gct	gct	gct	gct	gct	gct	gct	gct	gct
		cct	cct	cct	cct	cct	cct	cct	cct	cct	cct	cct	cct	cct	cct	cct	cct	cct	cct	cct	cct	cct	cct	cct	cct	cct	cct	ccc	cct	cct	cct	cct	cct	cct	cct	cct	cct	cct	cct	cct	cct	cct	cct	cct	cct	cct	cct	cct	cct
		ggc	ggc	ggc	ggc	gga	ggc	ggc	ggc	ggc	ggc	ggc	ggt	ggt	ggc	ggc	ggc	ggc	ggt	ggc	ggc	ggc	ggc	ggc	ggc	ggc	ggc	ggc	ggc	ggc	ggt	ggc	ggc	ggc	ggc	ggc	ggc	ggc	ggc	ggc	ggc	ggc	ggc	ggc	ggc	ggc	ggc	ggc	ggc
		cct	cct	cct	cct	cct	cct	cct	cct	cct	cct	cct	cct	cct	cct	cct	cct	ccg	cct	cct	cct	cct	cct	cct	cct	cct	cct	cct	cct	cct	cct	cct	cct	cct	cct	cct	cct	cct	cct	cct	cct	cct	cct	cct	cct	cct	cct	cct	cct
		gct	gct	gct	gct	gct	gct	gct	gct	gct	gct	gct	gct	gct	gct	gct	gct	gct	gct	gct	gct	gct	gct	gct	gct	gct	gct	gct	gct	gct	gct	gct	gct	gct	gct	gct	gct	gct	gct	gct	gct	gct	gct	gct	gct	gct	gcc	gct	gct
		ggt	ggt	ggt	ggt	ggt	ggt	ggt	ggt	ggt	ggt	ggt	ggt	ggt	ggt	ggt	ggt	ggt	ggt	ggt	ggt	ggt	ggt	ggt	ggt	ggt	ggt	ggt	ggt	ggt	ggt	ggt	ggt	ggt	ggt	ggt	ggt	ggt	ggt	ggt	ggt	ggt	ggt	ggt	ggt	ggt	ggt	ggt	ggt
		ggt	ggt	ggt	ggt	ggt	ggt	ggt	ggt	ggt	ggt	ggt	ggt	ggt	ggt	ggt	ggt	ggt	ggt	ggt	ggt	ggt	ggt	ggt	ggt	ggt	ggt	ggt	ggt	ggt	ggt	ggt	ggt	ggt	ggt	ggt	ggt	ggt	ggt	ggt	ggt	ggt	ggt	ggt	ggt	ggt	ggt	ggt	ggt
		gct	gct	gct	gct	gct	gct	gct	gct	gct	gct	gct	gct	gct	gct	gct	gct	gct	gct	gct	gct	gct	gct	gct	gct	gct	gct	gct	gct	gct	gct	gct	gct	gct	gct	gct	act	gct	gct	gct	gct	gct	gct	gct	gct	gct	gct	gct	gct
		ggt	ggt	ggt	ggt	ggt	ggt	ggt	ggt	ggt	ggt	ggt	ggt	ggt	ggt	ggt	ggt	ggt	ggt	ggt	ggt	ggt	ggt	ggt	ggt	ggt	ggt	ggt	ggt	ggt	ggt	ggt	ggt	ggt	ggt	ggc	ggt	ggt	ggt	ggt	ggt	ggt	ggt	ggt	ggt	ggt	ggt	ggt	ggt
		gat	gat	gat	gac	gat	gac	gat	gat	gat	gat	gac	gat	gat	gat	gat	gat	gat	gat	gac	gat	gat	gat	gat	gat	gat	gat	gat	gat	gat	gat	gat	gat	gat	gat	gat	gat	gat	gat	gat	gat	gat	gat	gat	gat	gat	gaa	gat	gat
		cgg	cgg	cgg	cgg	cgg	cgg	cgg	cgg	cgg	cgg	cgg	cgg	cgg	cgg	cgg	cgg	cgg	cgg	cgg	cgg	cga	cgg	cgg	cgg	cgg	cgg	cgg	cgg	cgg	cgg	cgg	cgg	cgg	cgg	cgg	cgg	cgg	cgg	cgg	cgg	cgg	cgg	cgg	cgg	cgg	cgg	cgg	cgg
		ggt	ggt	ggt	ggt	ggt	ggt	ggt	ggt	ggt	ggt	ggt	ggt	ggt	ggt	ggt	ggt	ggt	ggt	ggt	ggt	gga	ggt	ggt	ggt	ggt	ggt	ggt	ggt	ggt	ggt	ggt	ggt	ggt	ggt	ggt	ggt	ggt	ggt	ggt	gga	gga	gga	gga	gga	gga	gga	gga	gga
		gaa	gaa	gaa	gaa	gaa	gaa	gaa	gaa	gaa	gaa	gaa	gaa	gaa	gaa	gaa	gaa	gaa	gaa	gaa	gaa	gaa	gaa	gaa	gaa	gaa	gaa	gaa	gaa	gaa	gaa	gaa	gaa	gaa	gaa	gaa	gaa	gaa	gaa	gaa	gaa	gaa	gaa	gaa	gaa	gaa	gaa	gaa	gaa
		gga	gga	gga	gga	gga	gga	gga	gga	gga	gga	gga	gga	gga	gga	gca	gga	gga	gga	gca	gga	gca	ggt	gga	gga	gga	gga	gga	gga	gga	gga	gga	gga	gga	gga	gga	gga	gga	gga	gga	gga	gga	gga	gga	gga	gga	gga	gga	gga
		ggt	ggt	ggt	ggt	ggt	ggt	ggt	ggt	ggt	ggt	ggt	ggt	ggt	ggt	ggt	ggt	ggt	ggt	ggt	ggc	ggt	ggt	ggt	ggt	ggt	ggt	ggt	ggt	ggt	ggt	ggt	ggt	ggt	ggt	ggt	ggt	ggt	ggg	ggt	ggt	ggt	ggt	ggt	ggt	ggt	ggt	ggt	ggt
		cct	cct	cct	cct	cct	cct	cct	cct	cct	cct	cct	cct	cct	cct	cct	cct	cct	cct	tct	cct	cct	cct	cct	cct	cct	cct	cct	cct	cct	cct	cct	cct	cct	cct	cct	cct	cct	cct	cct	cct	cct	cct	cct	cct	cct	cct	cct	cct
		gct	gct	gct	gct	gct	gct	gct	gct	gct	gct	gct	gcc	gcc	gct	gct	gct	gct	gct	gct	gct	tct	gct	gct	gct	gct	gct	gct	gct	gct	gct	gct	gct	gct	gct	gct	gct	gct	gct	gct	gct	gct	gct	gct	gct	gct	gct	gct	gct
		ggt	ggt	ggt	ggt	ggt	ggt	ggt	ggt	ggt	ggt	ggt	ggt	ggt	ggt	ggt	ggt	ggt	ggt	ggt	ggt	ggt	ggt	ggt	ggt	ggt	ggt	ggt	ggt	ggt	ggt	ggt	ggt	ggt	ggt	ggt	ggt	ggt	ggt	ggt	ggt	ggt	ggt	ggt	ggt	ggt	ggt	ggt	ggt
		cct	cct	cct	cct	cct	cct	cct	cct	cct	cct	ccc	ccc	ccc	ccc	cct	ccc	ccc	ccc	cct	cct	ccc	ccc	cct	cct	cct	cct	cct	ccc	ccc	ccc	ccc	ccc	ccc	ccc	cct	ccc	cct	ccc	ccc	cct	cct	cct	cct	cct	cct	cct	cct	cct
		gct	gct	gct	gcc	gcc	gcc	gcc	gcc	gcc	gct	tct	tct	tct	gct	gct	gct	gct	gct	gct	gca	gct	gct	gct	gct	gct	gct	gct	gct	gct	gct	gct	gct	gct	gct	gct	gct	gct	gct	gct	gct	gct	gct	gct	gct	gct	gct	gct	gct
		ggt	ggt	ggt	ggt	ggt	ggt	ggt	ggt	ggt	ggt	ggt	ggt	ggt	ggt	ggt	ggt	ggt	ggt	ggt	ggt	ggt	ggt	ggt	ggt	ggt	ggt	ggt	ggt	ggt	ggt	ggt	ggt	ggt	ggt	ggt	ggt	ggt	ggt	ggt	ggt	ggt	ggt	ggt	ggt	ggt	ggt	ggt	ggt
		cct	cct	cct	cct	cct	cct	cct	cct	cct	cct	cca	cct	cct	cct	cct	cct	cct	ccc	cct	ccc	cct	cct	cct	cct	cct	cct	cct	cct	cct	cct	cct	cct	cct	cct	cct	cct	cct	cct	cct	cct	cct	cct	cct	cct	cct	cct	cct	cct
		gct	gct	gct	gct	gct	gct	gct	gct	gct	gct	act	gct	gct	gct	gct	gct	gct	gct	gct	gct	gct	gct	gct	gct	gct	gct	gct	gct	gct	gct	gct	gct	gct	gct	gcc	gct	gca	gct	gct	gct	gct	gct	gct	gct	gct	gct	gcc	gct
		ggt	ggt	ggt	ggt	ggt	ggt	ggt	ggt	ggt	ggt	ggt	ggt	ggt	ggt	ggt	ggt	ggt	ggt	ggt	ggt	ggt	ggt	ggt	ggt	ggt	ggt	ggt	ggt	ggt	ggt	ggt	ggt	ggt	ggt	ggt	ggt	ggt	ggt	ggt	ggt	ggt	ggt	ggt	ggt	ggt	ggt	ggt	ggt
		gcc	gcc	gcc	gcc	gcc	gcc	gcc	gcc	gcc	gcc	gcc	gcc	gcc	gcc	gcc	gcc	gcc	gcc	gca	gcc	gcc	gcc	gcc	gcc	gcc	gcc	gcc	gcc	gcc	gcc	gcc	gcc	gcc	gcc	gcc	gcc	gcc	gcc	gct	gcc	gcc	gcc	gcc	gcc	gcc	gcc	gcc	gcc
		cgt	cgt	cgt	cgt	cgt	cgt	cgt	cgt	cgt	cgt	cgt	cgt	cgt	cgt	cgt	cgt	cgt	cgt	cgt	cgt	cgt	cgt	cgt	cgt	cgt	cgt	cgt	cgt	cgt	cgt	cgt	cgt	cgt	cgt	cgt	cgt	cgt	cgt	cgt	cgt	cgt	cgt	cgt	cgt	cgt	cgt	cgt	cgt
		ggt	ggt	ggt	ggt	ggt	ggt	ggt	ggt	ggt	ggt	ggt	ggt	ggt	ggt	ggt	ggt	ggt	ggt	ggt	ggt	ggt	ggt	ggc	ggc	ggc	ggc	ggt	ggt	ggt	ggt	ggt	ggt	ggt	ggt	ggt	ggt	ggt	ggt	ggt	ggt	ggt	ggt	ggt	ggt	ggt	ggt	ggt	ggt
		atc	atc	atc	att	att	att	att	att	att	atc	atc	att	att	atc	atc	att	atc	atc	atc	atc	atc	atc	atc	att	atc	atc	att	att	att	att	att	att	atc	atc	atc	atc	atc	atc	atc	atc	atc	atc	atc	atc	atc	atc	atc	atc
		cct	cct	cct	cct	cct	cct	cct	cct	cct	cct	cct	cct	cct	cct	cct	cct	cct	cct	cct	cct	cct	cct	cct	cct	cct	cct	cct	cct	cct	cct	cct	cct	cct	cct	cct	cct	cct	cct	cct	cct	cct	cct	cct	cct	cct	cct	cct	cct
		ggt	ggt	ggt	ggt	ggt	ggt	ggt	ggt	ggt	ggt	ggt	ggt	ggt	ggt	ggt	ggt	ggt	ggt	ggt	ggt	ggt	ggt	ggt	ggt	ggt	ggt	ggt	ggt	ggt	ggt	ggt	ggt	ggt	ggt	ggt	ggt	ggt	ggt	ggt	ggt	ggt	ggt	ggt	ggt	ggt	ggt	ggt	ggt
		gaa	gaa	gaa	gaa	gaa	gaa	gaa	gaa	gaa	gaa	gaa	gaa	gaa	gaa	gaa	gaa	gaa	gaa	gaa	gaa	gaa	gaa	gaa	gaa	gaa	gaa	gaa	gaa	gaa	gaa	gaa	gaa	gaa	gaa	gaa	gaa	gaa	gaa	gaa	gaa	gaa	gaa	gaa	gaa	gaa	gaa	gaa	gaa
		cgt	cgc	cgc	cgt	cgt	cgt	cgt	cgt	cgt	cgt	cgt	cgt	cgt	cgt	cgt	cgt	cgt	cgt	cgc	cgt	cgt	cgc	cgt	cgt	cgt	cgt	cgt	cgt	cgt	cgt	cgt	cgt	cgt	cgt	cgt	cgt	cgt	cgc	cgt	cgt	cgt	cgt	cgt	cgt	cgt	cgt	cgt	cgt
		ggt	ggt	ggt	ggt	ggt	ggt	ggt	ggt	ggc	ggt	ggt	ggt	ggt	ggt	ggt	ggt	ggt	ggt	ggt	ggt	ggt	ggt	ggt	ggt	ggt	ggt	ggt	ggt	ggt	ggt	ggt	ggt	ggt	ggt	ggt	ggt	ggt	ggt	ggt	ggt	ggt	ggt	ggt	ggt	ggt	ggt	ggt	ggt
		gag	gag	gag	gag	gag	gag	gag	gag	gag	gag	gaa	gag	gag	gag	gag	gag	gag	gag	gag	gag	gag	gag	gag	gag	gag	gag	gag	gag	gag	gag	gag	gaa	gag	gag	gag	gag	gag	gag	gaa	gag	gag	gag	gag	gag	gag	gag	gag	gag
		cct	cct	cct	cct	ccc	cct	ccc	ccc	ccc	cct	cct	cct	cct	cct	cct	cct	cct	cct	cct	cct	cct	cct	cct	cct	cct	cct	cct	cct	cct	cct	cct	cct	cct	cct	cct	cct	cct	cct	cct	cct	cct	cct	cct	cct	cct	cct	cct	cct
		ggt	ggt	ggt	ggt	ggt	ggt	ggt	ggt	ggt	ggt	ggt	ggt	ggt	ggt	ggt	ggt	ggt	ggt	ggt	ggt	ggt	ggt	ggt	ggt	ggt	ggt	ggt	ggt	ggt	ggt	ggt	ggt	ggt	ggt	ggt	ggt	ggt	ggt	ggt	ggt	ggt	ggt	ggt	ggt	ggt	ggt	ggt	ggt
		ccc	ccc	ccc	ccc	ccc	ccc	ccc	ccc	ccc	ccc	cct	ccc	ccc	cct	ccc	cct	cct	ccc	ccc	ccc	cct	ccc	ccc	ccc	ccc	ccc	cct	cct	cct	cct	cct	cct	ccc	ccc	ccc	ccc	cct	cct	cct	ccc	ccc	ccc	ccc	cct	cct	cct	cct	cct
		gta	gta	gta	gta	gta	gta	gta	gta	gta	gta	gta	gta	gta	gta	gta	gta	gta	gta	gta	gta	gta	gta	gta	gta	gta	gta	gta	gta	gta	gta	gta	gta	gta	gta	gta	gta	gta	gta	gta	gta	gta	gta	gta	gta	gta	gta	gta	gta
		ggt	ggt	ggt	ggt	ggt	ggt	ggt	ggt	ggt	ggt	ggt	ggt	ggt	ggc	ggt	ggt	ggt	ggt	ggt	ggt	ggt	ggc	ggt	ggt	ggt	ggt	ggt	ggt	ggt	ggt	ggt	ggt	ggt	ggt	ggt	ggt	ggt	ggt	ggt	ggt	ggt	ggt	ggt	ggt	ggt	ggt	ggt	ggt
		cct	cct	cct	cct	cct	cct	cct	cct	cct	cct	ccc	cct	cct	cct	cct	cct	cct	ccc	cct	cct	cct	cct	cct	cct	cct	cct	cct	cct	cct	cct	cct	cct	cct	cct	cct	cct	cct	cct	cct	ccc	ccc	ccc	ccc	ccc	ccc	ccc	ccc	ccc
		agt	agt	agt	agt	agt	agt	agt	agt	agt	agt	agt	agt	agt	agt	agt	agt	agt	agt	agt	agt	agt	agt	agt	agt	agt	agt	agt	agt	agt	agt	agt	agt	agt	agt	agt	agt	agt	agt	agt	aat	aat	aat	aat	agt	agt	agt	agt	agt
		gga	gga	gga	gga	gga	gga	gga	gga	gga	gga	gga	gga	gga	gga	gga	gga	gga	gga	gga	gga	gga	gga	gga	gga	gga	gga	gga	gga	gga	gga	gga	gga	gga	gga	gga	gga	gga	gga	gga	gga	gga	gga	gga	gga	gga	gga	gga	gga
		ttt	ttt	ttt	ttt	ttt	ttt	ttt	ttt	ttt	ttt	ttt	ttt	ttt	ttt	ttt	ttt	ttt	ttt	ttt	ttt	ttt	ttt	ttt	ttt	ttt	ttt	ttt	ttt	ttt	ttt	ttt	ttt	ttt	ttt	ttt	ttt	ttt	ttt	ttt	ttt	ttt	ttt	ttt	ttt	ttt	ttt	ttt	ttt
		gct	gct	gct	gct	gct	gct	gct	gct	gct	gct	gct	gct	gct	gct	gct	gct	gct	gct	gct	gct	gct	gct	gct	gct	gct	gct	gct	gct	gct	gct	gct	gct	gct	gct	gct	gct	gcc	gct	gct	gct	gct	gct	gct	gct	gct	gct	gct	gct
		gga	gga	gga	gga	gga	gga	gga	gga	gga	ggt	gga	gga	gga	gga	gga	gga	gga	gga	gga	gga	gga	gga	gga	gga	gga	gga	gga	gga	gga	ggg	gga	gga	gga	gga	gga	gga	gga	gga	gga	gga	gga	gga	gga	gga	gga	gga	gga	gga
		cct	cct	cct	cct	cct	cct	cct	cct	cct	cct	ccc	cct	cct	ccc	cct	cct	cct	cct	cct	cct	cct	cct	cct	cct	cct	cct	cct	cct	cct	cct	cct	cct	cct	cct	cct	cct	cct	cct	cct	ccc	ccc	ccc	ccc	ccc	ccc	ccc	ccc	cct
		cct	cct	cct	cct	cct	cct	cct	cct	cct	cct	cct	cct	cct	cct	cct	cct	cct	cct	cct	cct	cct	cct	cct	cct	cct	cct	cct	cct	cct	cct	cct	cct	cct	cct	cct	cct	cct	cct	cct	cct	cct	cct	cct	cct	cct	cct	cct	cct
		ggt	ggt	ggt	ggt	ggt	ggt	ggt	ggt	ggt	ggt	ggt	ggt	ggt	ggt	ggt	ggt	ggt	ggt	ggt	ggt	ggt	ggt	ggt	ggt	ggt	ggt	ggt	ggt	ggt	ggt	ggt	ggt	ggt	ggt	ggt	ggt	ggt	ggt	ggt	ggt	ggt	ggt	ggt	ggt	ggt	ggt	ggt	ggt
		gca	gca	gca	gca	gca	gca	gca	gca	gca	gca	gca	gca	gca	gca	gca	gca	gca	gca	gca	gca	gca	gca	gca	gca	gca	gca	gca	gca	gca	gca	gca	gca	gca	gca	gca	gca	gca	gca	gca	gca	gca	gca	gca	gca	gca	gca	gca	gca
		gct	gct	gct	gct	gct	gct	gct	gct	gct	gct	gct	gct	gct	gct	gct	gct	gct	gct	gct	gct	gct	gct	gct	gct	gct	gct	gct	gct	gct	gct	gct	gct	gct	gct	gct	gct	gct	gct	gct	gct	gct	gct	gct	gct	gct	gct	gct	gct
		ggt	ggt	ggt	ggt	ggt	ggt	ggt	ggt	ggt	ggt	ggt	ggt	ggt	ggt	ggt	ggt	ggt	ggt	ggt	ggt	ggt	ggt	ggt	ggt	ggt	ggt	ggt	ggt	ggt	ggt	ggt	ggt	ggt	ggt	ggt	ggt	ggt	ggt	ggt	ggt	ggt	ggt	ggt	ggt	ggt	ggt	ggt	ggt
		cag	cag	cag	cag	cag	cag	cag	cag	cag	cag	cag	cag	cag	cag	cag	cag	cag	cag	cag	cag	cag	cag	cag	cag	cag	cag	cag	cag	cag	cag	cag	cag	cag	caa	cag	cag	cag	cag	cag	cag	cag	cag	cag	cag	cag	cag	cag	cag
		cct	cct	cct	cct	cct	cct	cct	cct	cct	cct	cct	cct	cct	cct	cct	cct	cct	cct	cct	cct	cct	cct	cct	cct	cct	cct	cct	cct	cca	cct	cct	cct	cct	cct	ccg	cct	cct	cct	cct	cct	cct	cct	cct	cct	cct	cct	cct	cct
		ggt	ggt	ggt	ggt	ggt	ggt	ggt	ggt	ggt	ggt	ggt	ggt	ggt	ggt	ggt	ggt	ggt	ggt	ggt	ggt	ggt	ggt	ggt	ggt	ggt	ggt	ggt	ggt	ggt	ggt	ggt	ggt	ggt	ggt	ggt	ggt	ggt	ggt	ggt	ggt	ggt	ggt	ggt	ggt	ggt	ggt	ggt	ggt
		gct	gct	gct	gct	gct	gct	gct	gct	gct	gct	gct	gct	gct	gct	gct	gct	gct	gct	gct	gct	gct	gct	gct	gct	gct	gct	gct	gct	gct	gct	gct	gct	gct	gct	gct	gct	gct	gct	gct	gct	gct	gct	gct	gct	gct	gct	gct	gct
		aaa	aaa	aaa	aaa	aaa	aaa	aaa	aaa	aaa	aaa	aaa	aaa	aaa	aaa	aaa	aaa	aaa	aaa	aaa	aaa	aaa	aaa	aaa	aaa	aaa	aaa	aaa	aaa	aaa	aaa	aaa	aaa	aaa	aaa	aaa	aaa	aaa	aaa	aaa	aaa	aaa	aaa	aaa	aaa	aaa	aaa	aaa	aaa
		ggc	ggc	ggc	ggc	ggc	gga	ggc	ggc	ggc	gga	ggc	gga	gga	ggc	ggc	ggc	gga	ggc	ggc	ggc	ggt	ggc	ggc	ggc	ggc	ggc	ggc	ggc	ggc	gga	ggc	ggc	ggc	ggc	ggc	ggc	ggc	ggc	ggc	ggc	ggc	ggc	ggc	ggc	ggc	ggc	ggc	ggc
		gag	gaa	gaa	gaa	gaa	gaa	gaa	gaa	gaa	gag	gag	gag	gag	gag	gag	gag	gag	gag	gag	gag	gag	gag	gag	gag	gag	gag	gag	gag	gag	gag	gag	gag	gag	gag	gag	gag	gag	gag	gag	gag	gag	gag	gag	gag	gag	gag	gag	gag
		cgt	cgt	cgt	cgt	cgt	cgt	cgt	cgt	cgt	cgt	cgt	cgt	cgt	cgt	cgt	cgt	cgt	cgt	cgt	cgt	cgt	cgt	cgt	cgt	cgt	cgt	cgt	cgt	cgt	cgt	cgt	cgt	cgt	cgt	cgt	cgt	cgt	cgt	cgt	cgt	cgt	cgt	cgt	cgt	cgt	cgt	cgt	cgt
		ggg	ggg	ggg	gga	gga	gga	gga	gga	gga	gga	ggg	ggg	ggg	ggc	ggg	ggg	ggg	ggc	ggg	ggg	ggg	ggg	ggg	ggg	ggg	ggg	gga	ggc	ggc	ggc	ggc	ggc	ggg	ggg	ggg	ggg	ggg	ggg	gga	ggg	ggg	ggg	ggg	ggg	ggg	ggg	gga	ggg
		cct	cct	cct	cct	cct	cct	cct	cct	cct	cct	cct	cct	cct	cct	cct	cct	cct	ccg	cct	cct	cct	cct	cct	cct	cct	cct	cct	cct	cct	cct	cct	cct	cct	cct	cct	cct	cct	cct	cct	ccc	ccc	ccc	ccc	ccc	ccc	ccc	ccc	ccc
		aaa	aaa	aaa	aaa	aaa	aaa	aaa	aaa	aaa	aaa	aag	aaa	aaa	aaa	aaa	aaa	aaa	aaa	aag	aaa	aaa	aaa	aaa	aaa	aaa	aaa	aag	aag	aag	aag	aag	aag	aaa	aaa	aaa	aaa	aaa	aag	aaa	aaa	aaa	aaa	aaa	aaa	aaa	aaa	aaa	aaa
		gga	gga	gga	gga	gga	gga	gga	gga	gga	gga	gga	gga	gga	gga	gga	gga	gga	gga	gga	gga	gga	gga	gga	gga	gga	gga	ggt	gga	gga	gga	gga	gga	gga	gga	gga	gga	gga	gga	gga	gga	gga	gga	gga	gga	gga	gga	gga	gga
		cct	cct	cct	cct	cct	cct	cct	cct	cct	cct	cct	cct	cct	ccc	cct	cct	cct	cct	cct	cct	cct	cct	cct	cct	cct	cct	ccg	cca	cca	cca	cca	cca	cct	cca	cca	cct	cct	cct	cct	cct	cct	cct	cct	cct	cct	cct	cct	cct
		aag	aag	aag	aag	aag	aag	aag	aag	aag	aaa	aag	aag	aag	aag	aaa	aag	aag	aag	aag	aag	aag	aag	aag	aag	aag	aag	aag	aag	aag	aag	aag	aag	aag	aag	aag	aag	aag	aag	aag	aag	aag	aag	aag	aag	aag	aag	aag	aag
		ggt	ggt	ggt	ggt	ggt	ggt	ggt	ggt	ggt	ggt	ggt	ggt	ggt	ggt	ggt	ggt	ggt	ggt	ggt	ggt	ggt	ggt	ggt	ggt	ggt	ggt	ggt	ggt	ggt	ggt	ggt	ggt	ggt	ggt	ggt	ggt	ggt	ggt	ggt	ggt	ggt	ggt	ggt	ggt	ggt	ggt	ggt	ggt
		gaa	gaa	gaa	gaa	gaa	gaa	gaa	gaa	gaa	gaa	gaa	gaa	gaa	gaa	gaa	gaa	gaa	gaa	gaa	gaa	gaa	gaa	gaa	gaa	gaa	gaa	gaa	gaa	gaa	gaa	gaa	gaa	gaa	gaa	gaa	gaa	gaa	gag	gaa	gaa	gaa	gaa	gaa	gaa	gaa	gaa	gaa	gaa
		act	act	act	aca	aca	aca	aca	aca	aca	act	act	act	act	agt	agt	act	agt	agt	agt	act	ggt	agt	gtt	gtt	gtt	gtt	act	act	act	act	aca	act	agt	act	gct	agt	act	act	gtt	agt	agt	agt	agt	act	act	act	act	act
		gga	gga	gga	gga	gga	gga	gga	gga	gga	gga	ggt	gga	gga	gga	gga	gga	gga	gga	gga	gga	gga	gga	gga	gga	gga	gga	gga	gga	gga	gga	gga	gga	gga	gga	gga	gga	gga	gga	ggg	gga	gga	gga	gga	gga	gga	gga	gga	gga
		cca	cca	cca	ccc	ccc	ccc	ccc	ccc	ccc	cca	cca	cca	cca	cca	cca	cca	cca	cca	cca	cca	cca	cca	cca	cca	cca	cca	cca	cca	cca	cca	cca	cca	cca	cca	ccc	cca	cca	cca	cca	cca	cca	cca	cca	cca	cca	cca	cca	cca
		aca	aca	aca	aca	aca	aca	aca	aca	aca	aca	aca	aca	aca	aca	aca	aca	aca	aca	aca	aca	aca	aca	aca	aca	aca	aca	aca	aca	aca	aca	aca	aca	aca	aca	aca	aca	aca	aca	acg	aca	aca	acg	aca	aca	aca	aca	acg	act
		ggt	ggt	ggt	ggt	ggt	ggt	ggt	ggt	ggt	ggt	ggt	ggt	ggt	ggt	ggt	ggt	ggt	ggt	ggt	ggt	ggt	ggt	ggt	ggt	ggt	ggt	ggt	ggt	ggt	ggt	ggt	ggt	ggt	ggt	ggt	ggt	ggt	ggt	ggt	ggt	ggt	ggt	ggt	ggt	ggt	ggt	ggt	ggt
		gct	gct	gct	gcc	gct	gct	gct	gct	gct	gct	gct	gct	gct	gct	gct	gct	gct	gct	gct	gct	gct	gct	gct	gct	gct	gct	gct	gct	gct	gct	gct	gct	gct	gct	gct	gct	gct	gct	gct	gcc	gcc	gcc	gcc	gcc	gcc	gcc	gcc	gcc
		att	att	att	att	att	att	att	att	att	att	att	att	att	att	att	att	atc	att	att	att	att	att	atc	att	atc	atc	att	att	att	att	att	att	att	att	att	att	atc	att	att	att	att	att	att	att	att	att	att	att
		ggc	ggc	ggc	ggg	ggg	ggg	ggg	ggg	ggg	ggc	ggc	ggc	ggc	ggc	ggc	ggc	ggc	ggc	ggc	ggc	ggc	ggc	ggc	ggc	ggc	ggc	ggg	ggg	ggg	ggg	ggg	ggg	ggc	ggt	ggc	ggc	ggc	ggc	ggc	ggc	ggc	ggc	ggc	ggc	ggc	ggc	ggc	ggc
		cca	cca	cca	cca	cca	cca	cca	cca	cca	cca	cca	cca	cca	cca	cca	cca	cca	cca	cca	cca	cca	cca	cca	cca	cca	cca	cca	cca	cca	cca	cca	cca	cca	cca	cca	cca	cca	cca	cca	cca	cca	cca	cca	cca	cca	cca	cca	cca
		att	att	att	att	gtt	att	gtt	gtt	att	att	atc	gtt	gtt	att	gtt	att	att	atg	att	gtt	att	att	att	gtt	att	att	att	att	att	att	att	att	gtt	gtt	att	att	att	att	gtt	atc	atc	ata	atc	att	gtc	gtc	atc	atc
		ggt	ggt	ggt	ggt	ggt	ggt	ggt	ggt	ggt	ggt	ggt	ggt	ggt	ggt	ggt	ggt	ggt	ggt	ggt	ggt	ggt	ggt	ggt	ggt	ggt	ggt	ggt	ggt	ggt	ggt	ggt	ggt	ggt	ggt	ggt	ggt	ggc	ggt	ggt	ggt	ggt	ggt	ggt	ggt	ggt	ggt	ggt	ggt
		gct	gct	gct	gct	gct	gct	gct	gct	gct	gct	gct	tct	tct	gct	gct	gct	gct	gcc	gct	gct	gct	gct	gct	gct	gct	gct	gct	gct	gct	gct	gct	gct	tct	gct	gct	gct	gct	gct	gct	gct	gct	gct	gct	gct	gct	gct	gct	gct
		tct	tct	tct	tct	tct	tct	tct	tct	tct	tct	tct	tct	tct	tct	tct	tct	tct	tct	tct	tct	tct	tct	tct	tct	tct	tct	tct	tct	tct	tct	tct	tct	tct	tct	tct	tct	tct	tct	tct	tct	tct	tct	tct	tct	tct	tct	tct	tct
		gga	gga	gga	gga	gga	gga	gga	gga	gga	ggg	gga	gga	gga	gga	gga	gga	gga	gga	gga	gga	gga	gga	gga	gga	gga	gga	ggt	gga	gga	gga	gga	gga	gga	gga	gga	gga	gga	gga	gga	gga	gga	ggg	gga	gga	gga	gga	gga	gga
		cca	cca	cca	cca	cca	cca	cca	cca	cca	cca	cca	cca	cca	cca	cca	cca	cca	cca	cca	cca	cca	cca	cca	cca	cca	cca	cca	cca	cca	cca	cca	cca	cca	cca	cca	cca	cca	cca	cca	cca	cca	cca	cca	cca	cca	cca	cca	cca
		cca	cca	cca	cca	cca	cca	cca	cca	cca	cca	cca	cca	cca	cca	cca	cca	cca	cca	cca	cca	cca	cca	cca	cca	cca	cca	cca	cca	cca	cca	cca	cca	cca	cca	cca	cca	cca	cca	cca	cca	cca	ccg	cca	cca	cca	cca	cca	cca
		ggt	ggt	ggt	ggt	ggt	ggt	ggt	ggt	ggt	ggt	ggt	ggt	ggt	ggt	ggt	ggt	ggt	ggt	ggt	ggg	ggt	ggt	ggt	ggt	ggt	ggt	ggt	ggt	ggt	ggt	ggt	ggt	ggt	ggt	ggt	ggt	ggt	ggt	ggt	ggt	ggt	ggt	ggt	ggt	ggt	ggt	ggt	ggt
		cct	ccc	ccc	cct	cct	cct	cct	cct	cct	cct	cct	cct	cct	cct	ccc	cct	ccc	ccc	ccc	cct	cct	ccc	cct	cct	cct	cct	cct	ccc	ccc	ccc	ccc	ccc	cct	ccc	ccc	cct	ccc	ccc	cct	cct	cct	cct	cct	ccc	cct	cct	ccc	ccc
		gct	gct	gct	gct	gct	gct	gct	gct	gct	gct	gct	gct	gct	gct	gct	gct	gtt	gtt	gct	gct	gct	gct	gct	gct	gct	gct	gct	att	att	att	gtt	gtt	gct	gct	gct	gct	gct	act	gct	gtt	gtt	gtt	gtt	gct	gct	gct	gct	gct
		ggt	ggt	ggt	ggt	ggc	ggt	ggc	ggc	ggt	ggt	ggt	ggt	ggt	ggt	ggt	ggt	ggt	ggt	ggt	ggt	ggt	ggt	ggt	ggt	ggt	ggt	ggt	ggt	ggt	ggt	ggt	ggt	ggt	ggt	ggt	ggt	ggt	ggt	ggt	ggt	ggt	ggt	ggt	ggt	ggt	ggt	ggt	ggt
		gct	gct	gct	gct	gct	gct	gct	gct	gct	gct	gct	gct	gct	gct	gct	gct	gct	gct	gct	gct	gct	gct	gct	gct	gct	gct	gct	gct	gct	gct	gct	gct	gct	gct	gct	gct	gct	gct	gct	gct	gct	gct	gct	gct	gct	gct	gct	gct
		gct	gct	gct	gct	gct	gct	gct	gct	gct	gct	gct	gct	gct	gct	gct	gct	gct	gct	gct	gct	gct	gct	gct	gct	gct	gct	gct	gct	gct	gct	gct	gct	gct	gct	gct	gct	gct	gct	gct	gct	gct	gct	gct	gct	gct	gct	gct	gct
		ggt	ggt	ggt	ggt	ggt	ggt	ggt	ggt	ggt	ggt	ggt	ggt	ggt	ggt	ggt	ggt	ggt	ggt	ggt	ggt	ggt	ggt	ggt	ggt	ggt	ggt	ggt	ggt	ggt	ggt	ggt	ggt	ggt	ggt	ggt	ggt	ggt	ggt	ggt	ggt	ggt	ggt	ggt	ggt	ggt	ggt	ggt	ggt
		cct	cct	cct	cct	cct	cct	cct	cct	cct	cct	cct	cct	cct	cct	cct	cct	cct	cct	cct	cct	cct	cct	cct	cct	cct	cct	cct	cct	cct	cct	cct	cct	cct	cct	cct	cct	cct	cct	cct	cct	cct	cct	cct	cct	cct	ccc	ccc	cct
		gct	gct	gct	gct	gct	gct	gct	gct	gct	gtt	gct	gct	gct	gct	gct	gct	gct	gct	gct	gct	gct	gct	gct	gct	gct	gct	gct	gct	gct	gct	gct	gct	gct	gct	gct	gct	gct	gct	gct	gct	gct	gct	gct	gct	gct	gct	gct	gcc
		ggc	ggc	ggc	ggt	ggc	ggt	ggc	ggc	ggc	ggc	ggc	ggc	ggc	ggc	ggc	ggc	ggc	ggc	ggc	ggc	ggc	ggc	ggc	ggc	ggc	ggc	ggt	ggc	ggc	ggc	ggc	ggc	ggc	ggc	ggc	ggc	ggc	ggc	ggc	ggc	ggc	ggc	ggc	ggc	ggc	ggc	ggc	ggc
		cct	cct	cct	cct	cct	cct	cct	cct	cct	cct	cct	cct	cct	cct	cct	cct	cct	cct	cct	cct	cct	cct	cct	cct	cct	cct	cct	cct	cct	cct	cct	cct	cct	cct	cct	cct	cct	cct	cct	cct	cct	cct	cct	cct	cct	cct	cct	cct
		cgt	cgt	cgt	cgt	cgt	cgt	cgt	cgt	cgt	cgt	cgt	cgt	cgt	cgt	cgt	cgt	cgt	cgt	cgt	cgt	cgt	cgt	cgt	cgt	cgt	cgt	cgt	cgt	cgt	cgt	cgt	cgt	cgt	cgt	cgt	cgt	cgt	cgt	cgt	cgt	cgt	cgt	cgt	cgt	cgt	cgt	cgt	cgt
		ggt	ggt	ggt	ggt	ggt	ggt	ggt	ggt	ggt	ggt	ggt	ggt	ggt	ggt	ggt	ggt	ggt	ggt	ggt	ggt	ggt	ggt	ggt	ggt	ggt	ggt	ggt	ggt	ggt	ggt	ggt	ggt	ggt	ggt	ggt	ggt	ggt	ggt	ggt	ggt	ggt	ggt	ggt	ggt	ggt	ggt	ggt	ggt
		gat	gat	gat	gat	gat	gat	gat	gat	gat	gat	gat	gat	gat	gat	gat	gat	gat	gat	gac	gat	gat	gat	gat	gat	gat	gat	gat	gat	gat	gat	gat	gat	gat	gat	gat	gat	gat	gat	gat	gat	gat	gat	gat	gat	gat	gat	gat	gat
		gct	gct	gct	gct	gct	gct	gct	gct	gct	gct	ggt	gct	gct	gct	gct	ggt	gct	gct	gct	gct	gct	ggt	gct	gct	gct	gct	gct	gct	gct	gct	gct	gct	gct	gct	gct	gct	gct	ggt	gct	gcc	gcc	gcc	gcc	gct	gct	gct	gct	gct
		ggt	ggt	ggt	ggt	ggt	ggt	ggt	ggt	ggt	ggt	ggt	ggt	ggt	ggt	ggt	ggt	ggt	ggt	ggt	ggt	ggt	ggt	ggt	ggt	ggt	ggt	ggt	ggt	ggt	ggt	ggt	ggt	ggt	ggt	ggt	ggt	ggt	ggt	ggt	ggt	ggt	ggt	ggt	ggt	ggt	ggt	ggt	ggt
		cct	cct	cct	cct	cct	cct	cct	cct	cct	cct	cct	cct	cct	cct	cct	cct	cct	cct	cct	cct	cct	cct	cct	cct	cct	cct	cct	cct	cct	cct	cct	cct	cct	cct	cct	cct	cct	cct	cct	ccc	ccc	ccc	ccc	cct	cct	cct	cct	cct
		cct	cct	cct	cct	cct	cct	cct	cct	cct	cct	cct	cct	cct	cct	cct	cct	cct	cct	cct	cct	cct	cct	cct	cct	cct	cct	cct	cct	cct	cct	cct	cct	cct	cct	cct	cct	cct	cct	cct	cct	cct	cct	cct	cct	cct	cct	cct	cct
		ggc	ggc	ggc	ggc	ggc	ggc	ggc	ggc	ggc	ggc	ggc	ggc	ggc	ggc	ggc	ggc	ggt	ggt	ggc	ggt	ggc	ggc	ggc	ggc	ggc	ggc	ggc	ggc	ggc	ggc	ggc	ggc	ggc	ggt	ggc	ggc	ggc	ggc	ggc	ggc	ggc	ggc	ggc	ggc	ggc	ggc	ggc	ggc
		atg	atg	atg	atg	atg	atg	atg	atg	atg	atg	atg	atg	atg	atg	atg	atg	atg	atg	atg	atg	atg	atg	atg	atg	atg	atg	atg	atg	atg	atg	atg	atg	atg	atg	atg	atg	atg	atg	atg	atg	atg	atg	atg	atg	atg	atg	atg	atg
		act	act	act	act	act	aca	act	act	act	act	act	act	act	act	act	act	act	act	act	act	act	act	act	act	act	act	act	act	act	act	act	act	act	act	act	act	act	act	act	act	act	act	act	act	act	act	act	act
		ggt	ggt	ggt	ggt	ggt	ggt	ggt	ggt	ggt	ggt	ggt	ggt	ggt	ggt	ggt	ggt	ggt	ggt	ggt	ggt	ggt	ggt	ggt	ggt	ggt	ggt	ggt	ggt	ggt	ggt	ggt	ggt	ggt	ggt	ggt	ggt	ggt	ggt	ggt	ggt	ggt	ggt	ggt	ggt	ggt	ggt	ggt	ggt
		ttc	ttc	ttc	ttc	ttc	ttc	ttc	ttc	ttc	ttc	ttc	ttc	ttc	ttc	ttc	ttc	ttc	ttc	ttc	ttc	ttc	ttc	ttc	ttc	ttc	ttc	ttc	ttc	ttc	ttc	ttc	ttc	ttc	ttc	ttc	ttc	ttc	ttc	ttc	ttc	ttc	ttc	ttc	ttc	ttc	ttc	ttc	ttc
		cct	cct	cct	cct	cct	cct	cct	cct	cct	cct	cct	cct	cct	cct	cct	cct	cct	cct	ccc	cct	cct	cct	cct	cct	cct	cct	cct	cct	cct	cct	cct	cct	cct	cct	cct	cct	cct	cct	cct	cct	cct	cct	cct	cct	cct	cct	ccc	cct
		ggt	ggc	ggc	ggt	ggt	ggt	ggt	ggt	ggt	ggt	ggt	ggt	ggt	ggt	ggt	ggt	ggt	ggt	ggt	ggt	ggt	ggt	ggt	ggt	ggt	ggt	ggt	ggt	ggt	ggt	ggt	ggt	ggt	ggt	ggc	ggt	ggt	ggt	ggt	ggt	ggt	ggt	ggt	ggt	ggt	ggt	ggt	ggt
		gct	gct	gct	gct	gct	gct	gct	gct	gct	gct	gct	gct	gct	gct	gct	gct	gct	gct	gct	gct	gct	gct	gct	gct	gct	gct	gct	gct	gct	gct	gct	gct	gct	gct	gct	gct	gct	gct	gct	gct	gct	gct	gct	gct	gct	gct	gct	gct
		gct	gct	gct	gct	gct	gct	gct	gct	gct	gct	gct	gct	gct	gct	gct	gct	gct	gct	gct	gct	gct	gct	gct	gct	gct	gct	gct	gct	gct	gct	gct	gct	gct	gct	gct	gct	gct	gct	gct	gct	gct	gct	gct	gct	gct	gct	gct	gct
		gga	gga	gga	gga	gga	gga	gga	gga	ggt	gga	gga	gga	gga	gga	gga	gga	gga	gga	gga	gga	gga	gga	gga	gga	gga	gga	gga	gga	gga	gga	gga	gga	gga	gga	gga	gga	gga	gga	gga	gga	gga	gga	gga	gga	gga	gga	gga	gga
		aga	aga	aga	aga	aga	aga	aga	aga	aga	aga	aga	agg	agg	aga	aga	agg	aga	aga	aga	aga	aga	aga	aga	aga	aga	aga	aga	aga	aga	aga	aga	aga	aga	aga	aga	aga	aga	aga	aga	aga	aga	aga	aga	aga	aga	aga	aga	aga
		gtt	gtt	gtt	gtt	gtt	gtt	gtt	gtt	gtt	gtt	gtt	gtt	gtt	gtt	gtt	gtt	gtt	gtt	gtt	gtt	gtt	gtt	gtt	gtt	gtt	gtt	gtt	gtc	gtc	gtt	gtc	gtc	gtt	gtt	gtt	gtt	gtt	gtt	gtt	gtt	gtt	gtt	gtt	gtt	gtt	gtt	gtt	gtt
		ggt	ggt	ggt	ggt	ggt	ggt	ggt	ggt	ggt	ggt	ggt	ggt	ggt	ggt	ggt	ggt	ggt	ggt	ggt	ggt	ggt	ggt	ggt	ggt	ggt	ggt	ggt	ggt	ggt	ggt	ggt	ggt	ggt	ggt	ggt	ggt	ggt	ggt	ggt	ggt	ggt	ggt	ggt	ggt	ggt	ggt	ggt	ggt
		cct	cct	cct	cct	cct	cct	cct	cct	cct	cct	cct	cct	cct	cct	cct	cct	cct	cct	cct	cct	cct	cct	cct	cct	cct	cct	cct	cct	cct	cct	cct	cct	cct	cct	cct	cct	cct	cct	cct	cct	cct	cct	cct	cct	cct	cct	cct	cct
		cct	cct	cct	cca	cca	cca	cca	cca	cca	cct	cct	cct	cct	cct	cct	cct	cct	cct	cct	cct	cct	cct	cct	cct	cct	cct	cca	cca	cca	cca	cca	cca	cct	cct	cct	cca	cct	cct	cct	ccg	ccg	cca	cca	cct	cct	cct	cct	cct
		ggc	ggc	ggc	ggc	ggc	ggc	ggc	ggc	ggc	ggc	ggc	ggc	ggc	ggc	ggc	ggc	ggc	ggc	ggc	ggc	ggc	ggc	ggc	ggc	ggc	ggc	ggc	ggc	ggc	ggc	ggc	ggc	ggc	ggc	ggc	ggc	ggc	ggc	ggc	ggc	ggc	ggc	ggc	ggc	ggc	ggc	ggc	ggc
		cct	cct	cct	cct	cct	cct	cct	cct	cct	cct	cca	cct	cct	cct	cct	cct	cct	cct	cct	cct	cct	cct	cct	cct	cct	cct	cct	cct	cct	cct	cct	cct	cct	cct	cct	cct	cct	cct	cct	cct	cct	cct	cct	cct	cct	cct	cct	cct
		gct	gct	gct	gct	gct	gct	gct	gct	gct	gct	gct	gct	gct	gct	gct	gct	gct	gct	gct	gct	gct	gct	gct	gct	gct	gct	gct	gct	gct	gct	gct	gct	gct	gct	gct	gct	gct	gct	gct	gct	gct	gct	gct	gct	gct	gct	gct	gct
		ggc	ggc	ggc	ggc	ggc	ggc	ggc	ggc	ggc	ggc	ggc	ggt	ggt	ggc	ggc	ggt	ggc	ggc	ggc	ggc	ggc	ggc	ggc	ggc	ggc	ggc	ggt	ggc	ggc	ggt	ggc	ggc	ggc	ggc	ggc	ggc	ggc	ggc	ggt	ggc	ggc	ggc	ggc	ggc	ggc	ggc	ggc	ggc
		atc	atc	atc	atc	atc	atc	atc	atc	atc	atc	atc	atc	atc	atc	atc	atc	atc	atc	atc	atc	atc	atc	atc	atc	atc	atc	atc	atc	atc	atc	atc	atc	atc	atc	atc	atc	atc	atc	atc	atc	atc	atc	atc	atc	atc	atc	atc	atc
		act	act	act	act	act	act	act	act	act	agt	act	agt	agt	agt	act	act	act	act	act	act	acc	act	act	act	act	act	act	act	act	act	act	act	act	act	tct	agt	act	act	act	act	act	act	act	act	act	act	act	act
		ggt	ggt	ggt	ggt	ggt	ggt	ggt	ggt	ggt	ggt	ggt	ggt	ggt	ggt	ggt	ggt	ggt	ggt	ggt	ggt	ggt	ggt	ggt	ggt	ggt	ggt	ggt	ggt	ggt	ggt	ggt	ggt	ggt	ggt	ggt	ggt	ggt	ggt	ggt	ggt	ggt	ggt	ggt	ggt	ggt	ggt	ggt	ggt
		ccc	ccc	ccc	ccc	ccc	ccc	ccc	ccc	ccc	ccc	ccc	ccc	ccc	ccc	ccc	ccc	ccc	ccc	ccc	ccc	ccc	ccc	ccc	ccc	ccc	ccc	ccc	ccc	ccc	ccc	ccc	ccc	ccc	ccc	ccc	ccc	ccc	ccc	cct	ccc	ccc	ccc	ccc	ccc	ccc	ccc	ccc	ccc
		cct	cct	cct	cct	cct	cct	cct	cct	cct	cct	cct	cct	cct	cct	cct	cct	cct	ccc	cct	cct	cct	cct	cct	cct	cct	cct	cct	cct	cct	cct	cct	cct	cct	cct	cct	cct	cct	cct	cct	cct	cct	cct	cct	cct	cct	cct	cct	cct
		ggt	ggt	ggt	ggt	ggt	ggt	ggt	ggt	ggt	ggt	ggt	ggt	ggt	ggt	ggt	ggt	ggt	ggt	ggt	ggt	ggt	ggt	ggt	ggt	ggt	ggt	ggt	ggt	ggt	ggt	ggt	ggt	ggt	ggt	ggt	ggt	ggt	ggt	ggt	ggt	ggt	ggt	ggt	ggt	ggt	ggt	ggc	ggt
		cct	cct	cct	cct	cct	cct	cct	cct	cct	cct	cct	cct	cct	cct	cct	cct	cct	cct	cct	ccc	cct	cct	cct	cct	cct	cct	cct	cct	cct	cct	cct	cct	cct	cct	cct	cct	cct	cct	cct	cct	cct	cct	cct	cct	cct	cct	cct	cct
		cct	cct	cct	cct	cct	cct	cct	cct	cct	cct	cct	cct	cct	cct	cct	cct	cct	cct	cct	cct	cct	cct	cct	cct	cct	cct	cct	cct	cct	cct	cct	cct	cct	cct	cct	cct	cct	cct	cct	cct	cct	cct	cct	cct	cct	cct	cct	cct
		ggc	ggc	ggc	ggc	ggc	ggc	ggc	ggc	ggc	ggc	ggc	ggc	ggc	ggc	ggc	ggc	ggc	ggc	ggc	ggc	ggc	ggc	ggc	ggc	ggc	ggc	ggc	ggc	ggc	ggc	ggc	ggc	ggc	ggc	ggc	ggc	ggc	ggc	ggc	ggc	ggc	ggc	ggc	ggc	ggc	ggc	ggc	ggc
		cca	cca	cca	cca	cca	cca	cca	cca	cca	cca	cca	cca	cca	cca	cca	cca	cca	cca	cca	cca	cca	cca	cca	cca	cca	cca	cca	cca	cca	cca	cca	cca	cca	cca	cca	cca	cca	cca	cca	cca	cca	cca	cca	cca	cca	cca	cca	cca
		gcc	gcc	gcc	gct	gct	gct	gct	gct	gct	gct	gct	gct	gct	gct	gct	gct	gct	gct	gct	gct	gct	gct	gct	gct	gct	gct	gct	gct	gct	gct	gct	gct	gct	gct	gct	gct	gct	gct	gct	gct	gct	gct	gct	gct	gct	gct	gct	gct
		ggc	ggc	ggc	ggc	ggc	ggc	ggc	ggt	ggc	ggc	ggc	ggc	ggc	ggc	ggc	ggc	ggc	ggc	ggt	ggc	ggc	ggc	ggc	ggc	ggc	ggc	ggc	ggc	ggc	ggc	ggc	ggc	ggc	ggc	ggc	ggc	ggc	ggc	gga	ggc	ggc	ggc	ggc	ggc	ggc	ggc	ggc	ggc
		aaa	aaa	aaa	aaa	aaa	aaa	aaa	aaa	aaa	aaa	aaa	aaa	aaa	aaa	aaa	aaa	aaa	aaa	aaa	aaa	aaa	aaa	aaa	aaa	aaa	aaa	aaa	aaa	aaa	aaa	aaa	aaa	aaa	aaa	aaa	aag	aaa	aaa	aaa	aaa	aaa	aaa	aaa	aaa	aaa	aaa	aaa	aaa
		gat	gat	gat	gat	gat	gat	gat	gat	gat	gat	gat	gat	gat	gac	gat	gat	gat	gat	gat	gat	gat	gat	gat	gat	gat	gat	gat	gat	gat	gat	gat	gat	gat	gat	gat	gat	gat	gat	gat	gat	gat	gat	gat	gat	gat	gat	gat	gat
		ggt	ggt	ggt	ggt	ggt	ggt	ggt	ggt	ggt	ggt	ggt	ggt	ggt	ggt	ggt	ggt	ggt	ggt	ggt	ggt	ggt	ggt	ggt	ggt	ggt	ggt	ggt	ggt	ggt	ggt	ggt	ggt	ggt	ggt	ggt	ggt	ggt	ggt	ggt	ggt	ggt	ggt	ggt	ggt	ggt	ggt	ggt	ggt
		cct	cct	cct	gct	gct	gct	gct	gct	gct	cct	cct	gct	gct	gct	gct	gct	gct	gct	gct	cct	cct	gct	cct	cct	cct	cct	cct	cct	cct	cct	cct	cct	gct	gct	cct	cct	gct	gct	gct	cct	cct	cct	cct	cct	cct	cct	cct	cct
		aga	aga	aga	aga	aga	aga	aga	aga	aga	aga	aga	aga	aga	aga	aga	aga	aga	cga	aga	aga	aga	aga	aga	aga	aga	aga	aga	aga	aga	aga	aga	aga	aga	aga	aga	aga	aga	aga	aga	cga	cga	cga	cga	cga	cga	cga	cga	cga
		ggt	ggt	ggt	ggt	ggc	ggt	ggc	ggc	ggt	ggt	ggt	ggc	ggc	ggt	ggt	ggc	ggt	ggt	ggt	ggt	ggt	ggt	ggt	ggt	ggt	ggt	ggt	ggt	ggt	ggt	ggt	ggt	ggt	ggt	ggt	ggt	ggt	ggt	ggt	ggt	ggt	ggt	ggt	ggt	ggt	ggt	ggt	ggt
		cta	cta	cta	ctg	ctg	ctg	ctg	ctg	ctg	cta	cta	cta	cta	cca	cta	cta	ctt	ctg	cta	cta	ctc	ctg	cta	cta	cta	cta	ctg	ctg	ctg	ctg	ctg	ctg	cta	ctg	ctg	cta	cta	cta	cta	ctg	ctg	ctg	ctg	ctt	cta	ctg	cta	ctg
		cgt	cgt	cgt	cgt	cgt	cgt	cgt	cgt	cgt	cgt	cgt	cgt	cgt	cgt	cgt	cgt	cgt	cgt	cgt	cgt	cgt	cgt	cgt	cgt	cgt	cgt	cgt	cgt	cgt	cgt	cgt	cgt	cgt	cgt	cgt	cgt	cgt	cgt	cgt	cgt	cgt	cgt	cgt	cgt	cgt	cgt	cga	cgt
		ggt	ggt	ggt	ggt	ggt	ggt	gga	ggt	ggt	ggt	ggt	ggt	ggt	ggc	ggt	ggt	ggt	ggt	ggt	ggc	ggc	ggt	ggt	ggt	ggt	ggt	ggt	ggt	ggt	ggt	ggt	ggt	ggc	ggt	ggc	ggt	ggt	ggt	ggt	ggt	ggt	ggt	ggt	ggt	ggt	ggt	ggt	ggt
		gat	gat	gat	gat	gat	gat	gat	gat	gat	gat	gat	gat	gat	gat	gac	gat	gat	gat	gat	gat	gat	gat	gat	gat	gat	gat	gat	gat	gat	gat	gat	gat	gat	gat	gat	gac	gat	gat	gat	gat	gat	gat	gat	gat	gat	gat	gat	gat
		gtt	gtt	gtt	gtt	gtt	gtt	gtt	gct	gtt	gtt	gtt	gtt	gtt	gtt	gtt	gtt	gtt	gtt	gtt	gtt	gtg	gtt	gtt	gtt	gtt	gtt	gtt	gtt	gtt	gtt	gtt	gtt	gtt	gtt	gtt	gtt	gtt	gtt	gtt	gtt	gtt	gtt	gtt	gtt	gtt	gtt	gtt	gtt
		ggt	ggt	ggt	ggt	ggt	ggt	ggt	ggt	ggt	ggt	ggt	ggt	ggt	ggt	ggt	ggt	ggt	ggt	ggt	ggt	ggt	ggt	ggt	ggt	ggt	ggt	ggc	ggt	ggt	ggt	ggt	ggt	ggt	ggt	ggt	ggt	ggt	ggt	ggt	gga	gga	gga	gga	gga	gga	gga	gga	gga
		cca	cca	cca	cca	cca	cca	cca	cca	cca	cca	cca	cca	cca	cca	cca	cca	cca	ccc	cca	cca	cca	cca	cca	cca	cca	cca	cca	cca	cca	cct	cca	cca	cca	cca	ccg	cca	ccc	cca	cca	cca	cca	cca	cca	cca	cca	cca	cct	cca
		gtt	gtt	gtt	gtt	gtt	gtt	gtt	gtt	gtt	gtt	gtt	gtt	gtt	gtt	gtt	gtt	gtt	gtt	gtt	gtg	gtt	gtt	gtt	gtt	gtt	gtt	gtt	gtt	gtc	gtt	gtc	gtt	gtt	gtt	gtt	gtt	att	gtt	gtt	gtt	gtt	gtt	gtt	gtt	gtc	gtt	gtc	gtt
		ggc	ggc	ggc	ggc	ggc	ggc	ggc	ggc	ggc	ggc	ggt	ggc	ggc	ggc	ggc	ggc	ggc	ggc	ggc	ggc	ggc	ggc	ggc	ggc	ggc	ggc	ggc	ggc	ggc	ggc	ggc	ggc	ggc	ggc	ggc	ggc	ggc	ggc	ggc	ggc	ggc	ggc	ggc	ggc	ggc	ggc	ggc	ggc
		cgt	cgt	cgt	cgt	cgt	cgt	cgt	cgt	cgt	cgt	cgt	cgt	cgt	cgt	cgt	cgt	cgt	cgt	cgt	cgt	cgt	cgt	cgt	cgt	cgt	cgt	cgt	cgt	cgt	cgt	cgt	cgt	cgt	cgt	cgt	cgc	cgt	cgt	cgt	cgc	cgc	cgc	cgc	cgc	cgc	cgc	cgc	cgc
		act	act	act	act	act	act	act	act	act	act	act	act	act	act	act	act	act	acc	act	act	act	act	act	act	act	act	act	act	act	act	act	act	act	act	act	act	act	act	act	act	act	act	act	act	act	act	act	act
		ggt	ggt	ggt	ggt	ggt	ggt	ggt	ggt	ggt	ggt	ggt	ggt	ggt	ggt	ggt	ggt	ggt	ggt	ggt	ggt	ggt	ggt	ggt	ggt	ggt	ggt	ggt	ggt	ggt	ggt	ggt	ggt	ggt	ggt	ggt	ggt	ggt	ggt	ggt	ggt	ggt	ggt	ggt	ggt	ggt	ggt	ggt	ggt
		gaa	gaa	gaa	gaa	gaa	gaa	gaa	gaa	gaa	gaa	gaa	gaa	gaa	gaa	gaa	gaa	gaa	gaa	gaa	gaa	gaa	gaa	gaa	gaa	gaa	gaa	gag	gaa	gaa	gaa	gaa	gaa	gaa	gaa	gag	gaa	gaa	gaa	gaa	gag	gag	gag	gag	gaa	gaa	gaa	gaa	gaa
		caa	caa	caa	caa	caa	caa	caa	caa	caa	cca	caa	caa	caa	caa	caa	caa	caa	cag	caa	caa	caa	caa	caa	caa	caa	caa	cag	cag	cag	cag	cag	cag	caa	caa	caa	caa	caa	caa	caa	caa	caa	caa	caa	caa	caa	caa	caa	caa
		ggt	ggt	ggt	ggt	ggt	ggt	ggt	ggt	ggt	ggt	ggt	ggt	ggt	ggt	ggt	ggt	ggt	ggt	ggt	ggt	ggt	ggt	ggt	ggt	ggt	ggt	ggt	ggt	ggt	ggc	ggt	ggt	ggt	ggt	ggt	ggt	ggt	ggt	ggt	ggt	ggt	ggt	ggt	ggt	ggt	ggt	ggt	ggt
		att	att	att	att	att	att	att	att	att	att	att	att	att	att	att	att	att	att	att	att	att	att	att	att	att	att	att	att	att	att	att	att	att	att	att	att	att	atc	att	att	att	att	att	att	att	att	att	att
		gct	gct	gct	gcc	gct	gct	gct	gct	gct	gct	gct	gct	gct	gct	gct	gct	gct	gct	gct	gct	gct	gct	gct	gct	gct	gct	gct	gct	gct	gct	gct	gct	gct	gct	gct	gct	gct	gct	gct	gct	gct	gct	gct	gct	gct	gct	gct	gct
		ggc	ggc	ggc	ggc	ggc	ggc	ggc	ggc	ggc	ggc	ggc	ggc	ggc	ggc	ggc	ggc	ggc	ggc	ggc	ggc	ggt	ggt	ggc	ggc	ggc	ggc	ggc	ggc	ggc	ggc	ggc	ggc	ggc	ggc	ggc	ggc	ggc	ggc	ggc	ggc	ggc	ggc	ggc	ggc	ggc	ggc	ggc	ggc
		cca	cca	cca	cca	cca	cca	cca	cca	cca	cca	cca	cca	cca	cca	cca	cca	cca	cca	cca	cca	cca	cca	cca	cca	cca	cca	cca	cca	cca	cca	cca	cca	cca	ccc	cca	cca	ccg	cca	cca	ccg	ccg	ccg	ccg	cca	cca	ccg	ccg	cca
		cct	cct	cct	cct	cct	cct	cct	cct	cct	cct	cct	cct	cct	cct	ccg	cct	cct	cct	cct	ccc	cct	cct	cct	cct	cct	cct	cct	cct	cct	cct	cct	cct	cct	cct	cct	cct	cct	cct	cct	cct	cct	cct	cct	cct	cct	ccc	cct	ccc
		ggt	ggt	ggt	ggt	ggt	ggt	ggt	ggt	ggt	ggc	ggt	ggt	ggt	ggt	gga	ggt	ggt	ggt	ggt	ggt	ggt	ggt	ggt	ggt	ggt	ggt	ggt	ggt	ggt	ggt	ggt	ggt	ggt	ggt	ggt	ggt	ggt	ggt	ggt	ggt	ggt	ggt	ggt	ggt	ggt	ggt	ggt	ggt
		ttt	ttt	ttt	ttt	ttt	ttt	ttt	ttt	ttt	ttt	ttt	ttt	ttt	ttt	ttt	ttt	ttt	ttt	ttc	ttt	ttt	ttt	ttt	ttt	ttt	ttt	ttt	ttt	ttt	ttc	ttt	ttt	ttt	ttt	ttt	ttt	ttt	ttt	ttt	ttt	ttt	ttt	ttt	ttt	ttt	ttt	ttt	ttt
		gct	gct	gct	gct	gct	gct	gct	gct	gct	gct	gct	gct	gct	gct	gct	gct	gct	gct	gct	gct	gct	gct	gct	gct	gct	gct	gct	gct	gct	gct	gct	gct	gct	gct	gct	gct	gct	gct	gct	gct	gct	gct	gct	gct	gct	gct	gct	gct
		ggt	ggt	ggt	ggt	ggt	ggt	ggt	ggt	ggt	ggt	ggt	ggt	ggt	ggt	ggt	ggt	ggt	ggg	ggt	ggc	ggt	ggt	ggt	ggt	ggt	ggt	ggt	ggt	ggt	ggt	ggt	ggt	ggt	ggt	ggt	ggt	ggt	ggt	ggt	ggt	ggt	ggt	ggt	ggt	ggt	ggt	ggt	ggt
		gag	gag	gag	gag	gag	gag	gag	gag	gag	gag	gag	gag	gag	gag	gag	gag	gag	gag	gag	gag	gag	gag	gag	gag	gag	gag	gag	gag	gag	gag	gag	gag	gag	gag	gag	gag	gag	gag	gag	gag	gag	gag	gag	gag	gag	gag	gag	gag
		aaa	aaa	aaa	aaa	aaa	aaa	aaa	aaa	aaa	aag	aaa	aaa	aaa	aaa	aaa	aaa	aaa	aaa	aaa	aaa	aag	aag	aaa	aaa	aaa	aaa	aaa	aaa	aaa	aaa	aaa	aaa	aaa	aaa	aaa	aaa	aaa	aaa	aaa	aaa	aaa	aaa	aaa	aaa	aaa	aaa	aaa	aaa
		ggt	ggt	ggt	ggt	ggt	ggt	ggt	ggt	ggt	ggt	ggt	ggt	ggt	ggt	ggt	ggt	ggt	ggt	ggt	ggt	ggt	ggt	ggt	ggt	ggt	ggt	ggt	ggt	ggt	ggt	ggt	ggt	ggt	ggt	ggt	ggt	ggt	ggt	ggt	ggt	ggt	ggt	ggt	ggt	ggt	ggt	ggt	ggt
		cca	cca	cca	cca	cca	cca	cca	cca	cca	cca	cca	cca	cca	cca	cca	ccg	cca	cca	cca	cca	cca	cca	cca	cca	cca	cca	cca	cca	cca	cca	cca	cca	ccg	cca	cca	cca	cca	cca	cca	cca	cca	cca	cca	cca	cca	cca	ccg	cca
		tct	tct	tct	tct	tct	tct	tct	tct	tct	tct	tct	tct	tct	tct	tct	tct	tct	tct	gct	tct	tct	tct	tct	tct	tct	tct	tct	tct	tct	tct	tct	tct	tct	tct	tct	tct	tct	tct	tcc	tct	tct	tct	tct	tct	tct	tct	tct	tct
		gga	gga	gga	gga	gga	gga	gga	gga	gga	gga	gga	gga	gga	gga	gga	gga	gga	gga	gga	gga	gga	gga	gga	gga	gga	gga	gga	gga	gga	gga	gga	gga	gga	gga	gga	gga	gga	gga	gga	gga	gga	gga	gga	gga	gga	gga	gga	gga
		gag	gag	gag	gag	gag	gag	gag	gag	gag	gaa	gag	gag	gag	gaa	gag	gag	gag	gag	gag	gag	gag	gag	gag	gag	gag	gag	gag	gag	gag	gag	gag	gag	gag	gag	gag	gag	gag	gag	gag	gag	gag	gag	gag	gaa	gaa	gag	gag	gag
		gct	gct	gct	gct	tct	gct	gct	gct	gct	gct	gct	gct	gct	gct	gct	tct	gct	gct	gct	gcc	gct	gct	gct	gct	gct	gct	gct	gct	gct	gct	gct	gct	gct	gct	gct	gcc	gct	gct	gct	gct	gct	gct	gct	gct	gct	gct	gct	gct
		ggt	ggt	ggt	ggt	ggt	ggt	ggt	ggt	ggt	ggt	ggt	ggt	ggt	ggt	ggt	ggt	ggt	ggt	ggt	ggt	ggt	ggt	ggt	ggt	ggt	ggt	ggt	ggt	ggt	ggt	ggt	ggt	ggt	ggt	ggt	ggt	ggt	ggt	ggt	ggt	ggt	ggt	ggt	ggt	ggt	ggt	ggt	ggt
		gct	gct	gct	gct	gct	gct	gct	gct	gct	gct	gct	gct	gct	gct	gct	gct	gct	tct	gct	gct	gct	gct	gct	gct	gct	gct	gct	gct	gct	gct	gct	gct	gct	gct	gct	gct	gct	gct	gct	gct	gct	gct	gct	gct	gct	gct	gct	gct
		gct	gct	gct	cct	cct	cct	cct	cct	gct	gct	gct	gct	gct	gct	gct	gct	gtt	cct	gct	gct	gct	gct	gct	gct	gct	gct	gct	gct	gct	gct	gct	gct	gct	gct	gct	gct	gcg	gct	gct	gct	gct	gct	gct	gct	gct	gct	gct	gct
		ggt	ggt	ggt	ggt	ggt	ggt	ggt	ggt	ggt	ggt	ggt	ggt	ggt	ggt	ggt	ggt	ggt	ggt	ggt	ggt	ggt	ggc	ggt	ggt	ggt	ggt	ggt	ggt	ggt	ggt	ggt	ggt	ggt	ggt	ggt	gga	ggt	ggt	ggt	ggt	ggt	ggt	ggt	ggt	ggt	ggt	ggt	ggt
		cct	cct	cct	cct	cct	cct	cct	cct	cct	cca	cca	cct	cct	cct	cct	cct	cct	cct	cct	cct	cct	cct	cca	cca	cca	cca	cct	cct	cct	cct	cct	ccc	cct	cct	cct	cct	cct	cct	cct	cct	cct	cct	cct	cct	cct	cct	cct	cct
		cct	cct	cct	cct	cct	cct	cct	cct	cct	cct	cct	cct	cct	cct	cct	cct	cct	cct	cct	cct	cct	cct	cct	cct	cct	cct	ccc	cct	cct	ccc	ccc	cct	cct	cct	cct	cct	cct	cct	cct	cct	cct	cct	cct	cct	cct	cct	cct	cct
		ggt	ggt	ggt	ggt	ggt	ggt	ggt	ggt	ggt	ggt	ggt	ggt	ggt	ggt	ggt	ggt	ggt	ggt	ggt	ggt	ggc	ggt	ggt	ggt	ggt	ggt	ggt	ggt	ggt	ggt	ggt	ggt	ggt	ggt	ggt	ggt	ggt	ggt	ggt	ggt	ggt	ggt	ggt	ggt	ggt	ggt	ggt	ggt
		agc	agc	agc	acc	acc	acc	acc	acc	acc	acc	acc	acc	agc	acc	agc	acc	acc	acc	gct	agc	acc	acc	agc	agc	agc	agc	acc	acc	acc	acc	acc	acc	agt	acc	agc	acc	acc	agc	acc	agc	agc	acc	acc	acc	acc	acc	acc	acc
		cca	cca	cca	cca	cca	cca	cca	cca	cca	cca	cca	cca	cca	cca	cca	cca	cca	cca	cca	cca	cca	cca	cca	cca	cca	cca	cca	cca	cca	cca	cca	cca	cca	cca	cca	cca	cca	cca	cca	cca	cca	cca	cca	cca	cca	cca	cca	cca
		ggt	ggt	ggt	ggt	ggt	ggt	ggt	ggt	ggt	ggt	ggt	ggt	ggt	ggt	ggt	ggt	ggt	ggt	ggt	ggt	ggt	ggt	ggt	ggt	ggt	ggt	ggt	ggt	ggt	ggt	ggt	ggt	ggt	ggt	ggt	ggt	ggt	ggt	ggc	ggt	ggt	ggt	ggt	ggt	ggt	ggt	ggt	ggt
		cct	cct	cct	cct	cct	cct	cct	cct	cct	cct	cct	cct	cct	cct	cct	cct	cct	cct	cct	cct	cct	cct	cct	cct	cct	cct	cct	cct	cct	cct	cct	cct	cct	cct	cct	cct	cct	cct	cct	cct	cct	cct	cct	cct	cct	cct	cct	cct
		cag	cag	cag	cag	cag	cag	cag	cag	cag	cag	cag	cag	cag	cag	cag	cag	cag	cag	caa	cag	cag	cag	cag	cag	cag	cag	cag	cag	cag	cag	cag	cag	cag	cag	cag	cag	cag	cag	cag	cag	cag	cag	cag	cag	cag	cag	cag	cag
		ggt	ggt	ggt	ggt	ggt	ggt	ggt	ggt	ggt	ggt	ggt	ggt	ggt	ggt	ggt	ggt	ggt	ggt	ggt	ggt	ggt	ggt	ggt	ggt	ggt	ggt	ggt	ggt	ggt	ggt	ggt	ggt	ggt	ggt	ggt	ggt	ggt	ggt	ggt	ggt	ggt	ggt	ggt	ggt	ggt	ggt	ggt	ggt
		att	att	att	att	att	att	att	att	att	att	att	att	att	att	att	att	att	att	att	att	att	att	att	att	att	att	att	att	att	att	att	att	att	att	att	att	att	att	atc	att	att	att	att	att	att	att	atc	att
		ctt	ctt	ctt	ctt	ctt	ctt	ctt	ctt	ctt	ctt	ctt	ctt	ctt	ctc	ctt	ctt	ctt	ctt	ctt	ctt	ctt	ctt	ctt	ctt	ctt	ctt	ctt	ctt	ctt	ctt	ctt	ctt	ctt	ctt	ctt	ctt	ctt	ctt	ctt	ctt	ctt	ctt	ctt	ctt	ctt	ctt	ctt	ctt
		ggt	ggt	ggt	ggt	ggt	ggt	ggt	ggt	ggt	ggt	ggt	ggt	ggt	ggt	gga	ggt	ggt	ggt	ggt	ggt	ggt	ggt	ggt	ggt	ggt	ggt	ggt	ggt	ggt	ggt	ggt	ggt	ggt	ggt	ggt	ggt	ggt	ggt	ggt	ggt	ggt	ggt	ggt	ggt	ggt	ggt	ggt	ggt
		gct	gct	gct	gct	gct	gct	gct	gct	gct	gcc	gct	gct	gct	gct	gct	gct	gct	gct	gct	gct	gct	gct	gcc	gct	gcc	gcc	gct	gct	gct	gct	gct	gct	gct	gct	gct	gct	gct	gct	gct	gct	gct	gct	gct	gct	gct	gct	gct	gct
		cct	cct	cct	cct	cct	cct	ccc	cct	cct	cct	cct	cct	cct	cct	cct	cct	cct	cct	cct	cct	cct	cct	cct	cct	cct	cct	cct	cct	cct	cct	cct	cct	cct	cct	cct	cct	cct	cct	cct	cct	cct	cct	cct	cct	cct	cct	cct	cct
		ggt	ggt	ggt	ggt	ggt	ggt	ggt	ggt	ggt	ggt	ggt	ggt	ggt	ggt	ggt	ggt	ggt	ggc	ggt	ggt	ggt	ggt	ggt	ggt	ggt	ggt	ggt	ggt	ggt	ggt	ggt	ggt	ggt	ggt	ggt	ggt	ggt	ggt	ggt	ggt	ggt	ggt	ggt	ggt	ggt	ggt	ggt	ggt
		atc	atc	atc	atc	atc	atc	atc	atc	atc	atc	atc	atc	atc	atc	atc	atc	atc	atc	atc	atc	atc	atc	atc	atc	atc	atc	atc	atc	atc	atc	atc	atc	atc	atc	atc	atc	atc	atc	atc	atc	atc	atc	atc	atc	atc	atc	atc	atc
		ctt	ctt	ctt	ctt	ctt	ctt	ctt	ctt	ctt	ctt	ctt	ctt	ctt	ctt	ctt	ctt	ctt	ctt	ctt	ctt	ctt	ctt	ctt	ctt	ctt	ctt	ctt	ctt	ctt	ctt	ctt	ctt	ctt	ctt	ctt	ctt	ctt	ctc	ctt	ctt	ctt	ctt	ctt	ctt	ctt	ctt	ctt	ctt
		ggt	ggt	ggt	ggt	ggt	ggt	ggt	ggt	ggt	ggt	ggt	ggt	ggt	ggt	ggt	ggt	ggt	ggt	ggg	ggt	ggt	ggt	ggt	ggt	ggt	ggt	ggt	ggt	ggt	ggt	ggt	ggt	ggt	ggt	ggt	ggt	ggt	ggt	ggt	ggt	ggt	ggt	ggt	ggt	ggt	ggt	ggt	ggt
		ctg	ctg	ctg	ctg	ctg	ctg	ctg	ctg	ctg	ctg	ttg	ctg	ctg	ctg	ctg	ctg	ctc	ctg	ctg	ctg	ctg	ctg	ctg	ctg	ctg	ctg	ctg	ctg	ctg	ctg	ctg	ctg	ctg	tta	ctg	ctg	ctg	ctg	ctg	ctg	ctg	ctg	ctg	ctg	ctc	ctg	ctg	ctg
		cct	cct	cct	cct	cct	cct	cct	cct	cct	cct	cct	cct	cct	cct	cct	cct	cct	cct	cct	cct	cct	cct	cct	cct	cct	cct	cct	cct	cct	cct	cct	cct	ccc	cct	cct	cct	cct	cct	cct	cct	cct	cct	cct	cca	cca	cct	cct	cct
		ggc	ggc	ggc	ggc	ggc	ggc	ggc	ggc	ggc	ggc	gga	ggc	ggc	ggc	ggc	ggc	ggc	ggc	ggc	ggc	ggc	ggc	ggc	ggc	ggc	ggc	ggc	ggc	ggc	ggc	ggc	ggc	ggc	ggc	ggc	ggc	ggc	ggc	gga	ggc	ggc	ggc	ggc	ggc	ggc	ggc	ggc	ggc
		tct	tct	tct	tct	tct	tct	tct	tct	tct	tct	tct	tct	tct	tct	tct	tct	tct	tct	tct	tct	tct	tct	tct	tct	tct	tct	tct	tct	tct	tct	tct	tct	tct	tct	tct	tct	tct	tct	tct	tcc	tcc	tcc	tcc	tct	tct	tct	tct	tct
		cgg	cgg	cgg	cgg	cgg	cgg	cgg	cgg	cgg	cgg	cgg	cgg	cgg	cgg	cgg	cgg	cgg	cgg	cgg	cgg	cgg	cgg	cgg	cgg	cgg	cgg	cgg	cgg	cgg	cgg	cgg	cgg	cgg	cgg	cgg	cgg	cga	cgg	cgg	cgg	cgg	cgg	cgg	cgg	cgg	cgg	cgg	cgg
		gga	gga	gga	gga	gga	gga	gga	gga	gga	gga	gga	gga	gga	gga	gga	gga	gga	gga	gga	gga	gga	gga	gga	gga	gga	gga	gga	gga	gga	gga	gga	gga	gga	gga	gga	gga	gga	gga	gga	gga	gga	gga	gga	gga	gga	gga	gga	gga
		gaa	gaa	gaa	gaa	gaa	gaa	gaa	gaa	gaa	gaa	gaa	gaa	gaa	gaa	gaa	gaa	gaa	gaa	gaa	gaa	gaa	gaa	gaa	gaa	gaa	gaa	gaa	gaa	gaa	gaa	gaa	gaa	gaa	gaa	gaa	gaa	gaa	gaa	gaa	gaa	gaa	gaa	gaa	gaa	gaa	gaa	gaa	gaa
		cgt	cgt	cgt	cgt	cgt	cgt	cgt	cgt	cgt	cgt	cgt	cgt	cgt	cgt	cgt	cgt	cgt	cgt	cgt	cgt	cgt	cgt	cgt	cgt	cgt	cgt	cgt	cgt	cgt	cgt	cgt	cgt	cgt	cgt	cgt	cgt	cgt	cgt	cgt	cgt	cgt	cgt	cgt	cgt	cgc	cgt	cgt	cgt
		ggt	ggt	ggt	ggt	ggt	ggt	ggt	ggt	ggt	ggt	ggt	ggt	ggt	ggt	ggt	ggt	ggt	ggt	ggt	ggt	ggt	ggt	ggt	ggt	ggt	ggt	ggt	ggt	ggt	ggt	ggt	ggt	ggt	ggt	ggt	ggt	ggt	ggt	ggt	ggt	ggt	ggt	ggt	ggt	ggt	ggt	ggt	ggt
		ctt	ctt	ctt	ctt	ctt	ctt	ctt	ctt	ctt	ctt	ctt	ctt	ctt	ctt	ctt	ctt	ctt	ctt	ctt	ctt	ctt	ctt	ctt	ctt	ctt	ctt	ctt	ctt	ctt	ctt	ctt	ctt	ctt	ctt	ctt	ctt	ctt	ctt	ctt	ctt	ctt	ctt	ctt	ctt	ctt	ctt	ctt	ctt
		cca	cca	cca	cca	cca	cca	cca	cca	cca	cct	cca	cca	cca	cca	cca	cca	cca	cca	cca	ccg	cca	cca	cca	cca	cca	cca	cca	cca	cca	cca	cca	cca	cca	cca	cca	cca	cca	cca	cca	cca	cca	cca	cca	cca	cca	cca	cca	cca
		ggc	ggc	ggc	ggc	ggc	ggc	ggc	ggc	ggc	ggc	ggc	ggt	ggt	ggc	ggc	ggt	ggc	ggc	ggc	ggc	ggt	ggc	ggc	ggc	ggc	ggc	ggc	ggc	ggc	ggc	ggc	ggc	ggc	ggc	ggc	ggc	ggc	ggc	ggc	ggc	ggc	ggc	ggc	ggc	ggc	ggc	ggc	ggc
		atc	atc	atc	atc	atc	atc	atc	atc	atc	atc	gtc	gtc	gtc	atc	atc	atc	atc	atc	atc	atc	gtc	atc	atc	atc	atc	atc	att	att	att	att	att	att	atc	atc	atc	atc	atc	atc	atc	atc	atc	atc	atc	atc	atc	atc	atc	atc
		tct	tct	tct	tct	tct	tct	tct	tct	tct	tct	tct	tct	tct	tct	tct	tct	tct	tct	tct	tct	tct	tct	tct	tct	tct	tct	tct	gct	gct	gct	gct	gct	tct	tct	tct	tct	tct	tct	tct	tct	tct	tct	tct	tct	tct	tct	tct	tct
		gga	gga	gga	gga	gga	gga	gga	gga	gga	gga	gga	gga	gga	gga	gga	gga	gga	gga	gga	gga	gga	gga	gga	gga	gga	gga	gga	gga	gga	gga	gga	gga	gga	gga	gga	gga	gga	gga	gga	gga	gga	gga	gga	gga	gga	gga	gga	gga
		gca	gca	gca	gca	gca	gca	gca	gca	gca	gca	gca	gca	gca	gca	gca	gca	gca	gca	gca	gca	gga	gca	gca	gca	gca	gca	gca	gca	gca	gca	gca	gca	gca	gca	gca	gca	gca	gca	gca	gca	gca	gca	gca	gca	gca	gca	gca	gca
		aca	aca	aca	aca	aca	aca	aca	aca	aca	tca	aca	aca	aca	aca	atg	aca	aca	aca	aca	aca	tca	aca	aca	aca	aca	aca	aca	aca	aca	aca	aca	aca	aca	aca	aca	aca	aca	aca	aca	aca	aca	aca	aca	aca	aca	aca	acg	aca
		ggt	ggt	ggt	ggt	ggt	ggt	ggt	ggt	ggt	ggt	ggt	ggt	ggt	ggt	ggt	ggt	ggt	ggt	ggt	ggt	ggt	ggt	ggt	ggt	ggt	ggt	ggt	ggt	ggt	ggt	ggt	ggt	ggt	ggt	ggt	ggt	ggt	ggt	ggt	ggt	ggt	ggt	ggt	ggt	ggt	ggt	ggt	ggt
		gaa	gaa	gaa	gaa	gaa	gaa	gaa	gaa	gaa	gaa	gaa	gaa	gaa	gaa	gaa	gaa	gaa	gaa	gaa	gaa	gaa	gaa	gaa	gaa	gaa	gaa	gaa	gaa	gaa	gaa	gaa	gaa	gaa	gaa	gaa	gaa	gaa	gaa	gaa	gaa	gaa	gaa	gaa	gaa	gaa	gaa	gaa	gaa
		cct	cct	cct	cct	cct	cct	cct	cct	cct	cct	cct	cct	cct	cct	cct	cct	cct	cct	cct	cct	cct	cct	cct	cct	cct	cct	cct	cct	cct	cct	cct	cct	cct	cct	cct	cct	cct	cct	cct	cct	cct	cct	cct	cct	cct	cct	cct	cct
		ggt	ggt	ggt	ggt	ggt	ggt	ggt	ggt	ggt	ggt	ggt	ggt	ggt	ggt	ggt	ggt	ggt	ggt	ggt	ggt	ggt	ggt	ggt	ggt	ggt	ggt	ggt	ggt	ggt	ggt	ggt	ggt	ggt	ggt	ggc	ggt	ggt	ggt	ggt	ggt	ggt	ggt	ggt	ggt	ggt	ggt	ggt	ggt
		ccc	ccc	ccc	ccc	ccc	ccc	ccc	ccc	ccc	ccc	ccc	ccc	ccc	ccc	ccc	ccc	ccc	ccc	cct	ccc	ccc	ccc	ccc	ccc	ccc	ccc	ccc	ccc	ccc	cct	cct	ccc	ccc	ccc	ccc	ccc	ccc	ccc	cct	ccc	ccc	ccc	ccc	ccc	ccc	ccc	ccc	ccc
		ctg	ctg	ctg	ctg	ctg	ctg	ctg	ctg	ctg	ctg	ctg	ctg	ctg	ctg	ctg	ctg	ctg	ctg	ctg	ttg	ctg	ctg	ctg	ctg	ctg	ctg	ctg	ctg	ctg	ctg	ctg	ctg	ctg	ctg	ctg	ctg	ctg	ctg	ctg	ctg	ctg	ctg	ctg	ctg	ctg	ctg	ctg	ctg
		ggt	ggt	ggt	ggt	ggt	ggt	ggt	ggt	ggt	ggt	ggt	ggt	ggt	ggt	ggt	ggt	ggt	ggt	ggt	ggt	ggt	ggt	ggt	ggt	ggt	ggt	ggt	ggt	ggt	ggt	ggt	ggt	ggt	ggt	ggt	ggt	ggt	ggt	ggt	ggt	ggt	ggt	ggt	ggt	ggt	ggt	ggt	ggt
		gtt	gtt	gtt	gtt	gtt	gtt	gtt	gtt	gtt	gtt	gtt	gtt	gtt	gtt	gtt	gtt	gtt	gtt	gtt	gtt	gtt	att	gtt	gtt	gtt	gtt	gtt	gtt	gtt	gtt	gtt	gtt	gtt	gtt	gtt	gtt	gtt	gtt	gtt	gtt	gtt	gtt	gtt	gtt	gtt	gtt	gtt	gtt
		tct	tct	tct	tct	tct	tct	tct	tct	tct	cat	cat	tct	tct	gct	tct	tct	tct	tct	gct	tct	gct	tct	tct	tct	tct	tct	gct	tct	tct	tct	tct	tct	tct	tct	tct	tct	tct	tct	tct	tct	tct	tct	tct	tct	tct	tct	tct	tct
		ggt	ggt	ggt	ggt	ggt	ggt	ggt	ggt	ggt	ggt	ggt	ggt	ggt	ggt	ggt	ggt	ggt	ggt	ggt	ggt	ggt	ggt	ggt	ggt	ggt	ggt	ggt	ggt	ggt	ggt	ggt	ggt	ggt	ggt	ggt	ggt	ggt	ggt	ggt	ggt	ggt	ggt	ggt	ggt	ggt	ggt	ggt	ggt
		cct	cct	cct	cct	cct	cct	cct	cct	cct	cct	cct	cct	cct	cct	cct	cct	cct	cct	cct	cct	cct	cct	cct	cct	cct	cct	cct	cct	cct	cct	cct	cct	cct	cct	cct	cct	cct	cct	cct	cct	cct	cct	cct	cct	cct	cct	cct	cct
		cct	cct	cct	cct	cct	cct	cct	cct	cct	cct	cct	cct	cct	cct	cct	cct	cct	cct	cct	cct	cct	cct	cct	cct	cct	cct	cct	cct	cct	cct	cct	cct	cct	ccc	cct	cct	cct	cct	cct	cct	cct	cct	cct	cct	cct	cct	cct	cct
		ggt	ggt	ggt	ggt	ggt	ggt	ggt	ggt	ggt	ggt	ggt	ggt	ggt	ggt	ggt	ggt	ggt	ggt	ggt	ggt	ggt	ggt	ggt	ggt	ggt	ggt	ggt	ggt	ggt	ggt	ggt	ggt	ggt	ggt	ggt	ggt	ggt	ggt	ggt	ggt	ggt	ggt	ggt	ggt	ggt	ggt	ggt	ggt
		gcc	gcc	gcc	gct	gct	gct	gct	gct	gct	gcc	gcc	gct	gct	gcc	gcc	gct	gct	gcc	gcc	gcc	gcc	gct	gcc	gcc	gcc	gcc	gct	gct	gct	gct	gct	gct	gcc	gcc	gcc	gcc	gcc	gcc	gca	gcc	gcc	gcc	gcc	gct	gcc	gcc	gct	gcc
		cgt	cgt	cgt	cgt	cgt	cgt	cgt	cgt	cgt	cgt	cgt	cgt	cgt	cgt	cgt	cgt	cgt	cgt	cgt	cgt	cgt	cgg	cgt	cgt	cgt	cgt	cgt	cgt	cgt	cgt	cgt	cgt	cgt	cgt	cgt	cgt	cgt	cgt	cgt	cgt	cgt	cgt	cgt	cgt	cgt	cgt	cgt	cgt
		ggt	ggt	ggt	ggt	ggt	ggt	ggt	ggt	ggt	ggt	ggt	ggt	ggt	ggt	ggt	ggt	ggt	ggt	ggt	ggc	ggt	ggt	ggt	ggt	ggt	ggt	ggt	ggt	ggt	ggt	ggt	ggt	ggt	ggt	ggt	ggt	ggt	ggt	ggt	ggt	ggt	ggt	ggt	ggt	ggt	ggt	ggt	ggt
		ccc	ccc	ccc	ccc	ccc	ccc	ccc	ccc	ccc	ccc	ccc	ccc	ccc	ccc	ccc	ccc	ccc	ccc	ccc	ccc	ccc	ccc	ccc	ccc	ccc	ccc	ccc	ccc	ccc	ccc	ccc	ccc	cct	ccc	ccc	ccc	ccc	ccc	ccc	ccc	ccc	ccc	ccc	ccc	ccc	ccc	ccc	ccc
		tct	tct	tct	tct	tcc	tct	tct	tct	tct	tct	tct	tct	tct	tct	tcc	tct	tcc	tct	tct	tct	tct	tct	tct	tct	tct	tct	tct	tct	tct	tct	tct	tct	tct	tct	tct	tct	tct	tct	tct	tct	tct	tct	tct	tct	tct	tct	tct	tct
		ggt	ggt	ggt	ggt	ggt	ggt	ggt	ggt	ggt	ggt	ggt	ggt	ggt	ggt	ggt	ggt	ggt	ggt	ggt	ggt	ggt	ggt	ggt	ggt	ggt	ggt	ggt	ggt	ggt	ggt	ggt	ggt	ggt	ggt	ggt	ggt	ggt	ggt	ggt	ggt	ggt	ggc	ggt	ggt	ggt	ggt	ggt	ggt
		cct	cct	cct	ccc	ccc	ccc	cct	cct	ccc	cct	cct	ccc	ccc	cct	cct	ccc	cct	cct	cct	cct	cct	cct	cct	cct	cct	cct	cct	cct	cct	cct	cct	cct	cct	cct	cct	cca	cct	cct	cct	cct	cct	cct	cct	cct	cct	cct	cct	cct
		gtg	gtg	gtg	gtg	gtg	gtg	gtg	gtg	gtg	gtg	gtg	gtg	gtg	gtg	gtg	gtg	gtg	gtg	gtg	gtg	gtg	gtg	gtg	gtg	gtg	gtg	gtg	gtg	gtg	gtg	gtg	gtg	gtg	gtg	gtg	gtg	gtg	gtg	gtg	gtg	gtg	gtg	gtg	gtg	gtg	gta	gtg	gtg
		ggt	ggt	ggt	ggt	ggt	ggt	ggt	ggt	ggt	ggt	ggt	ggt	ggt	ggt	ggt	ggt	ggt	ggt	ggt	ggt	ggt	gga	ggt	ggt	ggt	ggt	ggt	ggt	ggt	ggt	ggt	ggt	ggt	ggt	ggt	ggt	ggt	ggt	ggt	ggt	ggt	ggt	ggt	ggt	ggt	ggt	ggt	ggt
		tct	tct	tct	tct	tct	tct	tct	tct	tct	tct	tct	tct	tct	tct	tcg	tct	tct	tct	tct	tct	tct	tct	tct	tct	tct	tct	tct	tct	tct	tct	tct	tct	tct	tct	tct	tct	tct	tct	tct	tct	tct	tct	tct	tct	tct	tct	tct	tct
		cct	cct	cct	cct	cct	cct	cct	cct	cct	cct	cct	cct	cct	cct	cct	cct	cct	cct	cct	ccc	cct	cct	cct	cct	cct	cct	ccc	ccc	ccc	cct	cct	ccc	cct	cct	cct	cct	cct	cct	cct	cct	cct	cct	cct	cct	cct	cct	cct	cct
		ggt	ggt	ggt	ggt	ggt	ggt	ggt	ggt	ggt	ggt	ggt	ggt	ggt	ggt	ggt	ggt	ggt	ggt	ggt	ggt	ggt	ggt	ggt	ggt	ggt	ggt	ggt	ggt	ggt	ggt	ggt	ggt	ggt	ggt	ggt	ggt	ggt	ggt	ggt	ggt	ggt	ggt	ggt	ggt	ggt	ggt	ggt	ggt
		cca	cca	cca	cca	cca	cca	cca	cca	cca	cca	cca	cca	cca	cca	cca	cca	cca	cca	cca	cca	cca	cca	cca	cca	cca	cca	cct	cct	cct	cct	cct	cct	cca	cca	cca	cca	cca	cca	cca	cca	cca	cca	cca	cca	ccc	cca	cca	cca
		aat	aat	aat	aat	aat	aat	aat	aat	aat	aat	aat	aat	aat	aat	aat	aat	aat	aac	aat	aat	aat	aat	aat	aat	aat	aat	aat	aat	aat	aat	aat	aat	aat	aac	aat	aat	aat	aat	aat	aat	aat	aat	aat	aat	aat	aat	aat	aat
		ggt	ggt	ggt	ggt	ggt	ggt	ggt	ggt	ggt	ggt	ggt	ggt	ggt	ggt	ggt	ggt	ggt	ggt	ggt	ggt	ggt	ggt	ggt	ggt	ggt	ggt	ggt	ggt	ggt	ggt	ggt	ggt	ggt	ggt	ggt	ggt	ggt	ggt	ggt	ggt	ggt	ggt	ggt	ggt	ggt	ggt	ggt	ggt
		gct	gct	gct	gct	gct	gct	gct	gct	gct	gct	gcc	gct	gct	gct	gct	gct	gct	gct	gct	gct	gct	gct	gct	gct	gct	gct	gct	gct	gct	gct	gct	gct	gct	gct	gct	gct	gct	gct	gct	gct	gct	gct	gct	gct	gct	gct	gct	gct
		cct	cct	cct	cct	cct	cct	cct	cct	cct	cct	cct	cct	cct	cct	cct	cct	cct	cct	cct	cct	cct	cct	cct	cct	cct	cct	cct	cct	cct	cct	cct	cct	cct	cct	cct	cct	cct	cct	cct	cct	cct	cct	cct	cct	cct	cct	cct	cct
		ggt	ggt	ggt	ggt	ggt	ggt	ggt	ggt	ggt	ggt	ggt	ggt	ggt	ggt	ggt	ggt	ggt	ggt	ggt	ggt	ggt	ggt	ggt	ggt	ggt	ggt	ggt	ggt	ggt	ggt	ggt	ggt	ggt	ggt	ggt	ggt	ggt	ggt	ggt	ggt	ggt	ggt	ggt	ggt	ggt	ggt	ggt	ggt
		gaa	gaa	gaa	gaa	gaa	gaa	gaa	gaa	gaa	gaa	gaa	gaa	gaa	gaa	gaa	gaa	gaa	gaa	gaa	gaa	gaa	gaa	gaa	gaa	gaa	gaa	gaa	gaa	gaa	gaa	gaa	gaa	gaa	gaa	gaa	gaa	gaa	gaa	gaa	gaa	gaa	gaa	gaa	gaa	gaa	gaa	gaa	gaa
		gct	gct	gct	gct	gct	gct	gct	gct	gct	gct	gct	gct	gct	gct	gct	gct	gct	gct	gct	gct	gct	gct	gct	gct	gct	gct	gct	gct	gct	gct	gct	gct	gct	gct	gct	gct	gct	gct	gct	gct	gct	gct	gct	gct	gct	gct	gct	gct
		ggt	ggt	ggt	ggt	ggt	ggt	ggt	ggt	ggt	ggt	ggc	ggt	ggt	ggt	ggt	ggt	ggt	ggt	ggt	ggt	ggt	ggt	ggt	ggt	ggt	ggt	ggt	ggt	ggt	ggt	ggt	ggt	ggt	ggt	ggt	ggt	ggt	ggt	ggt	gga	gga	gga	gga	gga	gga	gga	gga	gga
		cgt	cgt	cgt	cgt	cgt	cgt	cgt	cgt	cgc	cgt	cgt	cgt	cgt	cgt	cgt	cgt	cgt	cgt	cgt	cgt	cgt	cgt	cgt	cgt	cgt	cgt	cgt	cgt	cgt	cgt	cgt	cgt	cgt	cgt	cgt	cgt	cgt	cgt	cgt	cgt	cgt	cgt	cgt	cgt	cgt	cgt	cgt	cgt
		gat	gat	gat	gat	gat	gat	gat	gat	gat	gat	gat	gat	gat	gat	gat	gat	gat	gac	gat	gat	gat	gat	gat	gat	gat	gat	gac	gat	gat	gat	gat	gat	gat	gat	gat	gat	gat	gat	gat	gat	gat	gat	gat	gat	gat	gat	gat	gat
		ggc	ggc	ggc	ggc	ggc	ggc	ggc	ggc	ggc	ggt	ggc	ggc	ggc	ggc	ggc	ggc	ggc	ggc	ggc	ggc	ggc	ggc	ggc	ggc	ggc	ggc	ggc	ggc	ggc	ggc	ggc	ggc	ggc	ggc	ggc	ggc	ggc	ggc	ggc	ggc	ggc	ggc	ggc	ggc	ggc	ggc	ggc	ggt
		aat	aat	aat	aat	aat	aat	aat	aat	aat	aat	agt	aat	aat	aat	aat	aat	aat	aac	aac	aat	aat	aat	aat	aat	aat	aat	aat	aat	aat	aat	aat	aat	aat	aat	aat	aat	aat	aat	aat	aat	aat	aat	aat	aat	aat	aat	aat	aat
		cct	cct	cct	cct	cct	cct	cct	cct	cct	cct	cct	cct	cct	cct	cct	cct	cct	ccc	cct	cct	cct	cct	cct	cct	cct	cct	cct	cct	cct	cct	cct	cct	cct	cct	cct	cct	cct	cct	cct	cct	cct	cct	cct	cct	cct	cct	cct	cct
		gga	gga	gga	gga	gga	gga	gga	gga	gga	gga	gga	gga	gga	gga	gga	gga	gga	gga	gga	gga	gga	gga	gga	gga	gga	gga	gga	gga	gga	gga	gga	gga	gga	gga	gga	gga	gga	ggt	gga	gga	gga	gga	gga	gga	gga	ggt	gga	ggt
		aac	aac	aac	aat	aac	aat	aat	aat	aat	aat	cac	aat	aat	aac	aac	aat	aac	aac	aat	aat	aat	aac	aac	aac	aac	aac	aat	aat	aat	aat	aat	aat	aac	aat	aac	aat	aat	aac	aac	aat	aat	aat	aat	aat	aat	aat	aat	aat
		gat	gat	gat	gat	gat	gat	gat	gat	gat	gat	gat	gat	gat	gat	gat	gat	gat	gac	gat	gat	gat	gat	gat	gat	gat	gat	gat	gat	gat	gat	gat	gat	gat	gat	gat	gat	gat	gat	gat	gat	gat	gat	gat	gat	gat	gat	gat	gat
		ggt	ggt	ggt	ggt	ggt	ggt	ggt	ggt	ggt	ggt	ggt	ggt	ggt	ggt	ggt	ggc	ggt	ggt	ggt	ggt	ggt	ggt	ggt	ggt	ggt	ggt	ggt	ggt	ggt	ggt	ggt	ggt	ggt	ggt	ggt	ggt	ggt	ggt	ggt	ggt	ggt	ggt	ggt	ggt	ggt	ggt	ggt	ggt
		cct	cct	cct	cct	cct	cct	cct	cct	cct	cct	gct	cct	cct	cct	cct	cct	cct	cct	cct	cct	cct	cct	cct	cct	cct	cct	cct	cct	cct	cct	cct	cct	cct	cct	cct	cct	cct	cct	cct	cct	cct	cct	cct	cct	cct	cct	cct	cct
		cca	cca	cca	cca	cca	cca	cca	cca	cca	cca	cca	cca	cca	cca	cca	cca	cca	cca	cca	cca	cca	cca	cca	cca	cca	cca	cca	cca	cca	cca	cca	cca	cca	cca	cca	cca	cca	cca	cca	cca	cca	cca	cca	cca	cca	cca	cca	cca
		ggc	ggc	ggc	ggc	ggc	ggc	ggc	ggc	ggc	ggc	ggc	ggc	ggc	ggc	ggc	ggc	ggc	ggc	ggc	ggt	ggc	ggc	ggc	ggc	ggc	ggc	ggc	ggc	ggc	ggc	ggc	ggc	ggc	ggc	ggc	ggc	ggc	ggc	ggc	ggc	ggc	ggc	ggc	ggc	ggc	ggc	ggc	ggc
		cgt	cgt	cgt	cgt	cgt	cgt	cgt	cgt	cgt	cgt	cgt	cgg	cgg	cgt	cgt	cgg	cgt	cgc	cgt	cgt	cgt	cgt	cgt	cgt	cgt	cgt	cgt	cgt	cgt	cgt	cgt	cgt	cgt	cgt	cgt	cgt	cgt	cgt	cgt	cga	cga	cga	cga	cgt	cgt	cgt	cgt	cgt
		gat	gat	gat	gat	gat	gat	gat	gat	gat	gat	gac	gat	gat	gat	gat	gat	gat	gat	gat	gat	gat	gat	gat	gat	gat	gat	gat	gat	gat	gat	gat	gat	gat	gat	gat	gat	gat	gat	gat	gat	gat	gat	gat	gat	gat	gat	gat	gat
		ggt	ggt	ggt	ggt	ggt	ggt	ggt	ggt	ggt	ggt	ggt	ggt	ggt	ggt	ggt	ggt	ggt	ggt	ggt	ggt	ggt	ggt	ggt	ggt	ggt	ggt	ggt	ggt	ggt	ggt	ggt	ggt	ggt	ggt	ggt	ggt	ggt	ggt	ggt	ggt	ggt	ggt	ggt	ggt	ggt	ggt	ggt	ggt
		gct	gct	gct	gct	gct	gct	gct	gct	gct	gct	gct	gct	gct	gct	gct	gct	gct	gct	gct	gct	gct	gct	gct	gct	gct	gct	gct	gct	gct	gct	gct	gct	gct	gct	gct	gct	gct	gct	gct	gct	gct	gct	gct	gca	gca	gct	gct	gct
		cct	cct	cct	cct	cct	cct	cct	cct	cct	cct	cct	cct	cct	cct	cca	cct	cct	cct	cct	cct	cca	cct	cct	cct	cct	cct	cct	cct	cct	cct	cct	cct	cct	cct	cct	cct	cct	cct	cct	cct	cct	cct	cct	cct	cct	cct	cct	cct
		ggt	ggt	ggt	ggt	ggt	ggt	ggt	ggt	ggt	ggt	ggt	ggt	ggt	ggt	ggt	ggt	ggt	ggt	ggc	ggt	ggt	ggt	ggt	ggt	ggt	ggt	ggt	ggt	ggt	ggt	ggc	ggt	ggt	ggt	ggt	ggt	ggt	ggt	ggt	ggt	ggt	ggt	ggt	ggt	ggt	ggc	ggt	ggc
		ttc	ttc	ttc	ttc	ttc	ttc	ttc	ttc	ttc	ttc	ttc	ttc	ttc	ttc	ttc	ttc	ttc	ttc	ttc	ttc	ttc	ttc	ttc	ttc	ttc	ttc	ttc	ttc	ttc	ttc	ttc	ttc	ttc	ttc	ttc	ttc	ttc	ttc	ttc	ttc	ttc	ttc	ttc	ttt	ttt	ttc	ttc	ttc
		aag	aag	aag	aag	aag	aag	aag	aag	aag	aag	aag	aag	aag	aag	aag	aag	aag	aag	aag	aag	aag	aag	aag	aag	aag	aag	aag	aag	aag	aag	aag	aag	aag	aag	aag	aag	aag	aag	aag	aag	aag	aag	aag	aag	aag	aag	aag	aag
		ggt	ggt	ggt	ggt	ggt	ggt	ggt	ggt	ggt	ggt	ggc	ggt	ggt	ggt	ggt	ggt	ggt	ggc	gga	ggt	ggt	ggt	ggt	ggt	ggt	ggt	ggt	ggt	ggt	ggt	ggt	ggt	ggt	ggt	ggt	ggt	ggt	ggt	ggc	ggt	ggt	ggt	ggt	ggt	ggt	ggt	ggt	ggt
		gag	gag	gag	gag	gag	gag	gag	gag	gag	gag	gag	gag	gag	gaa	gag	gag	gag	gag	gag	gag	gag	gag	gag	gag	gag	gag	gag	gag	gag	gag	gag	gag	gag	gag	gag	gag	gag	gag	gag	gag	gag	gag	gag	gag	gag	gag	gag	gag
		cgt	cgt	cgt	cgt	cgt	cgt	cgt	cgt	cgt	cgt	cgt	cgt	cgt	cgt	cgt	cgt	cgt	cgg	cgt	cgt	cgt	cgt	cgt	cgt	cgt	cgt	cgt	cgt	cgt	cgt	cgt	cat	cgt	cgt	cgt	cgt	cgt	cgt	cgt	cgt	cgt	cgt	cgt	cgt	cgt	cgt	cgt	cgt
		ggt	ggt	ggt	ggt	ggt	ggt	ggt	ggt	ggt	ggt	ggt	ggt	ggt	ggt	ggt	ggt	ggt	ggt	gga	ggt	ggt	ggt	ggt	ggt	ggt	ggt	ggt	ggt	ggt	ggt	ggt	ggt	ggt	ggt	ggt	ggt	ggt	ggt	ggt	ggt	ggt	ggt	ggt	ggt	ggt	ggt	ggt	ggt
		gct	gct	gct	gct	gct	gct	gct	gct	gct	gct	gcc	gct	gct	gct	gct	gct	gtt	gct	gct	gct	gct	gcc	gct	gct	gct	gct	gct	gct	gct	gct	gct	gct	gct	gct	gct	gct	gct	gct	gct	gct	gct	gct	gct	gct	gct	gct	gct	gct
		cct	cct	cct	cct	cct	cct	cct	cct	cct	cct	cct	cct	cct	cct	cct	cct	cct	cct	cct	cct	cct	cct	cct	cct	cct	cct	cct	cct	cct	cct	cct	cct	cct	cct	cct	cct	cct	cct	cct	cct	cct	cct	cct	cct	cct	cct	cct	cct
		ggt	ggt	ggt	ggt	ggt	ggt	ggt	ggt	ggt	ggt	ggt	ggt	ggt	ggt	ggt	ggt	ggt	ggc	ggt	ggt	ggt	ggt	ggt	ggt	ggt	ggt	ggt	ggt	ggt	ggt	ggt	ggt	ggt	ggt	ggt	ggt	ggt	ggt	ggt	ggt	ggt	ggt	ggt	ggt	ggt	ggt	ggt	ggt
		agc	agc	agc	agc	agc	agc	agc	agc	agc	aac	agc	agc	agc	aac	aac	aac	aac	aac	agc	agc	agc	aac	agc	agc	agc	agc	aac	aac	aac	aac	aac	aac	agc	agc	agc	aac	aac	agc	aac	agt	agt	agt	agt	agt	agt	aat	agt	aat
		cct	cct	cct	cct	cct	cct	cct	cct	cct	cct	cct	cct	cct	cct	cct	act	cct	cct	cct	cct	cct	cct	cct	cct	cct	cct	cct	cct	cct	caa	cca	cct	cct	cct	cct	cct	cct	cct	cct	cct	cct	cct	cct	cct	cct	cct	cct	cct
		ggt	ggt	ggt	ggt	ggt	ggt	ggt	ggt	ggt	ggt	ggt	ggt	ggt	ggt	ggt	ggt	ggt	ggt	ggt	ggt	ggt	ggt	ggt	ggt	ggt	ggt	ggt	ggt	ggt	ggt	ggt	ggt	ggt	ggt	ggt	ggt	ggt	ggt	ggt	ggt	ggt	ggt	ggt	ggt	ggt	ggt	ggt	ggt
		ccc	ccc	ccc	ccc	ccc	ccc	ccc	ccc	ccc	ccc	ccc	ccc	ccc	ccc	ccc	ccc	ccc	ccc	ccc	ccc	ccc	ccc	ccc	ccc	ccc	ccc	ccc	ccc	ccc	ccc	ccc	ccc	ccc	ccc	ccc	ccc	ccc	ccc	ccc	ccc	ccc	ccc	ccc	ccc	ccc	ccc	ccc	ccc
		agt	agt	agt	agt	agt	agt	agt	agt	agt	agt	agt	agt	agt	agt	agt	agt	agt	agt	agt	agt	agt	agt	agt	agt	agt	agt	agt	agt	agt	agt	agt	agt	agt	agt	agt	agt	agt	agt	agt	agt	agt	agt	agt	agt	agt	agt	agt	agt
		ggt	ggt	ggt	ggt	ggt	ggt	ggt	ggt	gga	ggt	ggt	ggt	ggt	ggt	ggt	ggt	ggt	ggt	ggt	ggt	ggt	ggt	ggt	ggt	ggt	ggt	ggt	ggt	ggt	ggt	ggt	ggt	ggt	ggt	ggt	ggt	ggt	ggt	ggt	ggt	ggt	ggt	ggt	ggt	ggt	ggt	ggt	ggt
		gct	gct	gct	gcc	gcc	gcc	gcc	gcc	gcc	gct	gct	gct	gct	gct	gct	gct	gct	gct	gca	gcc	gct	gct	gcc	gcc	gcc	gcc	gcc	gct	gct	cct	gct	gct	gct	gct	gct	gct	gct	gct	gct	gct	gct	gct	gct	gct	gct	gct	gct	gct
		ctg	gtg	gtg	ttg	gtg	ttg	gtg	gtg	ttg	ctg	ctg	gtg	gtg	ctg	ttg	gtg	ctg	ctg	ctg	ctg	ctg	ctg	ctg	ctg	ctg	ctg	ctg	ttg	ttg	ttg	ttg	ttg	ctg	ctg	ctg	ctg	ctg	ctc	ctg	ctg	ctg	ctg	ctg	ctg	ctg	ctg	ctg	ctg
		ggt	ggt	ggt	ggt	ggt	ggt	ggt	ggt	ggt	ggt	ggt	ggt	ggt	ggt	ggt	ggt	ggt	ggt	ggt	ggt	ggt	ggt	ggt	ggt	ggt	ggt	ggt	ggt	ggt	ggt	ggt	ggt	ggt	ggt	ggt	ggt	ggt	ggt	ggt	ggt	ggt	ggt	ggt	ggt	ggt	ggt	ggt	ggt
		gct	gct	gct	gct	gct	gct	gct	gct	gct	gct	gct	gct	gct	gct	gct	gct	gct	gct	gct	gct	gct	gct	gct	gct	gct	gct	gct	gct	gct	gct	gct	gct	gct	gct	gct	gct	gcc	gct	gct	gct	gct	gct	gct	gct	gct	gct	gct	gcc
		cct	cct	cct	cct	cct	cct	cct	cct	cct	cct	cct	cct	cct	cct	cct	cct	cct	cct	cct	cct	cct	cct	cct	cct	cct	cct	cct	cct	cct	cct	cct	cct	cct	cct	cct	ccc	cct	cct	cct	cct	cct	cct	cct	cct	cct	cct	cct	cct
		ggt	ggt	ggt	ggt	ggt	ggt	ggt	ggt	ggt	ggt	ggt	ggt	ggt	ggt	ggt	ggt	ggt	ggt	ggt	ggt	ggt	ggt	ggt	ggt	ggt	ggt	ggt	ggt	ggt	ggt	ggt	ggt	ggt	ggt	ggt	ggt	ggt	ggt	ggt	ggt	ggt	ggt	ggt	ggt	ggt	ggt	ggt	ggt
		cct	cct	cct	cct	cct	cct	cct	cct	cct	cct	cct	cct	cct	cct	cct	ccc	cct	cct	cct	cct	cct	cct	cct	cct	cct	cct	cct	cct	cct	cct	cct	cct	cct	cct	cct	cct	cct	cct	cct	cct	cct	cct	cct	cct	cct	cct	cct	cct
		cat	cat	cat	cat	cat	cat	cat	cat	cat	cat	cat	cat	cat	cat	cat	cat	cat	cat	cat	cat	cac	cat	cac	cac	cac	cac	cat	cat	cat	cat	cat	cat	cat	cat	cat	cat	cat	cat	cat	cat	cat	cat	cat	cat	cat	cat	cat	cat
		ggc	ggc	ggc	ggt	ggt	ggt	ggt	ggt	ggt	ggc	ggc	ggt	ggt	ggc	ggc	ggt	ggc	ggc	ggc	ggc	ggc	ggc	ggc	ggc	ggc	ggc	ggt	ggc	ggc	ggc	ggc	ggc	ggc	ggt	ggt	ggc	ggc	ggc	ggc	ggc	ggc	ggc	ggc	ggc	ggc	ggc	ggc	ggc
		caa	caa	caa	caa	caa	caa	caa	caa	caa	caa	caa	caa	caa	caa	caa	caa	caa	caa	caa	caa	caa	caa	caa	caa	caa	caa	caa	caa	caa	caa	caa	caa	caa	caa	caa	caa	caa	caa	caa	caa	caa	caa	caa	caa	caa	caa	caa	caa
		gtt	gtt	gtt	gtt	gtt	gtt	gtt	gtt	gtt	gtc	gtt	gtt	gtt	gtt	gtt	gtt	gtt	gtt	gtt	gtt	gtt	gtt	gtt	gtt	gtt	gtt	gtt	gtt	gtt	gtt	gtt	gtt	gtt	gtt	gtt	gtt	gtt	gtt	gtt	gtt	gtt	gtt	gtt	gtt	gtt	gtt	gtt	gtt
		ggt	ggt	ggt	ggt	ggt	ggt	ggt	ggt	ggt	ggt	ggt	ggt	ggt	ggt	ggt	ggt	ggt	ggt	ggt	ggt	ggt	ggt	ggt	ggt	ggt	ggt	ggt	ggt	ggt	ggt	ggt	ggt	ggt	ggt	ggt	ggt	ggt	ggt	ggt	ggt	ggt	ggt	ggt	ggt	ggt	ggt	ggt	ggt
		cct	cct	cct	cct	cct	cct	cct	cct	cct	cct	cct	cct	cct	cct	cct	cct	cct	cct	cct	cct	cct	cct	ccc	cct	ccc	ccc	cct	cct	cct	cct	cct	cct	cct	cct	cct	cct	cct	cct	cct	cct	cct	cct	cct	cct	cct	cct	cct	cct
		tct	tct	tct	gct	gct	gct	gct	gct	gct	tct	tct	tct	tct	tct	tct	tct	tct	tct	gct	tct	tct	tct	tct	tct	tct	tct	tct	tct	tct	tct	tct	tct	tct	tct	tct	tct	tct	tct	tct	tct	tct	tct	tct	tct	tct	tct	tct	tct
		gga	gga	gga	gga	gga	gga	gga	gga	gga	gga	gga	gga	gga	gga	gga	gga	gga	gga	gga	gga	gga	gga	gga	gga	gga	gga	gga	gga	gga	gga	gga	gga	gga	gga	gga	gga	gga	gga	gga	gga	gga	gga	gga	gga	gga	gga	gga	gga
		aag	aag	aag	aag	aag	aag	aag	aag	aag	aag	aag	aag	aag	aag	aag	aag	aag	aag	aag	aag	aag	aag	aag	aag	aag	aag	aag	aag	aag	aag	aag	aag	aag	aag	aag	aag	aag	aag	aag	aag	aag	aag	aag	aag	aag	aag	aag	aag
		cct	cct	cct	cct	gct	cct	gct	gct	cct	cct	cct	cat	cat	cct	cct	cct	cct	cct	cct	cct	cct	cct	cct	cct	cct	cct	cct	cct	cct	cct	cct	cct	cct	cct	gct	cct	cct	cct	cct	cct	cct	cct	cct	cct	cct	cct	cct	cct
		gga	gga	gga	gga	gga	gga	gga	gga	gga	gga	gga	gga	gga	gga	gga	gga	gga	gga	gga	gga	gga	gga	gga	gga	gga	gga	gga	gga	gga	gga	gga	gga	gga	gga	gga	gga	gga	gga	gga	gga	gga	gga	gga	gga	gga	gga	gga	gga
		aac	aac	aac	aac	aac	aac	aac	aac	aac	aac	aac	aac	aac	aac	aac	aac	aac	aac	aac	aat	aac	aac	aac	aac	aac	aac	aac	aac	aac	aac	aac	aac	aac	aac	aac	aac	aac	aac	aac	aac	aac	aac	aac	aac	aac	aac	aac	aac
		cgt	cgt	cgt	cgt	cgt	cgt	cgt	cgt	cgc	cgt	cgt	cgt	cgt	cgt	cgt	cgt	cgt	cgt	cgt	cgt	cgt	cgt	cgt	cgt	cgt	cgt	cgt	cgt	cgt	cgt	cgt	cgt	cgt	cgt	cgt	cgt	cgt	cgt	cgt	cgt	cgt	cgt	cgt	cgt	cgt	cgt	cgt	cgt
		ggt	ggt	ggt	ggt	ggt	ggt	ggt	ggt	ggt	ggt	ggt	ggt	ggt	ggt	ggt	ggt	ggt	ggt	ggt	ggt	ggt	ggt	ggt	ggt	ggt	ggt	ggt	ggt	ggt	ggt	ggt	ggt	ggt	ggt	ggt	ggt	ggt	ggt	ggt	ggt	ggt	ggt	ggt	ggt	ggt	ggt	ggt	ggt
		gat	gat	gat	gat	gat	gat	gat	gat	gat	gag	gag	gac	gac	gat	gat	gac	gat	gat	gaa	gat	gat	gat	gat	gat	gat	gat	gat	gat	gat	gat	gat	gat	gat	gat	gat	gat	gat	gat	gat	gaa	gaa	gaa	gaa	gaa	gaa	gaa	gaa	gaa
		cct	cct	cct	cct	cct	cct	cct	cct	cct	cct	cct	cct	cct	cct	cct	cct	cct	cct	cct	cct	ccc	cct	cct	cct	cct	cct	cct	cct	cct	cct	cct	cct	cct	cct	cct	cct	cct	cct	cct	cct	cct	cct	cct	cct	cct	cct	ccc	cct
		ggt	ggt	ggt	ggt	ggt	ggt	ggt	ggt	ggt	ggt	ggt	ggt	ggt	ggt	ggt	ggt	ggt	ggt	ggt	ggt	ggt	ggt	ggt	ggt	ggt	ggt	ggt	ggt	ggt	ggt	ggt	ggt	ggt	ggt	ggt	ggt	ggt	ggt	ggt	ggc	ggc	ggc	ggc	ggc	ggc	ggc	ggc	ggt
		cct	cct	cct	cct	ccc	cct	ccc	cct	cct	cct	cct	cct	cct	cct	cct	cct	ccc	cct	cct	cct	cct	cct	cct	cct	cct	cct	cct	cct	cct	cct	cct	cct	cct	cct	cct	ccc	cct	cct	cct	cct	cct	cct	cct	cct	cct	cct	ccc	cct
		gtt	gtt	gtt	gct	gtt	gct	gtt	gtt	gtt	gct	gtt	gtt	gtt	gct	gtt	gtt	gct	gct	gct	gct	gct	gct	gtt	gtt	gtt	gtt	gtt	gct	gct	gct	gtt	gtt	gtt	gct	gct	gct	gct	gtt	gct	gct	gct	gct	gct	gct	gct	gct	gct	gct
		ggt	ggt	ggt	ggt	ggt	ggt	ggt	ggt	ggt	ggt	ggt	ggt	ggt	ggt	ggt	ggt	ggc	ggt	ggt	ggt	ggc	ggc	ggt	ggt	ggt	ggt	ggt	ggt	ggt	ggt	ggt	ggt	ggc	ggt	ggc	ggt	ggc	ggc	ggc	ggt	ggt	ggt	ggt	ggt	ggt	ggt	ggt	ggt
		gct	gct	gct	cat	cac	cac	cac	cac	cac	gct	gct	gct	gct	gct	gct	att	gct	gct	gtt	gct	gct	gct	gct	gct	gct	gct	gct	gct	gct	gct	cct	gct	gct	gct	gct	gtt	gct	gtt	gct	gct	gct	gct	gct	gct	gct	gct	gtt	gct
		gtc	gtc	gtc	gtc	gtc	gtc	gtc	gtc	gtt	gtc	gtt	gtc	gtc	gtc	gtc	gtc	gtc	gtt	gtg	gtt	gtc	gtc	gtc	gtc	gtc	gtc	gtt	gtt	gtt	gtt	gtt	gtt	gtc	gtc	gtc	gtc	gtc	gtc	gtc	gtc	gtc	gtc	gtc	gtt	gtt	gtt	gtc	gtc
		ggt	ggt	ggt	ggt	ggt	ggt	ggt	ggt	ggt	ggt	ggt	ggt	ggt	ggt	ggt	ggt	gga	gga	ggt	ggt	ggt	ggt	ggt	ggt	ggt	ggt	ggt	ggg	ggg	ggt	ggt	ggt	ggt	ggt	ggt	ggt	ggt	ggt	ggt	ggt	ggt	ggt	ggt	ggt	ggt	ggt	ggt	ggt
		cct	cct	cct	cct	cct	cct	cct	cct	cct	cct	cct	cct	cct	cct	cct	cct	cct	cct	cct	cct	cct	cct	cct	cct	cct	cct	cct	cct	cct	cct	cct	cct	cct	cct	cct	cct	cct	cct	cct	cct	cct	cct	cct	cct	cct	cct	cct	cct
		gct	gct	gct	gct	gct	gct	gct	gct	gct	gct	gct	gct	gct	gct	gct	gct	gct	gct	gct	gct	gct	gct	gct	gct	gct	gct	gct	gct	gct	gct	gct	gct	gct	gct	gct	gct	gct	gct	gct	gct	gct	gct	gct	gct	gct	gct	gct	gct
		ggt	ggt	ggt	ggt	ggt	ggt	ggt	ggt	ggt	ggt	ggt	ggt	ggt	ggt	ggt	ggt	ggt	ggt	ggt	ggt	ggt	ggt	ggt	ggt	ggt	ggt	ggt	ggt	ggt	ggt	ggt	ggt	ggt	ggt	ggt	ggt	ggt	ggt	ggt	ggt	ggt	ggt	ggt	ggt	ggt	ggt	ggt	ggt
		gct	gct	gct	gct	gct	gct	gct	gct	gct	gct	gct	gct	gct	gct	gct	gct	gct	gct	gct	gct	gct	gct	gct	gct	gct	gct	gct	gct	gct	gct	gct	gct	gct	gct	gct	gct	gct	gct	gct	gct	gct	gct	gct	gct	gcg	gct	gct	gct
		ttt	ttt	ttt	ttt	ttt	ttt	ttt	ttt	ttt	ttt	ttt	ttt	ttt	ttt	ttt	ttt	ttt	ttt	ttt	ttt	ttt	ttt	ttt	ttt	ttt	ttt	ttt	ttt	ttt	ttt	ttt	ttt	ttt	ttt	ttc	ttt	ttt	ttt	ttt	ttt	ttt	ttt	ttt	ttt	ttt	ttt	ttt	ttt
		ggt	ggt	ggt	ggt	ggt	ggt	ggt	ggt	ggt	ggt	ggt	ggt	ggt	ggt	ggt	ggt	ggt	ggt	ggt	ggc	ggt	ggt	ggt	ggt	ggt	ggt	ggc	ggc	ggc	ggc	ggc	ggc	ggt	ggt	ggt	ggt	ggt	ggt	ggt	ggt	ggt	ggt	ggt	ggt	ggt	ggt	ggt	ggt
		cca	cca	cca	cca	cca	cca	cca	cca	cca	cca	cca	cca	cca	cca	cca	cca	cca	cca	cca	cca	cca	cca	cca	cca	cca	cca	cca	cca	cca	cca	cca	cca	cca	cca	cca	cca	cca	cca	cca	cca	cca	cca	cca	cca	cca	cca	cca	cca
		aga	aga	aga	aga	aga	aga	aga	aga	aga	aga	aga	aga	aga	aga	aga	aga	aga	aga	aga	aga	aga	aga	aga	aga	aga	aga	aga	aga	aga	aga	aga	aga	aga	aga	aga	aga	aga	aga	aga	aga	aga	aga	aga	aga	aga	aga	aga	aga
		ggt	ggt	ggt	ggt	ggt	ggt	ggt	ggt	ggt	ggt	ggt	ggt	ggt	ggt	ggt	ggt	ggt	ggt	ggt	ggt	ggt	ggt	ggt	ggt	ggt	ggt	ggt	ggt	ggt	ggt	ggt	ggt	ggt	ggt	ggt	ggt	ggt	ggt	ggt	ggt	ggt	ggt	ggt	ggt	ggt	ggt	ggt	ggt
		ctt	ctt	ctt	ctt	ctt	ctt	ctt	ctt	ctt	ctt	ctt	ctt	ctt	ctt	ctt	ctt	ctt	ctt	ctt	ctt	ctt	ctt	ctt	ctt	ctt	ctt	ctc	ctc	ctc	ctc	ctc	ctc	ctt	ctt	ctg	ctt	ctt	ctt	ctt	ctt	ctt	ctt	ctt	ctt	ctt	ctt	ctt	ctt
		gct	gct	gct	gct	gct	gct	gct	gct	gct	gct	gct	gct	gct	gct	gct	gct	gct	gct	gct	gct	gct	gct	gct	gct	gct	gct	gct	gct	gct	gct	gct	gct	gct	gct	gct	gct	gct	gct	gct	gct	gct	gct	gct	gct	gct	gct	gct	gct
		gga	gga	gga	ggc	ggc	ggc	ggc	ggc	ggc	ggc	ggc	ggc	ggc	ggc	ggc	ggc	ggc	ggc	ggc	ggc	ggc	ggc	ggc	ggc	ggc	ggc	ggc	ggc	ggc	ggc	ggc	ggc	ggc	ggc	ggc	ggc	ggc	ggc	ggc	ggc	ggc	ggc	ggc	ggc	ggc	ggc	ggc	ggc
		cca	cca	cca	cca	cca	cca	cca	cca	cca	cca	cca	cca	cca	cca	cca	cca	ccg	cca	cca	cca	cca	cca	cca	cca	cca	cca	cca	cca	cca	cca	cca	cca	cca	cca	cca	cca	cca	cca	cca	cca	cca	cca	cca	cca	cca	cca	cca	cca
		caa	caa	caa	caa	caa	caa	caa	caa	caa	caa	caa	caa	caa	caa	caa	caa	caa	caa	caa	caa	caa	caa	caa	caa	caa	caa	caa	caa	caa	caa	caa	caa	caa	caa	caa	caa	caa	caa	caa	caa	caa	caa	caa	caa	caa	caa	caa	caa
		ggt	ggt	ggt	ggt	ggt	ggt	ggt	ggt	ggt	ggt	ggt	ggt	ggt	ggt	ggt	ggt	gga	ggt	ggt	ggt	ggt	ggt	ggt	ggt	ggt	ggt	ggt	ggt	ggt	ggt	ggt	ggt	ggt	ggt	ggt	ggt	ggt	ggt	ggt	ggt	ggt	ggt	ggt	ggt	ggt	ggt	ggt	ggt
		cca	cca	cca	cca	cca	cca	cca	cca	cca	cca	cca	cca	cca	cca	cca	cca	cca	cca	cca	cca	cca	cca	cca	cca	cca	cca	cca	cca	cca	cca	cca	cca	cca	cca	cca	cca	cca	cca	cca	cca	cca	cca	cca	gca	gca	cca	cca	cca
		cgt	cgt	cgt	cgt	cgt	cgt	cgt	cgt	cgt	cgt	cgt	cgt	cgt	cgt	cgt	cgt	cgt	cgt	cgt	cgt	cgt	cgt	cgt	cgt	cgt	cgt	cgt	cgt	cgt	cgt	cgt	cgt	cgt	cgt	cgt	cgt	cgt	cgt	cgt	cgt	cgt	cgt	cgt	cgt	cgt	cgt	cgt	cgt
		ggt	ggt	ggt	ggt	ggt	ggt	ggt	ggt	ggt	ggt	ggt	ggt	ggt	ggt	ggt	ggt	ggt	ggt	ggt	ggt	ggt	ggt	ggt	ggt	ggt	ggt	ggt	ggt	ggt	ggt	ggt	ggt	ggt	ggt	ggt	ggt	ggt	ggt	ggt	ggt	ggt	ggt	ggt	ggt	ggt	ggt	ggt	ggt
		gag	gag	gag	gag	gag	gag	gag	gag	gaa	gag	gag	gag	gag	gag	gag	gag	gag	gag	gag	gag	gag	gag	gag	gag	gag	gag	gag	gag	gag	gag	gag	gag	gag	gag	gag	gag	gag	gag	gag	gag	gag	gag	gag	gag	gag	gag	gag	gag
		aaa	aaa	aaa	aaa	aaa	aaa	aag	aaa	aaa	aaa	aaa	aag	aag	aaa	aaa	aag	aaa	aag	aaa	aag	aaa	aaa	aag	aag	aag	aag	aaa	aaa	aaa	aaa	aaa	aaa	aaa	aaa	aaa	aag	aaa	aaa	aaa	aaa	aaa	aaa	aaa	aaa	aaa	aaa	aaa	aaa
		ggt	ggt	ggt	ggt	ggt	ggt	ggt	ggt	ggt	ggt	ggt	ggt	ggt	ggt	ggt	ggt	ggc	ggt	ggt	ggc	ggt	ggt	ggt	ggt	ggt	ggt	ggt	ggt	ggt	ggt	ggt	ggt	ggt	ggt	ggt	ggt	ggt	ggt	ggt	ggt	ggt	ggt	ggt	ggt	ggt	ggt	ggt	ggt
		gaa	gaa	gaa	gaa	gaa	gaa	gaa	gaa	gaa	ctg	ctg	gaa	gaa	gaa	gaa	gaa	caa	ctc	cta	gaa	gta	gaa	gaa	gaa	gaa	gaa	gaa	gaa	gaa	cta	gaa	gaa	gaa	gaa	gaa	gaa	gaa	gaa	gca	cta	cta	cta	cta	cta	cta	gtt	cta	cta
		cct	cct	cct	cct	cct	cct	cct	cct	cct	cct	cct	cct	cct	cct	cct	cct	cct	cct	cct	cct	cct	cct	cct	cct	cct	cct	cct	cct	cct	cct	cct	cct	cct	cct	cct	cct	cct	cct	cct	cct	cct	cct	cct	cct	cct	cct	cct	cct
		ggt	ggt	ggt	ggt	ggt	ggt	ggt	ggt	ggt	ggt	ggt	ggt	ggt	ggt	ggt	ggt	ggt	ggt	ggt	ggt	ggt	ggt	ggt	ggt	ggt	ggt	ggt	ggt	ggt	ggt	ggt	ggt	ggt	ggt	ggt	ggc	ggt	ggt	ggt	ggt	ggt	ggt	ggt	ggt	ggt	ggt	ggt	ggt
		gat	gat	gat	gac	gac	gac	gac	gac	gac	gat	gat	gat	gat	gat	gat	gat	gat	gat	gat	gat	gat	gat	gat	gat	gat	gat	gat	gat	gat	gac	gat	gat	gat	gat	gat	gat	gat	gat	gat	gat	gat	gat	gat	gat	gat	gat	gat	gat
		aag	aag	aag	aag	aag	aag	aag	aag	aag	aag	aag	aag	aag	aag	aag	aag	aag	aag	aag	aaa	aag	aag	aag	aag	aag	aag	aag	aag	aag	aag	aag	aag	aag	aag	aag	aag	aag	aaa	aag	aag	aag	aag	aag	aag	aag	aag	aag	aag
		ggg	ggg	ggg	ggt	ggt	ggt	ggt	ggt	ggt	ggg	ggg	gga	gga	ggg	gga	gga	ggg	ggc	ggt	gga	ggt	ggt	ggg	ggg	ggg	ggg	gga	gga	gga	gga	gga	gga	ggg	gga	ggg	ggg	ggg	ggg	gga	ggg	ggg	ggg	ggg	gga	gga	ggt	ggg	ggg
		ccc	ccc	ccc	cat	cat	cat	cat	cat	cat	cct	cct	cat	cat	cat	cat	cat	cct	cct	cca	cac	cct	cat	cat	cat	cat	cat	cat	cat	cat	cat	cat	cat	cat	cat	cct	cct	cac	cct	cct	cct	cct	cct	cct	cct	cct	cct	cct	cct
		aga	aga	aga	aga	aga	aga	aga	aga	aga	aga	aga	aga	aga	aga	aga	aga	aga	cga	aga	aga	aga	aga	aga	aga	aga	aga	aga	aga	aga	aga	aga	aga	aga	aga	aga	aga	aga	aga	aga	aga	aga	aga	aga	aga	aga	aga	aga	aga
		ggt	ggt	ggt	ggt	ggt	ggt	ggt	ggt	ggt	ggt	ggt	ggt	ggt	ggt	ggt	ggt	ggt	ggt	ggt	ggt	ggt	ggt	ggt	ggt	ggt	ggt	ggt	ggt	ggt	ggt	ggt	ggt	ggt	ggt	ggt	ggt	ggt	ggt	ggt	ggt	ggt	ggt	ggt	ggt	ggt	ggt	ggt	ggt
		ctg	ctg	ctg	ctg	ctg	ctg	ctg	ctg	ctg	ctg	ctt	ctg	ctg	ctg	ctg	ctg	ctg	ctg	ctg	ctg	ctg	ctg	ctg	ctg	ctg	ctg	ctg	ctg	ctg	ctg	ctg	ctg	ctg	ctg	ctg	ctg	ctg	ctg	ctg	ctg	ctg	ctg	ctg	ctg	ctg	ctg	ctg	ctg
		cct	cct	cct	cct	cct	cct	cct	cct	cct	cct	cct	cct	cct	cct	cct	cct	cct	cct	cct	cct	cct	cct	cct	cct	cct	cct	cct	cct	cct	cct	cct	cct	cct	cct	cct	cct	cct	cct	cct	cct	cct	cct	cct	cct	cct	cct	cct	cct
		ggc	ggc	ggc	ggc	ggc	ggc	ggc	ggc	ggc	ggg	ggc	ggc	ggc	ggc	ggc	ggc	ggt	ggc	ggc	ggc	ggc	ggc	ggc	ggc	ggc	ggc	ggc	ggc	ggc	ggc	ggc	ggc	ggc	ggc	ggc	ggc	ggc	ggc	ggc	ggc	ggc	ggc	ggc	ggc	ggc	ggc	ggc	ggc
		ttg	ttg	ttg	ctg	ctg	ctg	ctg	ctg	ttg	ctg	ttg	ttg	ttg	ttg	ttg	ttg	ttg	ttg	ttg	ttg	ttg	ttg	ttg	ttg	ttg	ttg	ctg	ctg	ctg	ctg	ctg	ctg	ttg	ttg	ttg	ttg	ttg	ttg	ttg	ttg	ttg	ttg	ttg	ttg	ttg	ttg	ttg	ttg
		aag	aag	aag	aag	aag	aag	aag	aag	aag	aag	aaa	aag	aag	aag	aag	aag	aag	aag	aag	aag	aag	aag	aag	aag	aag	aag	aag	aag	aag	aag	aag	aag	aag	aag	aag	aag	aag	aag	aag	aag	aag	aag	aag	aag	aag	aag	aag	aag
		gga	gga	gga	gga	gga	gga	gga	gga	gga	gga	gga	gga	gga	gga	gga	gga	gga	gga	gga	gga	gga	gga	gga	gga	gga	gga	gga	gga	gga	gga	gga	gga	gga	gga	gga	gga	gga	ggg	gga	gga	gga	gga	gga	ggg	ggg	gga	gga	gga
		cac	cac	cac	cac	cac	cac	cac	cac	cac	cac	cac	cac	cac	cac	cac	cac	cac	cac	cac	cac	cac	cac	cac	cac	cac	cac	cac	cac	cac	cac	cac	cac	cac	cac	cac	cac	cac	cac	cac	cac	cac	cac	cac	cac	cac	cac	cac	cac
		aat	aat	aat	aac	aac	aac	aac	aat	aat	aat	aat	aat	aat	aat	aat	aat	aat	aac	aat	aat	aat	aat	aat	aat	aat	aat	aat	aat	aat	aat	aat	aat	aat	aat	aat	aat	aat	aat	aat	aat	aat	aat	aat	aat	aat	aat	aat	aat
		gga	gga	gga	gga	gga	gga	gga	gga	gga	gga	gga	gga	gga	gga	gga	gga	gga	gga	gga	gga	gga	gga	gga	gga	gga	gga	gga	gga	gga	gga	gga	gga	gga	gga	gga	gga	gga	gga	gga	gga	gga	gga	gga	gga	gga	gga	gga	gga
		ttg	ttg	ttg	ttg	ttg	ttg	ttg	ttg	ttg	ttg	ttg	ttg	ttg	ttg	ttg	ttg	ttg	ttg	ttg	ttg	ttg	ttg	ttg	ttg	ttg	ttg	ttg	ttg	ttg	ttg	ttg	ttg	ttg	ttg	ttg	ttg	ttg	ttg	ttg	ttg	tta	ttg	ttg	ttg	ttg	ttg	ttg	ttg
		cag	cag	cag	cag	cag	cag	cag	cag	cag	cag	cag	cag	cag	cag	cag	cag	cag	cag	cag	cag	cag	cag	cag	cag	cag	cag	cag	cag	caa	cag	cag	cag	cag	cag	cag	caa	cag	caa	cag	cag	cag	cag	cag	cag	cag	cag	cag	cag
		ggt	ggt	ggt	ggt	ggt	ggt	ggt	ggt	ggt	gga	ggt	ggt	ggt	ggt	ggt	ggc	ggt	ggg	ggt	ggt	ggt	ggt	ggt	ggt	ggt	ggt	ggt	ggt	ggt	ggt	ggt	ggt	ggt	ggt	ggt	gga	ggt	ggt	ggt	ggt	ggt	ggt	ggt	ggt	ggt	ggt	ggt	ggt
		ctt	ctt	ctt	ctt	ctt	ctt	ctt	ctt	ctt	ctt	ctt	ctt	ctt	ctt	ctt	ctt	ctt	ctt	ctt	ctt	ctt	ctt	ctt	ctt	ctt	ctt	ctt	ctt	ctt	ctt	ctt	ctt	ctt	ctt	ctt	ctt	ctt	ctt	ctt	ctt	ctt	ctt	ctt	ctt	ctt	ctt	ctt	ctt
		cct	cct	cct	cct	cct	cct	cct	cct	cct	cct	cct	cct	cct	cct	cct	cct	cct	cct	cct	cct	cct	cct	cct	cct	cct	cct	cct	cct	cct	cct	cct	cct	cct	cct	cct	cct	cca	cct	cct	cct	cct	cct	cct	cct	cct	cct	cct	cct
		ggt	ggt	ggt	ggt	ggt	ggt	ggt	ggt	ggt	ggt	ggt	ggt	ggt	ggt	ggt	ggt	ggt	ggt	ggt	ggt	ggt	ggt	ggt	ggt	ggt	ggt	ggt	ggt	ggt	ggt	ggt	ggt	ggt	ggt	ggt	ggt	ggt	ggt	ggt	ggt	ggt	ggt	ggt	ggt	ggt	ggt	ggt	ggt
		ctt	ctt	ctt	ctt	ctt	ctt	ctt	ctt	ctt	ctt	ctt	ctc	ctc	ctt	ctt	ctc	ctt	ctt	ctt	ctt	ctt	ctt	ctt	ctt	ctt	ctt	ctt	ctt	ctt	ctt	ctt	ctt	ctt	ctt	ctt	ctt	ctt	ctt	ctt	ctt	ctt	ctt	ctt	ctt	ctt	ctt	ctt	ctt
		gct	gct	gct	gct	gct	gct	gct	gct	gct	gct	gct	gct	gct	gct	gct	gct	gct	gct	gct	gct	gct	gct	gct	gct	gct	gct	gct	gct	gct	gct	gct	gct	gct	gct	gcc	gct	gct	gct	gct	gct	gct	gct	gct	gct	gct	gct	gct	gct
		ggc	ggc	ggc	ggc	ggc	ggc	ggc	ggc	ggc	ggt	ggc	ggc	ggc	ggc	ggc	ggc	ggc	ggc	ggc	ggc	ggc	ggc	ggc	ggc	ggc	ggc	ggc	ggt	ggt	ggc	ggc	ggt	ggc	ggc	ggc	ggc	ggc	ggc	ggc	ggc	ggc	ggc	ggc	ggc	ggc	ggc	ggc	ggc
		caa	caa	caa	caa	caa	caa	caa	caa	caa	caa	caa	caa	caa	caa	caa	caa	caa	caa	caa	caa	caa	caa	caa	caa	caa	caa	caa	caa	cag	caa	caa	caa	caa	caa	caa	caa	caa	cag	caa	caa	caa	caa	caa	cag	cag	caa	caa	caa
		cat	cat	cat	cat	cat	cat	cat	cat	cac	cat	cat	cat	cat	cat	cat	cat	cac	cat	cat	cat	cat	cat	cat	cat	cat	cat	cat	cac	cac	cat	cat	cac	cat	cat	cat	cat	cat	cat	cat	cat	cat	cat	cat	cat	cat	cat	cat	cat
		ggt	ggt	ggt	ggt	ggt	ggt	ggt	ggt	ggt	ggt	ggt	ggt	ggt	ggt	ggt	ggt	ggt	ggt	ggt	ggt	ggt	ggt	ggt	ggt	ggt	ggt	ggt	ggt	ggt	ggt	ggt	ggt	ggt	ggt	ggt	ggt	ggt	ggt	ggt	ggt	ggt	ggt	ggt	ggt	ggt	ggt	ggt	ggt
		gat	gat	gat	gat	gat	gat	gat	gat	gat	gat	gat	gat	gat	gat	gat	gat	gat	gac	gat	gat	gat	gac	gat	gat	gat	gat	gat	gat	gat	gat	gat	gat	gat	gat	gat	gat	gat	gat	gat	gat	gat	gat	gat	gat	gat	gat	gat	gat
		caa	caa	caa	caa	caa	caa	caa	caa	caa	caa	caa	caa	caa	caa	caa	caa	caa	caa	caa	caa	caa	caa	caa	caa	caa	caa	caa	caa	caa	caa	caa	caa	caa	caa	caa	caa	caa	caa	caa	caa	caa	caa	caa	caa	caa	caa	caa	caa
		ggt	ggt	ggt	ggt	ggt	ggt	ggt	ggt	ggt	ggt	ggt	ggt	ggt	ggt	ggt	ggt	ggt	ggt	ggt	ggt	ggt	ggt	ggt	ggt	ggt	ggt	ggt	ggt	ggt	ggt	ggt	ggt	ggt	ggt	ggt	ggt	ggt	ggt	ggt	ggt	ggt	ggt	ggt	ggt	ggt	ggt	ggt	ggt
		cct	cct	cct	cct	cct	cct	cct	cct	cct	cct	cct	cct	cct	cct	cct	cct	cct	cct	cct	cct	cct	cct	cct	cct	cct	cct	cct	cct	cct	cct	cct	cct	cct	cct	cct	cct	cct	cct	cct	cct	cct	cct	cct	ccc	cct	cct	cct	cct
		cct	cct	cct	cct	cct	cct	cct	cct	cct	cct	cct	cct	cct	cct	cct	cct	cct	cct	cct	cct	cct	cct	cct	cct	cct	cct	cct	cct	cct	cct	cct	cct	cct	cct	cct	cct	cct	cct	cct	cct	cct	cct	cct	cct	cct	cct	ccc	cct
		ggt	ggt	ggt	ggt	ggt	ggt	ggt	ggt	ggt	ggt	ggt	ggt	ggt	ggt	gga	ggt	ggt	ggt	ggt	ggt	ggt	ggt	ggt	ggt	ggt	ggt	ggt	ggt	ggt	ggc	ggt	ggt	ggt	ggt	ggg	ggt	ggt	ggt	ggt	ggt	ggt	ggt	ggt	ggt	ggt	ggt	ggt	ggt
		aac	aac	aac	aac	aac	aac	aac	aac	aac	aac	aac	aac	aac	aac	aac	aac	aac	aac	aat	aac	aac	aac	aac	aac	aac	aac	aac	aac	aac	aac	aac	aac	aac	aac	aac	aac	aac	aac	aac	aac	aac	aac	aac	aac	aac	aac	aac	aac
		aat	aac	aac	aac	aac	aac	aac	aac	aac	aac	atc	aac	aac	acc	act	aac	aac	aac	atc	aat	acc	aac	aat	aat	aat	aat	aat	aac	aat	aac	aac	aat	aat	aac	aac	acc	aac	acc	aac	acc	acc	acc	acc	att	att	att	acc	att
		ggc	ggc	ggc	ggt	ggt	ggt	ggt	ggt	ggt	ggc	ggc	ggt	ggt	ggc	ggc	ggt	ggc	ggc	ggc	ggc	ggc	ggt	ggc	ggc	ggc	ggc	ggt	ggt	ggt	ggt	ggt	ggt	ggc	ggc	ggc	ggc	ggc	ggc	ggc	ggc	ggc	ggc	ggc	ggc	ggc	ggc	ggc	ggc
		cct	cct	cct	cct	cct	cct	cct	cct	cct	cct	cct	cct	cct	cct	cct	cct	cct	cct	cct	cct	cct	cct	cct	cct	cct	cct	ccc	cct	cct	cct	cct	cct	cct	cct	cct	cct	cct	cct	cct	cct	cct	cct	cct	cct	cct	cct	cct	cct
		gct	gct	gct	gct	gct	gct	gct	gct	gct	gct	gct	gct	gct	gct	gct	gct	gct	gct	gct	gct	gct	gct	gct	gct	gct	gct	gct	gct	gct	gct	gct	gct	gct	gct	gct	gct	gct	gct	gct	gct	gct	gct	gct	gct	gct	gca	gct	gct
		ggc	ggc	ggc	ggc	ggc	ggc	ggc	ggc	ggc	ggc	ggc	ggc	ggc	ggc	ggc	ggc	ggc	ggc	ggc	ggt	ggc	ggc	ggc	ggc	ggc	ggc	ggc	ggc	ggc	ggc	ggc	ggc	ggc	ggc	ggc	ggc	ggc	ggc	ggc	ggc	ggc	ggc	ggc	ggc	ggc	ggc	ggc	ggc
		cca	cca	cca	cca	cca	cca	cca	cca	cca	cca	cca	cca	cca	cca	cca	cca	cca	cca	cca	cca	cca	cca	cca	cca	cca	cca	cca	cca	cca	cca	cca	cca	cca	cca	cca	cca	cca	cca	cca	cca	cca	cca	cca	cca	cca	cca	cca	cca
		agg	agg	agg	agg	agg	agg	agg	agg	agg	agg	agg	aga	aga	agg	agg	aga	agg	agg	agg	agg	agg	agg	agg	agg	agg	agg	agg	agg	agg	agg	agg	agg	agg	agg	agg	agg	agg	agg	agg	agg	agg	agg	agg	agg	agg	agg	agg	agg
		ggt	ggt	ggt	ggt	ggt	ggt	ggt	ggt	ggt	ggt	ggt	ggt	ggt	ggt	ggt	ggt	ggt	ggt	ggt	ggt	ggt	ggt	ggt	ggt	ggt	ggt	ggt	ggt	ggt	ggt	ggt	ggt	ggt	ggt	ggt	ggt	ggt	ggt	ggt	ggt	ggt	ggt	ggt	ggt	ggt	ggt	ggt	ggt
		cca	cca	cca	cct	cct	cct	cct	cct	cct	cca	cca	cca	cca	cca	cca	cca	cca	cca	cca	cca	cca	cca	cca	cca	cca	cca	cct	cct	cct	cct	cct	cct	cca	cca	cca	caa	cca	cca	ccc	cca	cca	cca	cca	cca	cca	cca	cca	cca
		cct	cct	cct	cct	ccc	cct	ccc	ccc	cca	cct	cct	cct	cct	cct	cct	cct	ccc	cct	cct	cct	cct	cct	cct	cct	cct	cct	cct	cct	cct	cct	cct	cct	cct	ccc	cct	cct	cct	cct	cct	cct	cct	cct	cct	cct	cct	cct	cct	cct
		ggt	ggt	ggt	ggt	ggt	ggt	ggt	ggt	ggt	ggt	ggt	ggt	ggt	ggt	ggt	ggt	ggt	ggt	ggt	ggt	ggt	ggt	ggt	ggt	ggt	ggt	ggt	ggt	ggt	ggt	ggt	ggt	ggt	ggt	ggt	ggt	ggt	ggt	ggt	ggt	ggt	ggt	ggt	ggt	ggt	ggt	ggt	ggt
		cct	cct	cct	cct	cct	cct	cct	cct	cct	ccc	cct	cct	cct	cct	cct	cct	cct	ccc	cct	cct	cct	cct	cct	cct	cct	cct	cct	cct	cct	cct	cct	cct	cct	cct	cct	cct	cct	cct	cct	cct	cct	cct	cct	cct	cct	cct	cct	cct
		tct	tct	tct	tct	tct	tct	tct	tct	tct	tct	tct	tct	tct	tct	tct	tct	tct	tct	tct	tct	tct	tct	tct	tct	tct	tct	tct	tct	tct	tct	tct	tct	tct	tct	tct	tct	tct	tct	tct	tct	tct	tct	tct	tct	tct	tct	tct	tct
		ggt	ggt	ggt	ggt	ggt	ggt	ggt	ggt	ggt	ggt	ggt	ggt	ggt	ggt	ggt	ggt	ggt	ggt	ggt	ggt	ggt	ggt	ggt	ggt	ggt	ggt	ggt	ggt	ggt	ggt	ggt	ggt	ggt	ggt	ggt	ggt	ggt	ggt	ggt	ggt	ggt	ggt	ggt	ggt	ggt	ggt	ggc	ggt
		cct	cct	cct	cct	cct	cct	cct	cct	cct	cct	cct	cct	cct	cct	cct	cct	cct	cct	cct	cct	cct	cct	cct	cct	cct	cct	cct	cct	cct	cct	cct	cct	cct	cct	cct	cct	cct	ccc	cct	cct	cct	cct	cct	cct	cct	cct	cct	cct
		cct	cct	cct	cct	cct	cct	cct	cct	cct	cct	cct	cca	cca	cct	cct	cct	cct	cct	cct	cct	cct	ccc	cct	cct	cct	cct	cct	cct	cct	cct	cct	cct	cct	cct	cct	ccc	cct	cct	cct	cct	cct	cct	cct	cct	cct	cct	cct	cct
		ggt	ggt	ggt	ggt	ggt	ggt	ggt	ggt	ggt	ggt	ggt	ggc	ggc	ggt	ggt	ggc	ggt	ggt	ggt	ggt	ggt	ggt	ggt	ggt	ggt	ggt	ggt	ggt	ggt	ggt	ggt	ggt	ggt	ggt	ggt	ggt	ggt	ggt	ggt	ggt	ggt	ggt	ggt	ggt	ggt	ggt	ggt	ggt
		aaa	aaa	aaa	aaa	aaa	aaa	aaa	aaa	aaa	aaa	aaa	aaa	aaa	aaa	aaa	aaa	aaa	aaa	aaa	aaa	aaa	aaa	aaa	aaa	aaa	aaa	aag	aag	aag	aag	aag	aag	aaa	aaa	aaa	aaa	aaa	aaa	aaa	aaa	aaa	aaa	aaa	aaa	aaa	aaa	aaa	aaa
		gat	gat	gat	gat	gac	gat	gac	gac	gat	gat	gat	gat	gat	gat	gat	gat	gat	gac	gat	gat	gat	gac	gat	gat	gat	gat	gat	gat	gat	gat	gat	gat	gat	gat	gat	gat	gat	gat	gat	gat	gat	gat	gat	gat	gat	gat	gat	gat
		ggt	ggt	ggt	ggt	ggt	ggt	ggt	ggt	ggt	ggt	ggt	ggt	ggt	ggt	ggt	ggt	ggt	ggt	ggt	ggt	ggt	ggt	ggt	ggt	ggt	ggt	ggt	ggt	ggt	ggt	ggt	ggt	ggt	ggt	ggt	ggt	ggt	ggt	ggt	ggt	ggt	ggt	ggt	ggt	ggt	ggt	ggt	ggt
		cgc	cgc	cgc	cgc	cgc	cgc	cgc	cgc	cgc	cgc	cgc	cgc	cgc	cgc	cgc	cgc	cgt	cgc	cgc	cgc	cgc	cgc	cga	cga	cga	cga	cgc	cgc	cgc	cgc	cgc	cgc	cgc	cgc	cgc	cgc	cgc	cgc	cgc	cgc	cgc	cgc	cgc	cgc	cgc	cgc	cgc	cgc
		aat	aat	aat	aat	aat	aat	aat	aat	aat	aat	aat	aat	aat	aat	aat	aat	aat	aat	aat	aat	aat	aat	aat	aat	aat	aat	aat	aat	aat	aat	aat	aat	aat	aat	aac	aat	aat	aat	aat	aat	aat	aat	aat	aat	aat	aat	aat	aat
		ggt	ggt	ggt	ggt	ggt	ggt	ggt	ggt	ggt	ggt	ggt	ggt	ggt	ggt	ggt	ggt	ggt	ggt	ggt	ggt	ggt	ggt	ggt	ggt	ggt	ggt	ggt	ggt	ggt	ggt	ggt	ggt	ggt	ggt	ggt	ggt	ggt	ggt	ggt	ggt	ggt	ggt	ggt	ggt	ggt	ggt	ggt	ggt
		ctc	ctc	ctc	ctc	ctc	ctc	ctt	ctc	ctc	ctc	ctc	ctc	ctc	ctt	ctc	ctt	ctc	ctc	ctc	ctc	ctt	ctc	ctc	ctc	ctc	ctc	ctc	ctc	ctc	ctc	ctc	ctc	ctc	ctc	ctc	ctc	ctc	ctc	ctc	ctc	ctc	ctc	ctc	ctc	ctc	ctc	ctc	ctc
		cct	cct	cct	cct	cct	cct	cct	cct	cct	cct	cct	cct	cct	cct	cct	cct	cct	cct	cct	cct	cct	cct	cct	cct	cct	cct	cct	cct	cct	cct	cct	cct	cct	cct	cct	cct	cct	cct	cct	cct	cct	cct	cct	cct	cct	cct	cct	cct
		gga	gga	gga	gga	gga	gga	gga	gga	gga	gga	gga	gga	gga	gga	gga	gga	gga	gga	gga	gga	gga	gga	gga	gga	gga	gga	gga	gga	gga	gga	gga	ggc	gga	gga	gga	gga	gga	gga	gga	gga	gga	gga	gga	gga	gga	gga	gga	gga
		cct	cct	cct	cct	cct	cct	cct	cct	cct	cct	cct	cct	cct	cct	cct	cct	cct	ccg	cct	cct	ccg	cct	cct	cct	cct	cct	ccc	ccc	ccc	ccc	ccc	ccc	cct	cct	cct	cct	ccc	cct	cct	cct	cct	cct	cct	cct	cct	cct	cct	cct
		att	att	att	att	att	att	att	att	att	att	att	att	att	att	att	att	att	att	att	att	att	att	att	att	att	att	att	att	att	att	att	att	att	att	att	att	att	att	att	att	att	att	att	att	att	att	att	att
		ggc	ggc	ggc	ggc	ggc	ggc	ggc	ggc	ggc	ggt	ggc	ggc	ggc	ggc	ggc	ggc	ggc	ggc	ggc	ggc	ggc	ggt	ggc	ggc	ggc	ggc	ggc	ggc	ggc	ggc	ggc	ggc	ggc	ggc	ggc	ggc	ggc	ggc	ggc	ggt	ggt	ggt	ggt	ggc	ggc	ggc	ggc	ggc
		cct	cct	cct	cct	cct	cct	cct	cct	cct	cct	cat	cct	cct	cct	cct	cct	cct	ccg	cct	cct	cct	cct	cct	cct	cct	cct	cct	cct	cct	cct	cct	cct	cct	cct	cct	cct	cct	cct	cct	cct	cct	cct	cct	cct	cct	cct	cct	cct
		gct	gct	gct	gct	gct	gct	gct	gct	gct	gct	gct	gct	gct	gct	gct	gct	gct	gct	gct	gca	gct	gct	gct	gct	gct	gct	gct	gct	gct	gct	gct	gct	gct	gct	gct	gcc	gct	gct	gct	gct	gct	gct	gct	gct	gct	gct	gct	gct
		ggt	ggt	ggt	ggt	ggt	ggt	ggt	ggt	ggt	ggt	ggt	ggt	ggt	ggt	ggt	ggt	ggt	ggt	ggt	ggt	ggt	ggt	ggt	ggt	ggt	ggt	ggt	ggt	ggt	ggt	ggt	ggt	ggt	ggt	ggt	ggt	ggt	ggt	ggt	ggt	ggt	ggt	ggt	ggt	ggt	ggt	ggc	ggt
		gtc	gtg	gtg	gca	gca	gca	gca	gca	gca	gtg	atg	gta	gta	gtg	gtg	gta	gtg	gtg	gca	gtg	gtg	gtg	gtg	gtg	gtg	gtg	gtt	gta	gta	gta	gta	gta	atg	gtg	gtc	gtg	gtg	gtg	gtg	gtg	gtg	gtg	gtg	gtg	gtg	gtg	gtg	gtg
		cgt	cgt	cgt	cgt	cgt	cgt	cgt	cgt	cgt	cgt	cgt	cgt	cgt	cgt	cgt	cgt	cgt	cgt	cgt	cgt	cgt	cgt	cgt	cgt	cgt	cgt	cgt	cgt	cgt	cgt	cgt	cgt	cgt	cgt	cgt	cgt	cgt	cgt	cgt	cgt	cgt	cgt	cgt	cgt	cgt	cgt	cgt	cgt
		ggc	ggc	ggc	ggc	ggc	ggc	ggc	ggc	ggc	ggc	ggc	ggc	ggc	ggc	ggc	ggc	ggc	ggc	ggc	ggc	ggc	ggc	ggc	ggc	ggc	ggc	ggc	ggc	ggc	ggc	gga	ggc	ggc	ggc	ggc	ggc	ggc	ggc	ggc	ggc	ggc	ggc	ggc	ggc	ggc	ggc	gga	ggc
		tct	tct	tct	tct	tct	tct	tct	tct	tct	tct	cct	tct	tct	tct	tct	tct	tct	tct	tct	tct	tct	tct	tct	tct	tct	tct	tct	tct	tct	tct	tct	tct	tct	tct	tct	tct	tct	tct	tct	tct	tct	tct	tct	tct	tct	tct	tct	tct
		cat	cat	cat	cat	cac	cat	cat	cat	cat	cat	cac	cac	cac	cat	cat	cat	cat	cac	cat	cat	cat	cat	cac	cac	cac	cac	cat	cac	cac	cat	cat	cat	cac	cat	cat	cat	cat	cat	cat	cac	cac	cac	cac	cat	cat	cat	cat	cat
		ggt	ggt	ggt	ggt	ggt	ggt	ggt	ggt	ggt	ggt	ggt	ggt	ggt	ggt	ggt	ggt	ggt	gga	ggt	ggt	ggt	ggt	ggt	ggt	ggt	ggt	ggt	ggt	ggt	ggt	ggt	ggt	ggt	ggt	ggt	ggt	ggt	ggt	ggt	ggt	ggt	ggt	ggt	ggt	ggt	ggt	ggt	ggt
		agc	agc	agc	agc	agc	agc	agc	agc	agc	agc	agc	agc	agc	agc	agc	agc	agc	agc	agc	agc	agc	agc	agc	agc	agc	agc	agc	agc	agc	agc	agc	agc	agc	agc	agc	agc	agc	agc	agc	agc	agc	agc	agc	agc	agc	agc	agc	agc
		caa	caa	caa	caa	caa	caa	caa	caa	caa	caa	cat	caa	caa	caa	caa	caa	caa	caa	caa	caa	caa	caa	caa	caa	caa	caa	caa	caa	caa	caa	caa	caa	caa	caa	caa	caa	caa	caa	caa	caa	caa	caa	caa	caa	caa	caa	caa	caa
		ggc	ggc	ggc	ggc	ggc	ggc	ggc	ggc	ggc	ggc	ggc	ggc	ggc	ggc	ggc	ggc	ggc	ggc	ggc	ggc	ggc	ggc	ggc	ggc	ggc	ggc	ggc	ggc	ggc	ggc	ggc	ggc	ggc	ggc	ggc	ggt	ggc	ggc	ggc	ggt	ggt	ggt	ggt	ggt	ggt	ggt	ggt	ggt
		cct	cct	cct	cct	cct	cct	cct	cct	cct	cct	cct	cct	cct	cct	cct	cct	cct	cct	cct	ccc	cct	cct	cct	cct	cct	cct	cct	cct	cct	cct	cct	cct	cct	cct	cct	cct	cct	cct	cct	cct	cct	cct	cct	cct	cct	cct	cct	cct
		gct	gct	gct	gct	gct	gct	gct	gct	gct	gct	cct	act	act	gct	gct	gct	gct	gct	gct	gct	gct	act	gct	gct	gct	gct	gct	gct	gct	gct	gct	gct	gct	gct	gct	gct	gct	gtt	gct	gct	gct	gct	gct	gct	gct	gct	gct	gct
		ggt	ggt	ggt	ggt	ggc	ggt	ggc	ggc	ggt	ggt	ggt	ggt	ggt	ggt	ggt	ggt	ggt	ggt	ggt	ggt	ggt	ggt	ggt	ggt	ggt	ggt	ggt	ggt	ggt	ggt	ggc	ggt	ggt	ggt	ggt	ggt	ggt	ggt	ggt	ggt	ggt	ggt	ggt	ggt	ggt	ggt	ggt	ggt
		cct	cct	cct	ccc	ccc	ccc	ccc	ccc	ccc	ccc	cct	cct	cct	ccc	cct	cct	cct	ccc	cct	cct	cct	cct	cct	cct	cct	cct	cct	ccc	cct	ccc	cct	ccc	cct	cct	ccc	cct	cct	cct	cct	cct	cct	cct	cct	cct	cct	ccc	cct	cct
		cct	cct	cct	cct	cct	cct	cct	cct	cct	cct	ccc	cct	cct	cct	cct	cct	cct	cct	ccc	cct	cct	cct	cct	cct	cct	cct	cct	cct	cct	cct	cct	cct	cct	cct	cct	cct	ccc	cct	cct	cct	cct	cct	cct	cct	cct	cct	cct	cct
		ggt	ggt	ggt	ggt	ggt	ggt	ggt	ggt	ggt	ggt	ggt	ggt	ggt	ggt	ggt	ggt	ggt	ggt	ggt	ggt	ggt	ggt	ggt	ggt	ggt	ggt	ggt	ggt	ggt	ggt	ggc	ggt	ggt	ggt	ggt	ggt	ggt	ggt	ggt	ggt	ggt	ggt	ggt	ggt	ggt	ggc	ggt	ggc
		cct	cct	cct	cct	cct	cct	cct	cct	cct	cct	cct	cct	cct	cct	cct	cct	cct	cct	cct	cct	cct	cct	cct	cct	cct	cct	cct	cct	cct	ccc	cct	cct	cct	cct	ccc	cct	cct	cct	cct	cct	cct	cct	cct	cct	cct	cct	ccc	cct
		cct	cct	cct	cct	cct	cct	cct	cct	cct	cct	ccc	cct	cct	cct	cct	cct	cct	cct	ccc	cct	ccc	cct	cct	cct	cct	cct	cct	cct	cct	cct	cct	cct	cct	cct	ccc	cct	cct	cct	cct	cct	cct	cct	cct	cct	cct	cct	cct	cct
		ggt	ggt	ggt	ggc	ggc	ggc	ggc	ggc	ggc	ggt	ggt	ggt	ggt	ggt	ggt	ggt	ggt	ggt	ggt	ggt	ggt	ggt	ggt	ggt	ggt	ggt	ggt	ggt	ggt	gga	ggt	ggt	ggt	ggt	ggt	ggt	ggt	ggt	ggt	ggt	ggt	ggt	ggt	ggt	ggt	ggt	ggc	ggt
		ccc	ccc	ccc	cca	ccc	cca	ccc	ccc	ccc	ccc	ccc	ccc	ccc	ccc	ccc	ccc	ccc	ccc	ccc	ccc	ccc	ccc	ccc	ccc	ccc	ccc	ccc	ccc	ccc	cct	ccc	ccc	ccc	cct	ccc	ccc	ccc	ccc	cct	ccc	ccc	ccc	ccc	ccc	ccc	ccc	ccc	ccc
		cca	cca	cca	cct	cct	cct	cct	cct	cct	cct	cct	cct	cct	cct	cct	cct	cct	cct	cct	cct	ccc	cct	cct	cct	cct	cct	cct	cct	cct	cct	cct	cct	cct	cct	ccc	cct	cct	cct	cct	cct	cct	cct	cct	cct	cct	cct	cct	cct
		ggt	ggt	ggt	ggt	ggt	ggt	ggt	ggt	ggt	ggc	ggt	ggt	ggt	ggt	ggc	ggt	ggt	ggt	ggt	ggt	ggt	ggt	ggt	ggt	ggt	ggt	ggt	ggt	ggt	ggt	ggc	ggt	ggt	ggt	ggt	ggt	ggt	ggt	ggt	ggc	ggc	ggc	ggc	ggt	ggc	ggc	ggc	ggc
		ccc	ccc	ccc	ccc	cct	ccc	cct	cct	ccc	ccc	ccc	cct	cct	cct	ccc	cct	ccc	cct	ccc	ccc	ccc	ccc	ccc	ccc	ccc	ccc	ccc	cct	cct	ccc	ccc	cct	cca	ccc	ccc	cct	ccc	ccc	ccc	ccc	ccc	ccc	ccc	ccc	cca	ccc	ccc	ccc
		cct	cct	cct	cct	cct	cct	cct	cct	cct	cct	cct	cct	cct	cct	cct	cct	cct	cct	cct	cct	cct	cct	cct	cct	cct	cct	cct	cct	cct	cct	cct	cct	cct	cct	cct	cct	cct	cct	cct	cct	cct	cct	cct	cct	cct	cct	cct	cct
		ggt	ggt	ggt	ggt	ggt	ggt	ggt	ggt	ggt	ggc	ggc	ggt	ggt	ggt	ggt	ggt	ggt	ggc	ggt	ggt	ggt	ggt	ggt	ggt	ggt	ggt	ggt	ggt	ggt	ggc	ggt	ggt	ggt	ggt	ggt	ggt	ggt	ggt	ggt	ggt	ggt	ggt	ggt	ggt	ggt	ggt	ggt	ggt
		ccc	ccc	ccc	ccc	ccc	ccc	ccc	ccc	cca	ccc	ccc	ccc	ccc	ccc	ccc	ccc	ccc	ccc	cca	ccc	ccc	ccc	ccc	ccc	ccc	ccc	ccc	ccc	ccc	ccc	ccc	ccc	ccc	ccc	ccc	ccc	cct	ccc	ccc	ccc	ccc	ccc	ccc	ccc	ccc	ccc	ccc	ccc
		aat	aat	aat	aat	aat	aat	aat	aat	aat	aat	aat	aat	aat	aat	aat	aat	aat	aac	aat	agt	aat	aat	aat	aat	aat	aat	aat	aat	aat	aat	aat	aat	aat	aat	aac	aat	aat	aat	aat	aac	aac	aac	aac	aat	aat	aat	aat	aat
		ggt	ggt	ggt	ggt	ggt	ggt	ggt	ggt	ggt	ggt	ggt	ggt	ggt	ggt	ggt	ggt	ggt	ggt	ggt	ggt	ggt	ggt	ggt	ggt	ggt	ggt	ggt	ggt	ggt	ggt	ggt	ggt	ggt	ggt	ggt	ggt	ggt	ggt	ggt	ggt	ggt	ggt	ggt	ggt	ggt	ggt	ggt	ggt
		ggt	ggt	ggt	ggt	ggt	ggt	ggt	ggt	ggt	ggt	ggt	ggt	ggt	ggt	ggt	ggt	ggt	ggt	ggt	ggt	ggt	ggt	ggt	ggt	ggt	ggt	ggt	ggt	ggt	ggc	ggc	ggt	ggt	ggt	ggc	ggt	ggt	ggt	ggt	ggt	ggt	ggt	ggt	ggt	ggt	ggt	ggt	ggt
		gga	gga	gga	gga	gga	gga	gga	gga	gga	gga	gga	gga	gga	gga	gga	gga	gga	gga	gga	gga	gga	gga	gga	gga	gga	gga	gga	gga	gga	gga	gga	gga	gga	gga	gga	gga	gga	gga	gga	gga	gga	gga	gga	gga	gga	gga	gga	gga
C-terminal		tac	tat	tat	tat	tat	tat	tat	tat	tat	tat	tat	tac	tac	tat	tat	tat	tac	tat	tac	tat	tac	tat	tat	tat	tat	tat	tat	tac	tac	tat	tat	tat	tac	tac	tac	tat	tac	tat	tac	tat	tat	tat	tat	tat	tat	tat	tat	tat
		gaa	gaa	gaa	gaa	gaa	gaa	gaa	gaa	gaa	gaa	gaa	gaa	gaa	gaa	gaa	gaa	gag	gag	gaa	gaa	gaa	gaa	gaa	gaa	gaa	gaa	gaa	gaa	gaa	gaa	gaa	gaa	gaa	gaa	gaa	gaa	gaa	gaa	gaa	gaa	gaa	gaa	gaa	gaa	gaa	gaa	gaa	gaa
		gtt	gtt	gtt	gtt	gtt	gtt	gtt	gtt	gtt	gtt	gtt	gtt	gtt	gtt	gtt	gtt	gtt	gtt	gtt	gtt	gtt	gtt	gtt	gtt	gtt	gtt	gtt	gtt	gtt	gtt	gtt	gtt	gtt	gtt	gtt	gtt	gtt	gtt	gtt	gtt	gtt	gtt	gtt	gtt	act	gtt	gtt	gtt
		ggc	ggc	ggc	ggc	ggc	ggc	ggc	ggc	ggc	ggc	ggc	ggc	ggc	ggc	ggc	ggc	ggc	ggc	ggc	ggc	ggc	ggc	ggc	ggc	ggc	ggc	ggc	ggc	ggc	ggc	ggc	ggc	ggg	ggt	ggc	ggt	ggt	ggc	ggc	ggc	ggc	ggc	ggc	ggt	ggt	ggc	ggc	ggc
		tat	tat	tat	tac	tac	tac	tac	tac	tac	ttt	ttc	tac	tac	tat	tat	tac	tac	tat	tat	tat	ttt	tat	tat	tat	tat	tat	tac	ttt	ttt	ttt	ttt	ttt	tat	tat	tat	ttt	tat	tat	tat	ttt	ttt	ttt	ttt	ttt	ttt	ttt	ttt	ttt
		gat	gat	gat	gat	gac	gat	gac	gac	gac	gat	gat	gat	gat	gat	gat	gat	gat	gat	gat	gat	gat	gat	gat	gat	gat	gat	gat	gat	gat	gat	gat	gat	gat	gat	gat	gat	gat	gat	gat	gat	gat	gat	gat	gat	gat	gat	gat	gat
		gca	gca	gca	gca	gca	gca	gca	gca	gca	gca	gca	gca	gca	gca	gca	gca	gca	gca	gca	gca	gca	gca	gca	gca	gca	gca	gca	gca	gca	gca	gca	gca	gca	gca	gca	gca	gca	gca	gca	gca	gca	gca	gca	gca	gca	gca	gca	gca
		gaa	gaa	gaa	gaa	gaa	gaa	gaa	gaa	gaa	gaa	gaa	gag	gag	gaa	gaa	gaa	gaa	gaa	gaa	gaa	gaa	gaa	gaa	gaa	gaa	gaa	gaa	gaa	gaa	gaa	gaa	gaa	gaa	gaa	gaa	gaa	gaa	gaa	gaa	gaa	gaa	gaa	gaa	gaa	gaa	gaa	gaa	gaa
		tac	tat	tat	tac	tac	tac	tac	tac	tac	tac	tac	tac	tac	tac	tac	tac	tac	tac	tac	tac	tac	tac	tac	tac	tac	tac	tac	tac	tac	tac	tac	tac	tac	tac	tac	tac	tac	tac	tac	tat	tat	tat	tat	tac	tac	tac	tac	tac
		tac	tac	tac	tac	tac	tac	tac	tac	tac	tac	tac	tac	tac	tac	tac	tac	tac	tac	tac	tac	tac	tac	tac	tac	tac	tac	tac	tac	tac	tac	tac	tac	tac	tac	tac	ttc	tac	tac	tac	tac	tac	tac	tac	tac	tac	tac	tac	tac
		cgg	cgg	cgg	cgg	cgg	cgg	cgg	cgg	cgg	cgg	cgg	cgg	cgg	cgg	cgg	cgg	cgg	cgg	cgg	cgg	cgg	cgg	cgg	cgg	cgg	cgg	cgg	cgg	cgg	cgg	cgg	cgg	cgg	cgg	cgg	cgg	cgg	cgg	cgg	cgg	cgg	cgg	cgg	cga	cgg	cgg	cgg	cgg
		gct	gct	gct	gct	gct	gct	gct	gct	gct	gct	gct	gct	gct	gct	gct	gct	gct	gct	gct	gct	gct	gct	gct	gct	gct	gct	gct	gct	gct	gct	gct	gct	gct	gct	gct	gct	gct	gct	gct	gct	gct	gct	gct	gct	gct	gct	gct	gct
		gat	gat	gat	gat	gat	gat	gat	gat	gat	gat	gat	gat	gat	gat	gat	gat	gat	gac	gat	gac	gat	gat	gat	gat	gat	gat	gat	gat	gat	gat	gat	gat	gat	gat	gat	gat	gat	gat	gat	gat	gat	gat	gat	gat	gat	gat	gat	gat
		cag	cag	cag	cag	cag	cag	cag	cag	cag	cag	cag	cag	cag	cag	cag	cag	cag	cag	caa	cag	cag	cag	cag	cag	cag	cag	cag	cag	cag	cag	cag	cag	cag	cag	cag	cag	cag	cag	cag	cag	cag	cag	cag	cag	cag	cag	cag	cag
		cct	cct	cct	cct	cct	cct	cct	cct	cct	cct	cct	cct	cct	cct	cct	cct	cct	cct	cct	cct	cct	cct	cct	cct	cct	cct	cct	cct	cct	cct	cct	cct	cct	cct	cct	cct	cct	cct	cct	cct	cct	cct	cct	cct	cct	cct	cct	cct
		tct	tct	tct	tct	tct	tct	tct	tct	tct	tct	tcc	tct	tct	tct	tct	tct	tct	tcc	tct	tct	tct	tct	tct	tct	tct	tct	tct	tct	tct	tct	tct	tct	tct	tct	tcg	tcc	tct	tct	tct	tct	tct	tct	tct	tct	tct	tct	tct	tct
		ctc	ctc	ctc	ctc	ctc	ctc	ctc	ctc	ctc	ctc	ctc	ctc	ctc	ctc	ctc	ctc	ctc	ctc	ctc	ctc	ctc	ctc	ctc	ctc	ctc	ctc	ctc	ctt	ctt	ctc	ctc	ctc	ctc	ctc	ctc	ctc	ctc	ctc	ctc	ctc	ctc	ctc	ctc	ctc	ctc	ctc	ctc	ctc
		aga	aga	aga	aga	aga	aga	aga	aga	aga	aga	aga	aga	aga	aga	aga	aga	aga	agg	aga	aga	aga	aga	aga	aga	aga	aga	aga	aga	aga	aga	aga	aga	aga	aga	aga	aga	aga	aga	aga	aga	aga	aga	aga	aga	aga	aga	aga	aga
		ccc	ccc	ccc	ccc	ccc	ccc	ccc	ccc	ccc	ccc	ccc	ccc	ccc	ccc	ccc	ccc	ccc	ccc	ccc	ccc	ccc	ccc	ccc	ccc	ccc	ccc	ccc	ccc	ccc	ccc	ccc	ccc	ccc	cct	ccc	cct	ccc	ccc	ccc	ccc	ccc	ccc	ccc	ccc	ccc	ccc	ccc	ccc
		aaa	aaa	aaa	aag	aag	aag	aag	aag	aag	aag	aag	aag	aag	aag	aag	aaa	aag	aag	aag	aag	aag	aag	aag	aag	aag	aag	aag	aag	aag	aag	aag	aag	aag	aag	aag	aag	aag	aag	aag	aag	aag	aag	aag	aag	aag	aag	aag	aag
		gac	gac	gac	gat	gat	gat	gat	gat	gat	gat	gat	gat	gat	gat	gat	gat	gat	gat	gat	gat	gat	gat	gat	gat	gat	gat	gat	gat	gat	gat	gat	gat	gat	gat	gat	gat	gat	gat	gat	gat	gat	gat	gat	gat	gat	gat	gat	gat
		tat	tat	tat	tac	tac	tac	tac	tac	tac	tat	tat	tat	tat	tat	tat	tat	tat	tat	tat	tat	tat	tat	tat	tat	tat	tat	tat	tat	tat	tat	tat	tat	tat	tat	tat	tat	tat	tat	tat	tat	tat	tat	tat	tat	tat	tat	tat	tat
		gaa	gaa	gaa	gaa	gaa	gaa	gaa	gaa	gaa	gaa	gaa	gaa	gaa	gaa	gaa	gaa	gaa	gaa	gaa	gag	gaa	gaa	gaa	gaa	gaa	gaa	gaa	gaa	gaa	gaa	gaa	gaa	gaa	gaa	gaa	gaa	gaa	gaa	gaa	gaa	gaa	gaa	gaa	gaa	gaa	gaa	gaa	gaa
		gtt	gtt	gtt	gtt	gtt	gtt	gtt	gtt	gtt	gtt	gtt	gtt	gtt	gtt	gtt	gtt	gtt	gtt	gtt	gtt	gtc	gtc	gtt	gtt	gtt	gtt	gtt	gtt	gtt	gtt	gtt	gtt	gtt	gtt	gtc	gtt	gtt	gtt	gtt	gtt	gtt	gtt	gtt	gtt	gtt	gtt	gtt	gtt
		gat	gat	gat	gat	gat	gat	gat	gat	gat	gat	gat	gat	gat	gat	gat	gat	gat	gat	gat	gat	gat	gat	gat	gat	gat	gat	gat	gat	gat	gat	gat	gat	gat	gat	gat	gat	gat	gat	gat	gat	gat	gat	gat	gat	gat	gat	gat	gat
		gcc	gct	gct	gcc	gcc	gcc	gcc	gcc	gcc	gct	gct	gcc	gcc	gcc	gct	gcc	gcc	gcc	gcc	gcc	gcc	gcc	gcc	gcc	gcc	gcc	gcc	gcc	gcc	gcc	gcc	gcc	gcc	gcc	gcc	gcc	gcc	gcc	gcc	gcc	gcc	gcc	gcc	gcc	gcc	gcc	gcc	gcc
		act	act	act	act	act	act	act	act	act	act	act	act	act	act	act	act	act	act	act	act	act	act	act	act	act	act	act	act	act	act	act	act	act	act	act	act	act	act	act	act	act	act	act	act	act	act	act	act
		ctg	ctg	ctg	ctg	ctg	ctg	ctg	ctg	ctg	ctg	ctg	ttg	ttg	ctg	ctg	ttg	ctg	ctg	ctg	ctg	ctg	ctg	ttg	ttg	ttg	ttg	ctg	ctg	ctg	ctg	ctg	ctg	ctg	ctg	ctg	ctg	ctg	ctg	ctg	ctg	ctg	ctg	ctg	ctg	ctg	ctg	ctg	ctg
		aaa	aaa	aaa	aaa	aaa	aaa	aaa	aaa	aaa	aaa	aaa	aaa	aaa	aaa	aaa	aaa	aaa	aaa	aaa	aaa	aaa	aaa	aaa	aaa	aaa	aaa	aaa	aaa	aaa	aaa	aaa	aaa	aaa	aaa	aaa	aaa	aaa	aaa	aaa	aaa	aaa	aaa	aaa	aaa	aaa	aaa	aaa	aaa
		aca	aca	aca	aca	aca	aca	aca	aca	aca	aca	aca	aca	aca	aca	aca	aca	aca	aca	act	aca	aca	aca	aca	aca	aca	aca	aca	aca	aca	aca	aca	aca	aca	aca	aca	aca	act	aca	acg	aca	aca	aca	aca	aca	aca	aca	aca	aca
		ttg	ttg	ttg	ttg	ttg	ttg	ttg	ttg	ttg	ctg	ctg	ttg	ttg	ttg	ttg	ttg	ttg	ttg	ttg	ttg	ttg	ttg	ttg	ttg	ttg	ttg	ctg	ttg	ttg	ctg	ttg	ttg	ttg	ttg	ttg	ttg	ttg	ttg	ttg	ctg	ctg	ctg	ctg	ctg	ctg	ctg	ctg	ctg
		aac	aac	aac	aac	aac	aac	aac	aac	aac	aac	aac	aac	aac	aac	aac	aac	aac	aac	aac	aac	aac	aac	aac	aac	aac	aac	aac	aac	aac	aac	aac	aac	aac	aac	aac	aac	aac	aac	aac	aac	aac	aac	aac	aac	aac	aac	aac	aac
		aac	aac	aac	aac	aac	aac	aac	aac	aac	aac	aac	aac	aac	aat	aac	aac	aac	aac	aac	aac	aac	aac	aac	aac	aac	aac	aac	aac	aac	aac	aac	aac	aac	aac	aac	aac	aac	aac	aac	aac	aac	aac	aac	aac	aac	aac	aac	aac
		caa	caa	caa	caa	caa	caa	caa	caa	caa	caa	caa	caa	caa	caa	caa	caa	caa	caa	caa	caa	caa	caa	caa	caa	caa	caa	caa	caa	caa	caa	caa	caa	caa	caa	caa	caa	caa	caa	caa	caa	caa	caa	caa	caa	caa	caa	caa	caa
		att	att	att	att	att	att	att	att	att	att	att	att	att	att	att	att	att	att	att	att	att	att	att	att	att	att	att	att	att	att	att	att	att	att	att	att	att	att	att	att	att	att	att	att	att	att	att	att
		gag	gag	gag	gag	gag	gag	gag	gag	gag	gag	gag	gag	gag	gag	gag	gag	gag	gag	gag	gag	gag	gag	gag	gag	gag	gag	gag	gag	gag	gag	gag	gag	gag	gag	gag	gag	gag	gag	gag	gag	gag	gag	gag	gag	gag	gag	gag	gag
		acc	acc	acc	acc	acc	acc	acc	acc	acc	acc	acc	acc	acc	acc	acc	acc	acc	acc	acc	acc	acc	acc	acc	acc	acc	acc	acc	acc	acc	acc	acc	acc	acc	acc	acc	acc	acc	acc	acc	acc	acc	acc	acc	acc	acg	acc	acc	acc
		ctg	ctg	ctg	ctg	ctg	ctg	ctg	ctg	ttg	ctg	ctg	ctg	ctg	cta	ctg	ctg	ctg	ctg	ctg	ctg	ttg	ctg	ctg	ctg	ctg	ctg	ctg	ctg	ctg	ctg	ctg	ctg	ctg	ttg	ctg	ctg	ctg	ctg	ctg	ctg	ctg	ctg	ctg	ctg	ctg	ctg	ctg	ctg
		ctg	ctg	ctg	ctg	ctg	ctg	ctg	ctg	ctg	ctg	ttg	ctg	ctg	ctg	ctg	ctg	ctg	ctg	ctg	ctg	ctg	ctg	ctg	ctg	ctg	ctg	ctg	ctg	ctg	ctg	ctg	ctg	ctg	ctg	ctg	ctg	ctc	ctg	ctg	ctg	ctg	ctg	ctg	ctg	ctg	ctg	ctg	ctg
		acc	acc	acc	acc	acc	acc	acc	acc	acc	acc	atc	acc	acc	acc	acc	acg	acc	acc	acc	acc	acc	acc	acc	acc	acc	acc	acc	acc	acc	acc	acc	acc	acc	acc	acc	acc	acc	acc	acc	acc	acc	acc	acc	acc	acc	acc	acc	acc
		cca	cca	cca	cca	cca	cca	cca	cca	cca	cca	ccc	ccc	ccc	cca	cca	cct	cca	cca	cca	cca	cca	cca	cca	cca	cca	cca	cca	cca	cca	cca	cca	cca	cca	cca	cca	cct	cca	cca	cca	cca	cca	cca	cca	cca	cca	cca	cca	cca
		gaa	gaa	gaa	gaa	gaa	gaa	gaa	gaa	gaa	gaa	gaa	gag	gag	gaa	gaa	gag	gaa	gaa	gaa	gaa	gaa	gaa	gaa	gaa	gaa	gaa	gaa	gaa	gaa	gaa	gaa	gaa	gaa	gaa	gaa	gaa	gag	gaa	gaa	gaa	gaa	gaa	gaa	gaa	gaa	gaa	gaa	gaa
		ggc	ggc	ggc	ggc	ggc	ggc	ggc	ggc	ggc	ggc	ggc	ggc	ggc	ggt	ggc	ggc	ggc	ggc	ggc	ggc	ggc	ggc	ggc	ggc	ggc	ggc	ggc	ggc	ggc	ggc	ggc	ggc	ggc	ggc	ggc	ggc	ggc	ggc	ggc	ggc	ggc	ggc	ggc	ggc	ggc	ggc	ggc	ggc
		tcc	tcc	tcc	tcc	tcc	tcc	tcc	tcc	tcc	tcc	tcc	tcc	tcc	tcc	tcc	tcc	tcc	tcc	tcc	tcc	tcc	tcc	tcc	tcc	tcc	tcc	tcc	tcc	tcc	tcc	tcc	tcc	tct	tcc	tcc	tcc	tcc	tcc	tcc	tcc	tcc	tcc	tcc	tcc	tcc	tcc	tcc	tcc
		aga	aga	aga	aaa	aga	aaa	aga	aga	aga	aga	aaa	aga	aga	aga	aga	aga	aga	agg	aga	aga	aga	aga	aaa	aaa	aaa	aaa	aaa	aaa	aaa	aaa	aaa	aaa	aga	aga	aga	aga	aga	aaa	aga	aaa	aaa	aaa	aaa	aaa	aaa	aga	aag	aag
		aag	aag	aag	aag	aag	aag	aag	aag	aag	aag	aag	aag	aag	aag	aag	aag	aag	aag	aag	aag	aag	aag	aag	aag	aag	aag	aag	aag	aag	aag	aag	aag	aag	aag	aag	aag	aag	aag	aag	aag	aag	aag	aag	aag	aag	aag	aag	aag
		aac	aac	aac	aac	aac	aac	aac	aac	aac	aac	aac	aac	aac	aac	aac	aac	aac	aac	aac	aac	aac	aac	aac	aac	aac	aac	aat	aac	aac	agc	aac	aac	aac	aac	aac	aac	aat	aac	aac	aac	aac	aac	aac	aac	aac	aac	aac	aac
		cca	cca	cca	cca	cca	cca	cca	cca	cca	cca	cca	cca	cca	cca	cca	cca	cca	cca	cca	cca	cca	cca	cca	cca	cca	cca	cca	cca	cca	cca	ccg	cca	cca	cca	cca	cca	cca	cca	cca	cca	cca	cca	cca	cca	cca	cca	cca	cca
		gct	gct	gct	gct	gct	gct	gct	gct	gct	gct	gct	gct	gct	gct	gct	gct	gct	gct	gct	gct	gct	gcc	gct	gct	gct	gct	gct	gct	gct	gct	gct	gct	gct	gct	gct	gct	gct	gct	gct	gct	gct	gct	gct	gct	gct	gct	gct	gct
		cgc	cgc	cgc	cgc	cgc	cgc	cgc	cgc	cgc	cgc	cgc	cgc	cgc	cgc	cgt	cgc	cgc	cgc	cgc	cgc	cgc	cgc	cgc	cgc	cgc	cgc	cgc	cgc	cgc	cgc	cgc	cgc	cgc	cgc	cgc	cgc	cgc	cgc	cgc	cgc	cgc	cgc	cgc	cgc	cgc	cgc	cgc	cgc
		acc	act	act	acc	acc	acc	acc	acc	acc	acc	acc	aca	aca	acc	acc	aca	acc	acc	acc	acc	acc	acc	acc	acc	acc	acc	acc	acc	acc	acc	acc	acc	acc	acc	acc	acc	acc	acc	acc	acc	acc	acc	acc	acc	acc	acc	acc	acc
		tgc	tgc	tgc	tgc	tgc	tgc	tgc	tgc	tgc	tgc	tgc	tgc	tgc	tgc	tgc	tgc	tgc	tgc	tgc	tgc	tgc	tgc	tgc	tgc	tgc	tgc	tgc	tgc	tgc	tgc	tgc	tgc	tgt	tgc	tgc	tgc	tgc	tgc	tgc	tgt	tgt	tgt	tgt	tgc	tgc	tgc	tgt	tgc
		cgt	cgt	cgt	cgt	cgt	cgt	cgt	cgt	cgt	cgt	cgg	cgt	cgt	cgt	cgt	cgt	cgt	cgt	cgt	cgt	cgt	cgt	cgt	cgt	cgt	cgt	cgt	cgt	cgt	cgt	cgt	cgt	cgt	cgt	cgg	cgt	cgt	cgt	cgt	cgt	cgt	cgt	cgt	cgt	cgt	cgt	cgt	cgt
		gac	gac	gac	gac	gac	gac	gac	gac	gac	gac	gac	gac	gac	gac	gac	gac	gac	gac	gac	gac	gac	gac	gac	gac	gac	gac	gat	gac	gac	gac	gac	gac	gac	gac	gac	gac	gac	gac	gac	gac	gac	gac	gac	gac	gac	gac	gac	gac
		cta	cta	cta	ctg	ctg	ctg	ctg	ctg	ctg	ctc	cta	cta	cta	cta	cta	yta	cta	ctg	cta	cta	cta	cta	cta	cta	cta	cta	ctc	ctc	ctc	ctc	ctc	ctc	cta	cta	cta	cta	tta	cta	cta	ctc	ctc	ctc	ctc	ctc	ctc	ctc	ctc	ctc
		aga	aga	aga	aga	aga	aga	aga	aga	aga	aga	aga	aga	aga	aga	aga	aga	aga	aga	aga	aga	aga	aga	aga	aga	aga	aga	aga	aga	aga	aga	aga	aga	aga	aga	aga	aga	aga	aga	aga	aga	aga	aga	aga	aga	aga	aga	aga	aga
		ctt	ctt	ctt	ctt	ctt	ctt	ctt	ctt	ctt	ctg	ctt	ctt	ctt	ctt	ctt	ctt	ctc	ctc	ctt	ctc	ctt	ctt	ctc	ctc	ctc	ctc	ctt	ctt	ctt	ctt	ctt	ctt	ctt	ctt	ctt	ctt	ctt	ctt	ctt	ctt	ctt	ctt	ctt	ctt	ctt	ctt	ctc	ctt
		agc	agc	agc	agc	agc	agc	agc	agc	agc	agc	agc	agc	agc	agc	agc	agc	agc	agc	agc	agc	agc	agc	agc	agc	agc	agc	agc	agc	agc	agc	agc	agc	agc	agc	agc	agc	agc	agc	agc	agc	agc	agc	agc	agc	agc	agc	agc	agc
		cac	cac	cac	cac	cac	cac	cac	cac	cac	cac	cac	cac	cac	cac	cac	cac	cac	cac	cac	cac	cac	cac	cac	cac	cac	cac	cac	cac	cac	cac	cac	cac	cat	cac	cac	cac	cac	cac	cac	cac	cac	cac	cac	cac	cac	cac	cac	cac
		cca	cca	cca	cca	cca	cca	cca	cca	cca	cca	cca	cca	cca	cca	cca	cca	cca	cct	cca	cca	cca	cca	cca	cca	cca	cca	cca	cca	cca	cca	cca	cca	cca	cca	cca	cca	cca	cca	cca	cca	cca	cca	cca	cca	cca	cca	cca	cca
		gaa	gaa	gaa	gaa	gaa	gaa	gaa	gaa	gaa	gaa	gaa	gaa	gaa	aaa	gaa	gaa	gaa	gag	gaa	gaa	gaa	gaa	gaa	gaa	gaa	gaa	gaa	gaa	gaa	gaa	gaa	gaa	gaa	gaa	gaa	gaa	gaa	gaa	gag	gaa	gaa	gaa	gaa	gaa	gaa	gaa	gaa	gaa
		tgg	tgg	tgg	tgg	tgg	tgg	tgg	tgg	tgg	tgg	tgg	tgg	tgg	tgg	tgg	tgg	tgg	tgg	tgg	tgg	tgg	tgg	tgg	tgg	tgg	tgg	tgg	tgg	tgg	tgg	tgg	tgg	tgg	tgg	tgg	tgg	tgg	tgg	tgg	tgg	tgg	tgg	tgg	tgg	tgg	tgg	tgg	tgg
		agc	agc	agc	agc	agc	agc	agc	agc	agc	agc	acc	agc	agc	agc	agc	agc	agc	agc	agc	agc	acc	agc	agc	agc	agc	agc	agc	agc	agc	agc	agc	agc	agc	agc	agc	agc	agc	agc	agc	agc	agc	agc	agc	agc	agc	agc	agc	agc
		agt	agt	agt	agc	agc	agc	agc	agc	agc	agc	agc	agc	agc	agc	agc	agc	agc	agc	agc	acc	agt	agc	agc	agt	agc	agc	agc	agt	agc	agc	agc	agc	agc	agt	aac	agc	agc	agc	agc	agt	agt	agt	agt	agc	agc	agc	agc	agc
		ggc	ggc	ggc	ggt	ggt	ggt	ggt	ggt	ggt	ggc	ggc	ggt	ggt	ggc	ggc	ggt	ggc	ggt	ggc	ggc	ggc	ggc	ggc	ggc	ggc	ggc	ggt	ggt	ggt	ggt	ggt	ggt	ggc	ggc	ggc	ggc	ggc	ggc	ggc	ggc	ggc	ggc	ggc	ggg	ggc	ggc	ggc	ggc
		ttc	ttc	ttc	ttc	ttc	ttc	ttc	ttc	ttc	ttc	ttc	ttc	ttc	ttc	ttc	ttc	ttc	ttc	ttc	ttc	ttc	ttc	ttc	ttc	ttc	ttc	ttc	ttc	ttc	ttc	ttc	ttc	ttc	ttc	ttc	ttc	ttc	ttc	ttc	ttc	ttc	ttc	ttc	ttc	ttc	ttc	ttc	ttc
		tac	tac	tac	tac	tac	tac	tac	tac	tac	tac	tac	tac	tac	tac	tac	tac	tac	tac	tac	tac	tac	tac	tac	tac	tac	tac	tac	tac	tac	tac	tac	tac	tac	tac	tac	tac	tac	tac	tac	tac	tac	tac	tac	tac	tac	tac	tac	tac
		tgg	tgg	tgg	tgg	tgg	tgg	tgg	tgg	tgg	tgg	tgg	tgg	tgg	tgg	tgg	tgg	tgg	tgg	tgg	tgg	tgg	tgg	tgg	tgg	tgg	tgg	tgg	tgg	tgg	tgg	tgg	tgg	tgg	tgg	tgg	tgg	tgg	tgg	tgg	tgg	tgg	tgg	tgg	tgg	tgg	tgg	tgg	tgg
		att	att	att	att	att	att	att	att	att	att	att	att	att	att	att	att	att	atc	att	att	att	att	att	att	att	att	att	att	att	att	att	att	att	att	att	att	att	att	att	att	att	att	att	att	att	att	att	att
		gat	gat	gat	gat	gat	gat	gat	gat	gat	gat	gat	gat	gat	gat	gat	gat	gat	gat	gac	gat	gat	gat	gat	gat	gat	gat	gat	gat	gat	gat	gat	gat	gat	gat	gac	gat	gat	gat	gat	gat	gat	gat	gat	gac	gac	gac	gat	gac
		cct	cct	cct	cct	cct	cct	cct	cct	cct	cct	cct	cct	cct	cct	cct	cct	cct	ccc	cct	cct	cct	cct	cct	cct	cct	cct	cct	cct	cct	cct	ccc	cct	cct	cct	ccc	cct	cct	cct	cct	ccc	ccc	ccc	ccc	ccc	ccc	ccc	ccc	ccc
		aac	aac	aac	aac	aac	aac	aac	aac	aac	aac	aac	aac	aac	aac	aac	aac	aac	aac	aac	aat	aac	aac	aac	aac	aac	aac	aac	aac	aac	aac	aac	aac	aac	aac	aac	aac	aac	aac	aac	aac	aac	aac	aac	aac	aac	aac	aac	aac
		caa	caa	caa	caa	caa	caa	caa	caa	caa	caa	caa	caa	caa	caa	caa	caa	caa	cag	caa	caa	caa	caa	caa	caa	caa	caa	caa	caa	caa	caa	caa	caa	caa	caa	caa	caa	caa	caa	caa	caa	caa	caa	caa	caa	caa	caa	caa	caa
		ggc	ggc	ggc	ggc	ggc	ggc	ggc	ggc	ggc	ggc	ggc	ggc	ggc	ggc	ggc	ggc	ggc	ggc	ggc	ggc	ggc	ggc	ggc	ggc	ggc	ggc	ggc	ggc	ggc	ggc	ggc	ggc	ggc	ggc	ggc	ggc	ggc	ggc	ggc	ggc	ggc	ggc	ggc	ggc	ggc	ggc	ggc	ggc
		tgc	tgc	tgc	tgc	tgc	tgc	tgc	tgc	tgc	tgc	tgc	tgc	tgc	tgc	tgc	tgc	tgc	tgc	tgc	tgc	tgc	tgc	tgc	tgc	tgc	tgc	tgc	tgc	tgc	tgc	tgc	tgc	tgc	tgc	tgc	tgc	tgc	tgc	tgc	tgc	tgc	tgc	tgc	tgc	tgc	tgc	tgc	tgc
		tct	tct	tct	tct	tct	tct	tct	tct	tct	tct	tct	tct	tct	tct	tct	tct	tct	tct	tct	tct	tct	tct	tct	tct	tct	tct	act	act	act	act	act	act	tct	tct	tct	tct	tct	tct	tct	act	act	act	act	act	act	act	act	acc
		gca	gca	gca	gca	gca	gca	gca	gca	gca	gca	gca	gca	gca	gca	gca	gca	gca	gca	gcg	gcg	gca	gca	gca	gca	gca	gca	gca	gca	gca	gca	gca	gca	gca	gcg	gca	gca	gca	gca	gca	gca	gca	gca	gca	gca	gca	gca	gca	gca
		gat	gat	gat	gat	gat	gat	gat	gat	gat	gat	gat	gat	gat	gat	gat	gat	gat	gat	gat	gat	gat	gat	gat	gat	gat	gat	gat	gat	gat	gat	gat	gat	gat	gat	gac	gat	gat	gac	gat	gat	gat	gat	gat	gat	gat	gat	gat	gat
		gcc	gcc	gcc	gcc	gcc	gcc	gcc	gcc	gcc	gcc	gca	gcc	gcc	gcc	gcc	gcc	gcc	gcc	gcc	gcc	gcc	gcc	gcc	gcc	gcc	gcc	gcc	gcc	gcc	gcc	gcc	gcc	gcc	gcc	gcc	gcc	gcc	gcc	gcc	gcc	gcc	gcc	gcc	gcc	gcc	gcc	gcc	gcc
		att	att	att	att	att	att	att	att	att	att	att	att	att	att	atc	att	att	att	att	att	att	atc	att	att	att	att	att	att	att	att	att	att	att	att	atc	att	att	att	att	att	att	att	att	att	att	att	atc	att
		aga	aga	aga	aga	aga	aga	aga	aga	aga	aaa	aaa	aga	aga	aga	aga	aga	aga	aga	aga	aaa	aga	aga	aga	aaa	aga	aga	aga	aga	aga	aga	aga	aga	aga	aga	aga	aga	aga	aga	aga	aga	aga	aga	aga	aga	aga	aga	aga	aga
		gca	gca	gca	gca	gca	gca	gcg	gcg	gca	gta	gca	gca	gca	gca	gca	gca	gca	gcc	gcg	gca	gca	gca	gta	gta	gta	gta	gca	gca	gca	gca	gcc	gca	gca	gca	gcg	gca	gcg	gca	gca	gca	gca	gca	gca	gta	gta	gca	gca	gca
		tac	tac	tac	tac	tac	tac	tac	tac	tac	tac	tac	tac	tac	tac	tac	tac	tac	tac	tac	tac	tac	tac	tac	tac	tac	tac	tac	tac	tac	tac	tac	tac	tac	tac	tac	tac	tac	tac	tac	tac	tac	tac	tac	tac	tac	tac	tac	tac
		tgt	tgt	tgt	tgt	tgt	tgt	tgt	tgt	tgt	tgt	tgt	tgt	tgt	tgt	tgt	tgt	tgt	tgt	tgt	tgt	tgt	tgt	tgt	tgt	tgt	tgt	tgt	tgt	tgt	tgt	tgt	tgt	tgt	tgt	tgt	tgt	tgt	tgt	tgt	tgt	tgt	tgt	tgt	tgt	tgt	tgt	tgt	tgt
		gac	gac	gac	gac	gac	gac	gac	gac	aac	aac	gac	gac	gac	gat	gac	gac	gac	gat	gac	gac	gac	aac	gac	gac	gac	gac	gac	gac	gac	gac	gac	gac	gac	gac	gac	aac	gac	gac	gac	gat	gat	gat	gat	gac	gat	gat	gat	gat
		ttt	ttt	ttt	ttt	ttt	ttt	ttt	ttt	ttt	ttt	ttt	ttt	ttt	ttt	ttt	ttt	ttt	ttt	ttt	ttt	ttt	ttt	ttt	ttt	ttt	ttt	ttt	ttt	ttt	ttt	ttt	ttt	ttt	ttt	ttt	ttt	ttt	ttt	ttt	ttt	ttt	ttt	ttt	ttt	ttt	ttt	ttt	ttt
		gcc	gcc	gcc	gcc	gcc	gcc	gcc	gcc	gcc	gcc	gcc	gcc	gcc	gcc	gcc	gcc	gcc	gcc	gcc	gca	gcc	gcc	gcc	gcc	gcc	gcc	gcc	gcc	gcc	gcc	gct	gcc	gcc	tcc	gcc	gct	gcc	gcc	tct	gcc	gcc	gcc	gcc	tcc	tcc	tcc	tcc	tcc
		act	act	act	act	act	act	act	act	act	act	act	act	act	act	acc	act	act	act	act	act	act	act	act	act	act	act	act	act	act	act	act	act	act	act	act	act	act	act	act	act	act	act	act	aat	aat	aat	aat	act
		ggt	ggt	ggt	ggt	ggt	ggt	ggt	ggt	ggt	ggt	ggt	ggt	ggt	ggt	ggt	ggt	ggt	ggt	ggt	ggt	ggt	ggt	ggt	ggt	ggt	ggt	ggt	ggt	ggt	ggt	ggt	ggt	ggt	ggt	ggt	ggt	gga	ggt	ggt	ggt	ggt	ggt	ggt	ggt	ggt	ggt	ggt	ggt
		gag	gag	gag	gag	gag	gag	gag	gag	gag	gag	gag	gag	gag	gag	gag	gag	gag	gag	gag	gag	gag	gag	gag	gaa	gag	gag	gag	gag	gag	gag	gag	gag	gag	gag	gag	gag	gag	gag	gag	gag	gag	gag	gag	gag	gag	gag	gag	gag
		act	act	act	act	act	act	act	act	act	act	act	act	act	act	act	act	act	acc	act	act	agt	agc	act	act	act	act	act	act	act	act	act	act	act	act	agc	act	act	act	act	act	act	act	act	act	act	act	act	act
		tgc	tgc	tgc	tgc	tgc	tgc	tgc	tgc	tgc	tgc	tgc	tgc	tgc	tgc	tgc	tgc	tgc	tgc	tgc	tgc	tgc	tgc	tgc	tgc	tgc	tgc	tgc	tgc	tgc	tgc	tgc	tgc	tgc	tgc	tgc	tgc	tgc	tgc	tgc	tgc	tgc	tgc	tgc	tgc	tgc	tgc	tgc	tgc
		atc	atc	atc	atc	atc	atc	atc	atc	atc	atc	atc	att	att	atc	atc	atc	atc	atc	atc	atc	atc	atc	atc	atc	atc	atc	atc	atc	atc	atc	atc	atc	atc	atc	atc	atc	atc	atc	atc	atc	atc	atc	atc	atc	atc	atc	atc	atc
		cat	cat	cat	cat	cat	cat	cat	cat	cat	cat	cat	cat	cat	tat	cat	cgt	cat	cat	cat	cat	cat	cat	agt	agt	agt	agt	cat	cat	cat	cat	cat	cat	cat	cat	cac	cat	cat	cat	cat	tat	tat	tat	tat	tat	tat	tat	tat	tat
		gcc	gcc	gcc	gct	gct	gct	gct	gct	gct	gcc	gcc	gct	gct	gcc	gcc	gct	gcc	gcc	gct	gcc	gcc	gcc	gcc	gcc	gcc	gcc	gct	gct	gct	gct	gct	gct	gcc	gcc	gcc	gcc	gcc	gcc	gcc	gcc	gcc	gcc	gcc	gcc	gcc	gcc	gcc	gcc
		aac	aac	aac	aac	aac	aac	aac	aac	aac	aac	aac	aac	aac	aac	aac	aac	aac	aac	aac	aac	aac	aac	aac	aac	aac	aac	agc	agc	agc	aac	agc	agc	aat	aac	aac	aac	aac	aac	aac	aac	aac	aac	aac	aac	aac	aac	aac	aat
		cct	cct	cct	cct	cct	cct	cct	cct	cct	cct	cct	cct	cct	cct	cct	cct	cct	cct	ccc	cct	cct	cct	cct	cct	cct	cct	ctt	att	act	cct	ctt	cct	cct	cct	cct	cct	cct	cct	cct	cct	cct	cct	cct	cct	cct	cct	cct	ccc
		gac	gac	gac	gag	gag	gag	gag	gag	gag	gcc	gac	gaa	gaa	gac	gac	gaa	gac	gac	gac	ggc	gac	gac	gac	gac	gac	gac	gaa	gaa	gaa	gaa	gaa	gaa	gac	gac	gac	gac	gac	gac	gac	gac	gac	gac	gac	gat	gac	gac	gac	gac
		aat	aat	aat	aat	aac	aat	aat	aat	aat	agt	aat	aat	aat	agt	aat	aat	aat	aac	aat	aat	aat	aat	aat	aat	aat	aat	aat	gat	gat	gat	gat	gat	aat	aat	aac	cat	cat	act	aac	aat	aat	aat	aat	aat	aat	aat	aat	aat
		att	att	att	att	att	att	att	att	att	att	att	att	att	att	att	att	att	att	att	att	att	att	att	att	att	att	att	att	att	att	att	att	att	att	att	att	att	att	att	att	att	att	att	att	att	att	att	att
		ccc	cct	cct	ccc	ccc	ccc	ccc	ccc	cct	ccc	cct	ccc	ccc	cct	ccc	cct	ccc	ccc	cct	cct	cct	cct	cct	cct	cct	cct	ccg	cca	cca	cct	ccc	cca	cct	ccc	ccc	ccc	cct	ccc	cct	cct	cct	cct	cct	cct	cct	cct	cct	cct
		gct	gct	gct	act	act	act	act	act	gct	act	gcc	act	act	gct	gct	gct	gct	aca	gct	gcg	gct	gct	gcc	gcc	gcc	gcc	act	act	act	act	act	act	gct	gct	gcg	gct	gct	gct	gcc	gtt	gtt	gtt	gtt	gct	gct	gct	gct	gct
		aag	aag	aag	aag	aag	aag	aag	aag	aag	aag	aag	aag	aag	aag	aag	aag	aag	aag	aag	aag	aag	aag	aag	aag	aag	aag	aag	aag	aag	aag	aag	aag	aag	aag	aag	aag	aag	aag	aag	aag	aag	aag	aag	aag	aag	aag	aag	aag
		aac	aac	aac	aac	aac	aac	aac	aac	aac	aac	aac	aac	aac	aac	aac	aac	aac	aac	aac	aac	aac	aac	aac	aac	aac	aac	aac	acc	acc	acc	acc	acc	aac	aac	aac	aac	aac	aac	aac	aac	aac	aac	aac	aac	aac	aac	acc	aac
		tgg	tgg	tgg	tgg	tgg	tgg	tgg	tgg	tgg	tgg	tgg	tgg	tgg	tgg	tgg	tgg	tgg	tgg	tgg	tgg	tgg	tgg	tgg	tgg	tgg	tgg	tgg	tgg	tgg	tgg	tgg	tgg	tgg	tgg	tgg	tgg	tgg	tgg	tgg	tgg	tgg	tgg	tgg	tgg	tgg	tgg	tgg	tgg
		tat	tat	tat	tat	tat	tat	tat	tat	tat	tat	tac	tat	tat	tac	tat	tat	tat	tac	tat	tat	tat	tat	tat	tat	tat	tat	tat	tat	tat	tat	tat	tat	tat	tat	tac	tat	tat	tat	tat	tat	tat	tat	tat	tat	tat	tat	tat	tat
		gtc	gtc	gtc	gtc	gtc	gtc	gtc	gtc	gtc	gtc	atc	gtc	gtc	atc	gtc	atc	gtc	gtc	gtc	gtc	atc	gtc	gtg	gtg	gtg	gtg	gtc	gtc	gtc	gtc	gtc	gtc	gtc	gtc	atc	gtc	gtc	gtc	gtc	atc	atc	atc	atc	atc	atc	atc	atc	atc
		aac	aac	aac	aac	aac	aac	aac	aac	aac	aac	aac	aac	aac	aac	aac	aac	aac	agc	aac	aac	agc	aac	aac	aac	aac	aac	agc	agc	agc	agc	agc	agc	aac	aac	aac	aac	aac	aac	aac	aac	aac	aac	aac	aac	aac	aac	agc	aac
		aag	aag	aag	aag	aag	aag	aag	aag	aag	aag	aaa	aag	aag	aag	aag	aag	aag	aag	aag	aag	aag	aag	aag	aag	aag	aag	aag	aag	aag	aag	aag	aag	aag	aag	aag	aag	aag	aag	aag	aag	aag	aag	aag	aag	aag	aag	aag	aag
		aat	aat	aat	aac	aat	aac	aat	aat	aac	aac	aat	aat	aat	aat	aat	aat	aat	aat	aat	aat	aat	aat	aat	aat	aat	aat	aat	aat	aat	aat	aac	aat	aat	aat	aac	aat	aat	aat	aac	aat	aat	aat	aat	aat	aat	aat	aat	aat
		cca	cca	cca	ccc	ccc	ccc	ccc	ccc	ccc	gcc	ctc	ccc	ccc	ccc	ccc	ccc	ccc	ccc	ccc	ccc	ccc	ctc	ccc	ccc	ccc	ccc	ccc	ccc	ccc	ccc	ccc	ccc	ccc	ccc	ccc	ccc	ccc	tcc	ccc	ccc	ccc	ccc	ccc	ccc	ccc	ccc	ccc	ccc
		aag	aag	aag	aag	aag	aag	aag	aag	aag	aag	aag	aag	aag	aag	aag	aag	aag	aag	aag	aag	aag	aag	aag	aag	aag	aag	aag	aag	aag	aag	aag	aag	aag	aag	aag	aag	aag	aag	aag	aag	aag	aag	aag	aag	aag	aag	aag	aag
		gac	gac	gac	gac	gac	gac	gac	gac	gac	gac	gac	gac	gac	gac	gac	gac	gac	gac	gac	gac	gag	gac	gac	gac	gac	gac	gac	gac	gac	gag	gac	gac	gac	gac	gac	gac	gac	gac	gac	gac	gac	gac	gac	gac	gac	gac	gac	gac
		aag	aag	aag	aag	aag	aag	aag	aag	aag	agg	aag	aag	aag	aag	aag	aag	aag	aag	aag	aag	aag	agg	aag	aag	aag	aag	aaa	aaa	aaa	aaa	aaa	aaa	aag	aag	agg	aag	aag	aat	agg	aag	aag	aag	aag	aag	aag	aag	aag	aag
		aag	aag	aag	aag	aag	aag	aag	aag	aag	aag	aag	aag	aag	aag	aag	aag	aag	agg	aag	aaa	aag	aag	aag	aag	aag	aag	aag	aag	aag	aag	aag	aag	aag	agg	aag	aag	aag	aag	aag	aag	aag	aag	aag	aag	aag	aag	aag	aag
		cac	cat	cat	cac	cac	cac	cac	cac	cac	tac	cac	cac	cac	cac	cac	cac	cac	cac	cat	cac	cac	cac	cac	cac	cac	cac	cac	cac	cac	cac	cac	cac	cac	cat	cac	cac	cac	cat	cac	cag	cag	cag	cag	cag	cag	cag	cag	cag
		gta	gta	gta	gta	gta	gta	gta	gta	gta	gtc	gta	ata	ata	gta	gta	gta	gta	gta	gtg	gta	ata	ata	gta	gta	gta	gta	ata	ata	ata	ata	ata	ata	gta	gta	gtg	gta	gta	gta	gta	cac	cac	cac	cac	cat	cac	cac	cac	cac
		tgg	tgg	tgg	tgg	tgg	tgg	tgg	tgg	tgg	tgg	tgg	tgg	tgg	tgg	tgg	tgg	tgg	tgg	tgg	tgg	tgg	tgg	tgg	tgg	tgg	tgg	tgg	tgg	tgg	tgg	tgg	tgg	tgg	tgg	tgg	tgg	tgg	tgg	tgg	ata	ata	ata	ata	ata	ata	ata	ata	ata
		ttt	ttt	ttt	ttt	ttt	ttt	ttt	ttt	ttt	ttt	ttt	ttt	ttt	ttt	ttt	ttt	ttt	ttc	ttt	ttt	ttt	ttt	ttt	ttt	ttt	ttt	ttc	ttc	ttc	ttc	ttc	ttc	ttt	ttt	gtt	ttt	ttt	ctt	ttt	tgg	tgg	tgg	tgg	tgg	tgg	tgg	tgg	tgg
		ggt	ggt	ggt	ggt	ggt	ggt	ggt	ggt	ggt	ggt	ggt	ggt	ggt	ggt	ggt	ggt	ggt	ggt	ggt	ggt	ggt	ggt	ggt	ggt	ggt	ggt	ggt	ggt	ggt	ggt	ggt	ggt	ggt	ggt	ggt	ggt	ggt	ggt	ggt	ttt	ttt	ttt	ttt	ttt	ttt	ttt	ttt	ttt
		gaa	gaa	gaa	gaa	gaa	gaa	gaa	gaa	gaa	gaa	gaa	gaa	gaa	gaa	gaa	gaa	gaa	gaa	gaa	gaa	gaa	gaa	gaa	gaa	gaa	gaa	gaa	gaa	gaa	gaa	gaa	gaa	gaa	gaa	gaa	gaa	gaa	gaa	gaa	ggt	ggt	ggt	ggt	ggt	ggt	ggt	ggt	ggt
		act	act	act	acc	acg	acc	acg	acg	acg	act	act	act	act	act	act	act	act	act	act	act	act	act	act	act	act	act	act	act	act	act	act	act	act	act	att	act	agt	act	act	gaa	gaa	gaa	gaa	gaa	gaa	gaa	gaa	gaa
		atc	atc	atc	atc	atc	atc	atc	atc	atc	atc	atc	atc	atc	atc	atc	atc	atc	atc	atc	atc	atc	atc	atc	atc	atc	atc	atc	atc	atc	atc	atc	atc	atc	atc	atc	atc	atc	atc	atc	act	act	act	act	act	act	act	act	act
		aat	aat	aat	aat	aat	aat	aat	aat	aat	aat	aac	aat	aat	aat	aat	aat	aat	aat	aat	aat	aat	aat	aat	aat	aat	aat	aac	aat	aat	aat	aat	aat	aat	agt	act	aat	aat	aat	aat	atc	atc	atc	atc	atc	atc	atc	atc	atc
		ggt	ggt	ggt	ggt	ggt	ggt	ggt	ggt	ggt	ggt	ggt	ggt	ggt	ggt	ggt	ggt	ggt	ggt	ggt	ggt	ggt	ggt	ggt	ggt	ggt	ggt	ggt	ggt	ggt	ggt	ggt	ggt	ggt	ggt	ggt	ggt	ggt	ggt	ggt	aat	aat	aat	aat	aat	aat	aat	aat	aat
		ggc	ggc	ggc	ggc	ggc	ggc	ggc	ggc	ggc	ggc	ggc	ggc	ggc	ggc	ggc	ggc	ggc	ggc	ggc	ggc	ggc	ggc	ggc	ggc	ggc	ggc	ggc	ggt	ggt	ggt	ggt	ggt	ggc	ggc	ggc	ggc	ggc	ggc	ggc	ggt	ggt	ggt	ggt	ggt	ggt	ggt	ggt	ggt
		agc	agc	agc	agt	agt	agt	agt	agt	agt	acc	acc	agt	agt	acc	agc	agt	agc	acc	agc	acc	agc	agc	acc	acc	acc	acc	act	act	act	act	act	act	agc	agc	agc	agc	acc	agc	agc	ggc	ggc	ggc	ggc	ggc	ggc	ggc	ggc	ggc
		cag	cag	cag	cag	cag	cag	cag	cag	cag	cag	cag	cag	cag	cag	cag	cag	cag	cag	cag	cag	cag	cag	cag	cag	cag	cag	cag	cag	cag	cag	cag	cag	cag	cag	cag	cag	cag	cag	cag	agc	agc	agc	agc	agc	agc	agc	agc	agc
		ttt	ttt	ttt	ttt	ttt	ttt	ttt	ttt	ttt	ttt	ttt	ttt	ttt	ttt	ttt	ttt	ttt	ttc	ttt	ttt	ttt	ttc	ttt	ttt	ttt	ttt	ttt	ttt	ttt	ttt	ttt	ttt	ttt	ttt	ttt	ttt	ttt	ttt	ttt	cag	cag	cag	cag	cag	cag	cag	cag	cag
		gaa	gaa	gaa	gaa	gag	gaa	gaa	gaa	gaa	gaa	gaa	gaa	gaa	gaa	gaa	gaa	gaa	gaa	gaa	gaa	gaa	gaa	gaa	gaa	gaa	gaa	gaa	gaa	gaa	gaa	gaa	gaa	gaa	gaa	gaa	gaa	gaa	gag	gaa	ttt	ttt	ttt	ttt	ttt	ttt	ttt	ttt	ttt
		tac	tac	tac	tac	tac	tac	tac	tac	tac	tac	tac	tac	tac	tac	tac	tac	tac	tac	tac	tac	tac	tac	tac	tac	tac	tac	tac	tac	tac	tac	tac	tac	tac	tac	tac	tac	tac	tac	tac	gag	gag	gag	gag	gaa	gaa	gaa	gaa	gaa
		aat	aat	aat	aac	aac	aac	aac	aac	aac	aat	aat	aat	aat	aat	aat	aat	aat	aac	aat	aat	aat	aac	aat	aat	aat	aat	aat	aat	aat	aat	aat	aat	aat	aat	aac	aat	aat	aat	aat	tac	tac	tac	tac	tac	tac	tac	tac	tac
		gat	gat	gat	gat	gat	gat	gat	gat	gat	gat	ggt	gag	gag	gat	gat	gag	gat	aat	gat	gat	gat	agt	cat	cat	cat	cat	ggt	ggt	ggt	ggt	ggt	ggt	gat	gat	agt	agt	gat	gat	gat	aat	aat	aat	aat	aat	aat	aac	aat	aat
		gaa	gaa	gaa	gaa	gaa	gaa	gaa	gaa	gaa	gaa	gaa	gaa	gaa	gaa	gaa	gaa	gaa	gaa	gaa	gaa	gat	gaa	gaa	gaa	gaa	gaa	gaa	gaa	gaa	gaa	gaa	gaa	gaa	gat	gaa	gag	gaa	gaa	gaa	agt	agt	agt	agt	agt	agt	agt	agt	agt
		gga	gga	gga	ggc	ggc	ggc	ggc	ggc	ggt	gga	gga	gga	gga	gga	gga	gga	gga	gga	gga	gga	gga	gga	gga	gga	gga	gga	ggt	ggt	ggt	ggt	ggt	ggt	gga	gga	ggc	ggt	gga	gga	gga	gaa	gaa	gaa	gaa	gaa	gaa	gaa	gaa	gaa
		gtg	gtg	gtg	gtg	gtg	gtg	gtg	gtg	gtg	gtg	gtg	gtg	gtg	gta	gtg	gtg	gtg	gtg	gtc	gtg	gtg	gtg	gtg	gtg	gtg	gtg	gtg	gtg	gtg	gtg	gtg	gtg	gtg	gtg	gtg	gtg	gtg	gtg	gtg	gga	gga	gga	gga	gga	gga	gga	gga	gga
		acc	acc	acc	act	act	act	act	act	act	acc	acc	acc	acc	acc	acc	acc	acc	acc	acc	acc	acc	acc	acc	acc	acc	acc	acc	acc	acc	acc	acc	acc	acc	acc	acc	acg	acc	acc	acc	gtg	gtg	gtg	gtg	gtg	gtg	gtg	gtg	gtg
		tca	tca	tca	tca	tca	tca	tca	tca	tca	tca	tca	tca	tca	tca	tca	tca	tca	tcg	tca	tca	tca	tca	tca	tca	tca	tca	aca	aca	aca	aca	aca	aca	tca	tca	tca	aca	tca	tca	tca	acc	acc	acc	acc	acc	acc	acc	acc	acc
		aag	aag	aag	aag	aag	aag	aag	aag	aag	aag	aag	aag	aag	aag	aag	aag	aag	aag	aag	aag	aag	aag	aag	aag	aag	aag	aag	aag	aag	aag	aag	aag	aag	aag	aag	aag	aag	aag	aag	tca	tca	tca	tca	tca	tcc	tcc	tca	tcc
		gat	gat	gat	gat	gat	gat	gat	gat	gat	gat	gac	gat	gat	gat	gag	gat	gat	gac	gat	gat	gat	gat	gat	gat	gat	gat	gac	gac	gac	gac	gac	gac	gat	gat	gat	gat	gat	gaa	gat	aag	aag	aag	aag	aag	aag	aag	aag	aag
		atg	atg	atg	atg	atg	atg	atg	atg	atg	atg	atg	atg	atg	atg	atg	atg	atg	atg	atg	atg	atg	atg	atg	atg	atg	atg	atg	atg	atg	atg	atg	atg	atg	atg	atg	atg	atg	atg	atg	gat	gat	gat	gat	gat	gat	gat	gat	gat
		gcc	gcc	gcc	gcc	gcc	gcc	gcc	gcc	gcc	gcc	gcc	gcc	gcc	gcc	gcc	gct	gcc	gcc	gcc	gcc	gcc	gcc	gcc	gcc	gcc	gcc	gcc	gcc	gcc	gcc	gcc	gcc	gcc	gcc	gcc	gcc	gcc	gcc	gcc	atg	atg	atg	atg	atg	atg	atg	atg	atg
		acc	acc	acc	acc	acc	acc	acc	acc	acc	acc	acc	acc	acc	acc	acc	acc	acc	acc	acc	acc	acc	acc	acc	acc	acc	acc	acc	acc	acc	act	acc	act	acc	acc	acc	acc	acc	acc	acc	gcc	gcc	gcc	gcc	gcc	gcc	gcc	gca	gcc
		caa	caa	caa	cag	cag	cag	cag	cag	cag	caa	caa	caa	caa	caa	caa	caa	caa	caa	caa	cag	caa	caa	cag	cag	cag	cag	caa	caa	caa	caa	caa	caa	caa	cag	caa	cag	cag	cag	cag	acc	acc	acc	acc	acc	acc	acc	acc	acc
		ctg	ctg	ctg	ctt	ctt	ctt	ctt	ctt	ctc	ctt	ctt	ctt	ctt	ctt	ctt	ctt	ctt	ctt	ctt	ctt	ctt	ctt	ctt	ctt	ctt	ctt	ctt	ctt	ctt	ctt	ctt	ctt	ctt	ctt	ctt	ctt	ctt	ctt	ctt	caa	caa	caa	caa	cag	caa	cag	caa	caa
		gcc	gcc	gcc	gcc	gcc	gcc	gcc	gcc	gcc	gcc	gcc	gcc	gcc	gcc	gcc	gcc	gcc	gcc	gcc	gcc	gcc	gcc	gcc	gcc	gcc	gcc	gcc	gcc	gcc	gcc	gct	gcc	gcc	gcc	gcc	gcc	gcc	gcc	gct	ctc	ctc	ctt	ctc	ctt	ctt	ctc	ctc	ctc
		ttc	ttc	ttc	ttc	ttc	ttc	ttc	ttc	ttc	ttc	ttc	ttc	ttc	ttc	ttc	ttc	ttc	ttc	ttc	ttc	ttc	ttc	ttc	ttc	ttc	ttc	ttc	ttc	ttc	ttc	ttc	ttc	ttc	ttc	ttc	ttc	ttc	ttc	ttc	gcc	gcc	gcc	gcc	gcc	gcc	gcc	gcc	gcc
		atg	atg	atg	atg	atg	atg	atg	atg	atg	atg	atg	atg	atg	atg	atg	atg	atg	atg	atg	atg	ttg	atg	atg	atg	atg	atg	atg	atg	atg	atg	atg	atg	atg	atg	ttg	atg	atg	atg	atg	ttc	ttc	ttc	ttc	ttt	ttc	ttc	ttc	ttc
		cgt	cgt	cgt	cgt	cgt	cgt	cgt	cgt	cgt	cgt	cgc	cgt	cgt	cgt	cgt	cgt	cgt	cgc	cgt	cgt	cgc	cgt	cgt	cgt	cgt	cgt	cgt	cgt	cgt	cgt	cgt	cgt	cgt	cgt	cgt	cgt	cgt	cgt	cgt	atg	atg	atg	atg	atg	atg	atg	atg	atg
		ctg	ctg	ctg	ctg	ctg	ctg	ctg	ctg	ctg	ctg	ctg	ctg	ctg	ctg	ctg	ctg	ctg	ctg	ctg	ctg	ctg	ctg	ctg	ctg	ctg	ctg	ctg	ctg	ctg	ctg	ctg	ctg	ctg	ttg	ctg	ctg	ctg	ctg	ctg	cgt	cgt	cgt	cgt	cgt	cgt	cgt	cgt	cgc
		ctg	ctg	ctg	ctg	ctg	ctg	ctg	ctg	ctg	ctg	ctg	ctg	ctg	ctg	ctg	ctg	ctg	ctg	ctg	ctg	ctg	ctg	ctg	ctg	ctg	ctg	ctg	ctg	ctg	ctg	ctg	ctg	ctg	ttg	ctg	ctg	ctg	ctg	ctg	ctg	ctg	ctg	ctg	ctg	ctg	ctg	ctg	ctg
		gcc	gcc	gcc	gcc	gcc	gcc	gcc	gcc	gcc	gcc	gcc	gcc	gcc	gcc	gcc	gcc	gcc	gcc	gcc	gcc	gcc	gcc	gcc	gcc	gcc	gcc	gcc	gcc	gcc	gcc	gcc	gcc	gcc	gcc	gcc	gcc	gcc	gcc	gcc	ctg	ctg	ctg	ctg	ctg	ctg	ctg	ctg	ctg
		aac	aac	aac	aac	aac	aac	aac	aac	aac	aac	aac	aac	aac	aac	aac	aac	aac	aac	aac	aac	aac	aac	aac	aac	aac	aac	aac	aac	aac	aac	aac	aac	aac	aac	aac	aac	aac	aac	aac	gcc	gcc	gcc	gcc	gcc	gcc	gcc	gcc	gcc
		cat	cat	cat	cat	cac	cat	cat	cat	cat	cat	cac	cat	cat	cat	tat	cat	cat	cag	cat	cat	cat	cat	cat	cat	cat	cat	cat	cat	cat	cat	cat	cat	cat	cac	cac	cac	cat	cac	cat	aac	aac	aac	aac	aac	aac	aac	aac	aac
		gcc	gcc	gcc	gct	gcc	gcc	gcc	gcc	gcc	gcc	gcc	gcc	gcc	gcc	gcc	gct	gcc	gcc	gcc	gcc	gcc	gcc	gcc	gcc	gcc	gcc	gcc	gcc	gcc	gcc	gcc	gcc	gcc	gcc	gcc	gcc	gcc	gcc	gcc	cat	cat	cat	cat	cat	cat	cac	cat	cat
		tcc	tcc	tcc	tcc	tcc	tcc	tcc	tcc	tcc	tcc	tcc	tcc	tcc	tcc	tcc	tcc	tcc	tcc	tcc	tcc	tcc	tcc	tcc	tcc	tcc	tcc	tcc	tcc	tcc	tcc	tct	tcc	tcc	tcc	tcc	tcc	tcc	tcc	tcc	gcc	gcc	gcc	gcc	gcc	gcc	gcc	gcc	gcc
		cag	cag	cag	cag	cag	cag	cag	cag	cag	cag	cag	cag	cag	cag	cag	cag	cag	cag	cag	cag	cag	cag	cag	cag	cag	cag	cag	cag	cag	cag	cag	cag	cag	cag	cag	cag	cag	cag	cag	tct	tct	tct	tct	tcc	tcc	tcc	tcc	tcc
		aac	aac	aac	aac	aac	aac	aac	aac	aac	aac	aac	aac	aac	aac	aac	aac	aac	aac	aac	aac	aac	aac	aac	aac	aac	aac	aac	aac	aac	aac	aac	aac	aac	aac	aac	aac	aac	aac	aac	cag	cag	cag	cag	cag	cag	cag	cag	cag
		atc	att	att	atc	atc	atc	atc	atc	atc	atc	atc	atc	atc	atc	atc	atc	atc	atc	atc	atc	atc	atc	atc	atc	atc	atc	atc	atc	atc	atc	atc	atc	atc	atc	atc	atc	atc	ctc	atc	aac	aac	aac	aac	aac	aac	aac	aac	aac
		acc	acc	acc	acc	acc	acc	acc	acc	acc	acc	acc	acc	acc	acc	acc	acc	acc	acc	acc	acc	acc	acc	acc	acc	acc	acc	acc	acc	acc	acc	acc	acc	acc	acc	acc	acc	acc	acc	acc	atc	atc	atc	atc	atc	atc	atc	atc	atc
		tac	tac	tac	tac	tac	tac	tac	tac	tac	tac	tac	tac	tac	tac	tac	tat	tac	tac	tac	tac	tac	tac	tac	tac	tac	tac	tac	tac	tac	tac	tac	tac	tac	tac	tac	tac	ttc	tac	tac	acc	acc	acc	acc	acc	acc	acc	acc	acc
		cac	cac	cac	cac	cac	cac	cac	cac	cac	cac	cac	cac	cac	cac	cac	cac	cac	cac	cac	cac	cac	cac	cac	cac	cac	cac	cac	cac	cac	cac	cac	cac	cac	cac	cac	cac	cac	cac	cac	tac	tac	tac	tac	tac	tac	tac	tac	tac
		tgc	tgc	tgc	tgc	tgc	tgc	tgc	tgc	tgc	tgc	tgc	tgc	tgc	tgc	tgc	tgc	tgc	tgc	tgc	tgc	tgc	tgc	tgc	tgc	tgc	tgc	tgc	tgc	tgc	tgc	tgc	tgc	tgc	tgc	tgc	tgc	tgc	tgc	tgc	cac	cac	cac	cac	cac	cac	cac	cac	cac
		aag	aag	aag	aag	aag	aag	aag	aag	aag	aag	aaa	aag	aag	aag	aag	aag	aag	aag	aag	aag	aag	aag	aag	aag	aag	aag	aag	aag	aag	aag	aag	aag	aag	aag	aag	aag	aag	aag	aag	tgc	tgc	tgc	tgc	tgc	tgc	tgc	tgc	tgc
		aac	aac	aac	aac	aac	aac	aac	aac	aac	aac	aac	aac	aac	aac	aac	aac	aac	aac	aac	aac	aac	aac	aac	aac	aac	aac	aac	aac	aac	aac	aac	aac	aac	aac	aac	aac	aac	aac	aac	aag	aag	aag	aag	aag	aag	aag	aag	aag
		agc	agc	agc	agc	agc	agc	agc	agc	agc	agc	agt	agc	agc	agc	agc	agc	agc	agc	agc	agc	agc	agc	agc	agc	agc	agc	agc	agc	agc	agc	agc	agc	agc	agc	agc	agc	agc	agc	agc	aac	aac	aac	aac	aac	aac	aac	aac	aac
		att	att	att	att	att	att	att	att	att	att	gtt	att	att	gtt	att	att	att	atc	att	att	att	att	att	att	att	att	att	att	att	att	att	att	att	att	att	att	att	att	att	agc	agc	agc	agc	agc	agc	agc	agc	agc
		gcc	gcc	gcc	gcc	gcc	gcc	gcc	gcc	gcc	gcc	gcc	gcc	gcc	gcc	gcc	gcc	gcc	gcc	gcc	gcc	gct	gcc	gcc	gcc	gcc	gcc	gcc	gcc	gcc	gcc	gcc	gcc	gcc	gcc	gcc	gcc	gcc	gcc	gcc	att	att	att	att	att	att	att	att	att
		tac	tac	tac	tac	tac	tac	tac	tac	tac	tac	tac	tac	tac	tac	tac	tac	tac	tac	tac	tac	tac	tac	tat	tat	tat	tat	tac	tac	tac	tac	tac	tac	tac	tac	tac	tac	tac	tac	tac	gcc	gcc	gcc	gcc	gcc	gcc	gcc	gcc	gcc
		atg	atg	atg	atg	atg	atg	atg	atg	atg	atg	atg	atg	atg	atg	atg	atg	atg	atg	atg	atg	ctg	atg	ttg	ttg	ttg	ttg	atg	atg	atg	atg	atg	atg	atg	atg	atg	atg	atg	atg	atg	tac	tac	tac	tac	tac	tac	tac	tac	tac
		gat	gat	gat	gat	gac	gat	gac	gac	gat	gat	gat	gat	gat	gat	gat	gat	gat	gat	gat	gat	gat	gat	gat	gat	gat	gat	gat	gat	gat	gat	gat	gat	gat	gat	gat	gat	gat	gat	gat	atg	atg	atg	atg	atg	atg	atg	atg	atg
		gag	gag	gag	gag	gag	gag	gag	gag	gag	gag	gag	gag	gag	gag	gag	gag	gca	gcg	gag	gag	gag	gag	gag	gag	gag	gag	gag	gag	gag	gag	gag	gag	gag	gag	gag	gag	gag	gag	gag	gat	gat	gat	gat	gat	gat	gat	gat	gat
		gaa	gaa	gaa	gag	gag	gag	gag	gag	gag	gaa	caa	gaa	gaa	gaa	gaa	gaa	gaa	gaa	gaa	gaa	gaa	gaa	gaa	gaa	gaa	gaa	gag	gag	gag	gag	gag	gag	gaa	gaa	gag	gaa	gaa	gaa	gaa	gca	gca	gca	gca	gca	gca	gca	gca	gca
		act	act	act	act	act	act	act	act	act	act	act	acc	acc	act	act	act	act	acc	acg	act	act	act	acc	act	acc	acc	act	act	act	act	act	act	act	act	acc	acc	act	act	act	gaa	gaa	gaa	gaa	gaa	gaa	gaa	gaa	gaa
		ggc	ggc	ggc	gga	gga	gga	gga	gga	gga	ggc	ggc	gga	gga	ggc	ggc	gga	ggc	ggc	ggc	ggc	ggc	ggc	ggc	ggc	ggc	ggc	gga	gga	gga	gga	gga	gga	ggc	ggc	ggc	ggc	ggc	ggc	ggc	act	act	act	act	act	act	act	act	act
		aac	aac	aac	aat	aat	aat	aat	aat	aat	aac	aac	aac	aac	aac	aat	aac	aac	aac	aat	agc	aac	aac	aac	aac	aac	aac	aac	aat	aat	aac	aac	aac	aac	aac	aac	aac	aac	aac	aac	ggc	ggc	ggc	ggc	ggc	ggc	ggc	ggc	ggc
		ctt	ctt	ctt	ctt	ctt	ctt	ctt	ctt	ctt	ctt	ctg	ctt	ctt	ctt	ctt	ctt	ctt	ctt	ctt	ctt	ctt	ctt	ctt	ctt	ctt	ctt	ctt	ctt	ctt	ctt	ctt	ctt	ctt	ctt	ctc	ctt	ctt	ctt	ctt	aac	aac	aac	aac	aac	aac	aac	aac	aac
		aaa	aaa	aaa	aaa	aaa	aaa	aaa	aaa	aaa	aaa	aaa	aag	aag	aaa	aaa	aag	aaa	aag	aaa	aaa	aaa	aaa	aaa	aaa	aaa	aaa	aaa	aaa	aaa	aaa	aaa	aaa	aaa	aaa	aaa	aaa	aaa	aaa	aaa	ctt	ctt	ctt	ctt	ctt	ctt	ctg	ctt	ctt
		aag	aag	aag	aag	aag	aag	aag	aag	aag	aag	aag	aag	aag	aag	aag	aaa	aag	aag	aag	aag	aag	aag	aag	aag	aag	aag	aag	aag	aag	aag	aag	aag	aag	aag	aag	aag	aag	aag	aag	aaa	aaa	aaa	aaa	aag	aag	aaa	aaa	aag
		gct	gct	gct	gct	gct	gct	gct	gct	gct	gct	gct	gct	gct	gct	gct	gct	gct	gcc	gct	gct	gct	gct	gct	gct	gct	gct	gct	gct	gct	gct	gct	gct	gct	gct	gcc	gct	gct	gct	gct	aag	aag	aag	aag	aag	aag	aag	aag	aag
		gtt	gtt	gtt	gtc	gtc	gtc	gtc	gtc	gtc	gtt	ctg	gtt	gtt	gtt	gtt	gtt	gtt	gtt	gtt	gtt	gtt	gtt	gtt	gtt	gtt	gtt	gtt	gtt	gtt	gtt	gtt	gtt	gtt	gtt	att	gtt	att	gtt	gtt	gct	gct	gct	gct	gct	gct	gct	gct	gct
		ata	ata	ata	ata	ata	ata	ata	ata	ata	ata	ata	ata	ata	ata	ata	ata	ata	ata	ata	gta	ata	atg	ata	ata	ata	ata	ata	ata	ata	ata	ata	ata	ata	ata	gtg	ata	ata	ata	ata	gtt	gtt	gtt	gtt	gtt	gtt	gtt	gtt	gtt
		ctg	ctg	ctg	ctg	ctg	ctg	ctg	ctg	ctg	ctg	ctg	ctg	ctg	ctg	ctg	ctg	ctg	ctg	ctg	ctg	ctt	ctg	ctg	ctg	ctg	ctg	ctc	ctc	ctc	ctc	ctc	ctc	ctg	ctg	ctg	ctg	ctg	ctg	ctg	gta	gta	gta	gta	gtg	gtg	gtg	gtg	gtg
		cag	cag	cag	cag	cag	cag	cag	cag	cag	cag	cag	cag	cag	cag	cag	cag	cag	cag	cag	cag	cag	cag	cag	cag	cag	cag	cag	cag	cag	cag	cag	cag	cag	cag	cag	cag	cag	cag	cag	ctg	ctg	ctg	ctg	ctg	ctg	ctg	ctg	ctg
		gga	gga	gga	ggc	ggc	ggc	ggc	ggc	ggc	gga	gga	gga	gga	gga	gga	ggg	gga	gga	gga	gga	gga	gga	gga	gga	gga	gga	gga	gga	gga	gga	gga	gga	gga	gga	gga	gga	gga	gga	gga	cag	cag	cag	cag	cag	cag	caa	cag	cag
		tcc	tcc	tcc	tcc	tcc	tcc	tcc	tcc	tcc	tcc	tcc	tcc	tcc	tcc	tcc	tcc	tcc	tcc	tcc	tcc	tcc	tcc	tcc	tcc	tcc	tcc	tcc	tcc	tcc	tcc	tcc	tcc	tcc	tcc	tcc	tcc	tcc	tcc	tcc	gga	gga	gga	gga	gga	gga	gga	gga	gga
		aat	aat	aat	aat	aat	aat	aat	aat	aac	aat	aac	aat	aat	aac	aat	aat	aac	aac	aat	aat	aac	aac	aac	aac	aac	aac	aat	aat	aat	aat	aat	aat	aat	aac	aac	aac	aac	aac	aat	tcc	tcc	tcc	tcc	tcc	tcc	tcc	tcc	tcc
		gat	gat	gat	gat	gat	gat	gat	gat	gat	gat	gat	gat	gat	gat	gat	gat	gat	gac	gat	gat	gat	gat	gat	gat	gat	gat	gat	gat	gat	gat	gat	gat	gat	gat	gac	gac	gat	gat	gat	aac	aac	aac	aac	aac	aac	aac	aac	aac
		gtt	gtt	gtt	gtt	gtt	gtt	gtt	gtt	gtt	gtt	gtt	gtt	gtt	gtt	gtt	gtt	gtt	gtt	gtc	gtt	gtc	gtc	gtt	gtt	gtt	gtt	gtt	gtt	gtt	gtt	gtt	gtt	gtt	gtt	gtc	gtt	gtt	gtt	gtt	gat	gat	gat	gat	gac	gac	gac	gac	gac
		gaa	gaa	gaa	gaa	gaa	gaa	gaa	gaa	gaa	gaa	gaa	gaa	gaa	gaa	gaa	gaa	gaa	gag	gag	gaa	gaa	gaa	gaa	gaa	gaa	gaa	gaa	gaa	gaa	gaa	gaa	gaa	gaa	gaa	gaa	gaa	gaa	gaa	gaa	gtt	gtt	gtt	gtt	gtt	gtt	gtt	gtt	gtt
		cta	cta	cta	cta	cta	cta	cta	cta	cta	cta	ctc	cta	cta	cta	cta	cta	cta	ctc	cta	cta	cta	cta	cta	cta	cta	cta	cta	cta	cta	cta	cta	cta	cta	cta	cta	ctg	cta	cta	cta	gaa	gaa	gaa	gaa	gag	gag	gaa	gaa	gag
		cga	cga	cga	cga	cga	cga	cga	cga	cga	cga	cga	cga	cga	cga	cga	cga	cga	cga	cga	cga	cga	cga	cga	cga	cga	cga	cga	cga	cga	cga	cga	cga	cga	cga	cga	cga	cga	cga	cga	cta	cta	cta	cta	cta	cta	cta	cta	cta
		gct	gct	gct	gct	gct	gct	gct	gct	gct	gct	gcc	gct	gct	gct	gct	gct	gct	gct	gct	gct	gct	gct	gct	gct	gct	gct	gct	gct	gct	gct	gct	gct	gcc	gct	gct	gct	cct	gct	gcc	cga	cga	cga	cga	cga	cga	cga	cga	cga
		gaa	gaa	gaa	gaa	gaa	gaa	gaa	gaa	gaa	gaa	gaa	gag	gag	gaa	gaa	gag	gaa	gag	gaa	gaa	gaa	gaa	gaa	gaa	gaa	gaa	gaa	gaa	gaa	gaa	gaa	gaa	gaa	gaa	gaa	gaa	gaa	gaa	gaa	gct	gct	gct	gct	gct	gct	gct	gct	gct
		ggc	ggc	ggc	ggc	ggc	ggc	ggc	ggc	ggc	ggc	ggc	ggc	ggc	ggc	ggc	ggc	ggc	ggc	ggc	ggc	ggc	ggc	ggc	ggc	ggc	ggc	ggc	ggc	ggc	ggc	ggc	ggc	ggc	ggc	ggc	ggc	ggc	ggc	ggc	gaa	gaa	gaa	gaa	gaa	gaa	gaa	gaa	gaa
		aac	aac	aac	aac	aac	aac	aac	aac	aac	aac	aac	aac	aac	aac	aac	aat	aac	aac	aac	aac	aac	aac	aac	aac	aac	aac	aac	aac	aac	aac	aac	aac	aac	aac	aac	aac	aac	aac	aac	ggc	ggc	ggc	ggc	ggc	ggc	ggc	ggc	ggc
		agc	agc	agc	agc	agc	agc	agc	agc	agc	agc	agc	agc	agc	agc	agc	agc	agc	agc	agc	agc	agc	agc	agc	agc	agc	agc	agc	agc	agc	agc	agc	agc	agc	agc	agc	agc	agc	agc	agc	aac	aac	aac	aac	aac	aac	aac	aac	aac
		aga	aga	aga	aga	aga	aga	aga	aga	aga	aga	aga	aga	aga	agg	aga	aga	aga	aga	aga	aga	aga	aga	aga	aga	aga	aga	aga	aga	aga	aga	aga	aga	aga	aga	aga	aga	aga	aga	aga	agc	agc	agc	agc	agc	agc	agc	agc	agc
		ttc	ttc	ttc	ttc	ttc	ttc	ttc	ttc	ttc	ttc	ttc	ttc	ttc	ttc	ttc	ttc	ttc	ttc	ttc	ttc	ttc	ttc	ttc	ttc	ttc	ttc	ttc	ttc	ttc	ttc	ttc	ttc	ttc	ttc	ttc	ttc	ttc	ttc	ttc	aga	aga	aga	aga	aga	aga	aga	aga	aga
		act	act	act	act	act	act	act	act	act	act	act	acc	acc	act	act	acc	act	acc	act	act	act	act	act	act	act	act	act	act	act	act	act	act	act	act	act	act	act	act	act	ttc	ttc	ttc	ttc	ttc	ttc	ttc	ttc	ttc
		ttc	ttc	ttc	ttc	ttc	ttc	ttc	ttc	ttc	ttc	ttc	ttc	ttc	ttc	ttc	ttc	ttc	ttc	ttc	ttc	ttc	ttc	ttc	ttc	ttc	ttc	ttc	ttc	ttc	ttc	ttc	ttc	ttc	ttc	ttc	tac	tac	ttc	ttc	act	act	act	act	act	act	act	act	act
		agt	agt	agt	agt	agc	agt	agc	agc	agc	agt	agt	agt	agt	agt	agt	agt	agt	agt	agt	agt	agt	agt	agt	agt	agt	agt	agt	agt	agt	agt	agt	agt	agc	agt	agc	agt	agt	agt	agt	ttc	ttc	ttc	ttc	ttc	ttc	ttc	ttc	ttc
		gtc	gtt	gtt	gtt	gtt	gtt	gtt	gtt	gtt	gtc	gtc	gtt	gtt	gtt	gtt	gtt	gtt	gtg	gtt	gtt	gtt	gtt	gtt	gtt	gtt	gtt	gtt	gtt	gtt	gtt	gtt	gtt	gtt	gtt	gtt	gtt	gtt	gtt	gtt	agt	agt	agt	agt	agt	agt	agt	agt	agt
		ctt	ctt	ctt	ctc	ctt	ctc	ctt	ctt	ctt	ctt	ctt	ctt	ctt	ctt	ctt	ctt	ctt	ctc	ctc	ctt	ctt	ctt	ctt	ctt	ctt	ctt	ctt	ctt	ctt	ctt	ctt	ctt	ctt	ctt	ctc	ctt	ctt	ctt	ctt	gtt	gtt	gtt	gtt	gtt	gtt	gtt	gtc	gtt
		gag	gag	gag	gag	gag	gag	gag	gag	gag	gtg	gag	gag	gag	aag	gag	gtg	gag	gag	gag	gag	gag	gag	gag	gag	gag	gag	gtg	gtg	gtg	gtg	gtg	gtg	gag	gag	gag	gtg	aag	gag	gag	ctt	ctt	ctt	ctt	ctc	ctc	ctt	ctc	ctt
		gat	gat	gat	gat	gat	gat	gat	gat	gat	gat	gat	gat	gat	gat	gat	gat	gat	gac	gat	gat	gat	gat	gat	gat	gat	gat	gat	gat	gat	gat	gat	gat	gat	gat	gat	gac	gat	gat	gac	gag	gag	gag	gag	gag	gag	gag	gag	gag
		ggc	ggc	ggc	ggc	ggc	ggc	ggc	ggc	ggc	ggc	ggc	ggc	ggc	ggc	ggc	ggc	ggc	ggc	ggc	ggc	ggc	ggc	gga	gga	gga	gga	ggc	ggc	ggc	ggc	ggc	ggc	ggc	ggc	ggc	ggc	ggc	ggc	ggc	gat	gat	gat	gat	gat	gat	gat	gat	gat
		tgc	tgc	tgc	tgc	tgc	tgc	tgc	tgc	tgc	tgc	tgc	tgc	tgc	tgc	tgc	tgc	tgc	tgc	tgt	tgc	tgc	tgc	tgc	tgc	tgc	tgc	tgc	tgc	tgc	tgc	tgc	tgc	tgc	tgc	tgc	tgc	tgc	tgc	tgc	ggc	ggc	ggc	ggc	ggc	ggc	ggc	ggc	ggc
		tct	tct	tct	tct	tct	tct	tct	tct	tct	tct	tct	tct	tct	tct	tct	tct	tct	tct	tct	tct	tct	tct	tct	tct	tct	tct	tct	tct	tct	tct	tct	tct	tct	tct	tcc	tct	tct	tct	tct	tgc	tgc	tgc	tgc	tgc	tgc	tgc	tgc	tgc
		aga	aga	aga	aaa	aaa	aaa	aaa	aaa	aaa	aaa	agg	aga	aga	aga	aga	aga	aga	aga	aaa	aga	aaa	aaa	aga	aga	aga	aga	aga	aga	aga	aaa	aaa	aga	aga	aga	gta	aga	aga	aga	aga	tct	tct	tct	tct	tct	tct	tct	tct	tct
		aag	aag	aag	aag	aag	aag	aag	aag	aag	aag	aag	aag	aag	aag	aag	aag	aag	aag	aag	aag	aag	aag	aag	aag	aag	aag	aag	aag	aag	aag	aag	aag	aag	aag	aaa	aag	aag	aag	aag	aga	aga	aga	aga	aga	aga	aga	aga	aga
		aac	aac	aac	aac	aac	aac	aac	aac	aac	aac	aac	aac	aac	aac	aac	aac	aac	aac	aac	aac	aac	aac	aac	aac	aac	aac	aac	aac	aac	aac	aac	aac	aac	aac	aga	aac	aac	aac	aac	aag	aag	aag	aag	aag	aag	aag	aag	aag
		aat	aat	aat	aat	aat	aat	aat	aat	aat	aac	aat	aat	aat	aat	aac	aat	aat	aat	aat	aat	aat	aac	aat	aat	aat	aat	aac	aac	aac	aac	aac	aac	aat	aat	aca	aat	aat	aat	aat	aac	aac	aac	aac	aac	aac	aac	aac	aac
		caa	caa	caa	caa	caa	caa	caa	caa	caa	cag	cag	gaa	gaa	gaa	aaa	cag	gaa	gaa	aaa	aaa	aag	caa	gaa	gaa	gaa	gaa	aaa	aaa	aaa	aaa	aaa	aaa	gaa	gaa	ata	gaa	gaa	gag	caa	aac	aac	aac	aac	aac	aac	aac	aat	aac
		tgg	tgg	tgg	tgg	tgg	tgg	tgg	tgg	tgg	tgg	tgg	tgg	tgg	tgg	tgg	tgg	tgg	tgg	tgg	tgg	tgg	tgg	tgg	tgg	tgg	tgg	tgg	tgg	tgg	tgg	tgg	tgg	tgg	tgg	aat	tgg	tgg	tgg	tgg	gaa	gaa	gaa	gaa	gaa	gaa	gaa	gaa	gaa
		ggc	ggc	ggc	ggc	ggc	ggc	ggc	ggc	ggc	ggc	ggc	ggc	ggc	ggc	ggc	ggc	ggc	ggc	ggc	ggc	ggc	ggc	ggc	ggc	ggc	ggc	ggc	ggc	ggc	ggc	ggc	ggc	ggc	ggc	ggg	ggc	ggc	ggc	ggc	tgg	tgg	tgg	tgg	tgg	tgg	tgg	tgg	tgg
		aaa	aaa	aaa	aaa	aaa	aaa	aaa	aaa	aaa	aaa	aaa	aaa	aaa	aaa	aaa	aaa	aaa	aaa	aaa	aaa	aaa	aaa	aaa	aaa	aaa	aaa	aaa	aaa	aaa	aaa	aaa	aaa	aaa	aaa	gca	aaa	aaa	aaa	aaa	ggc	ggc	ggc	ggc	ggc	ggc	ggc	ggc	ggc
		acg	acg	acg	acg	acg	acg	acg	acg	acg	aca	aca	aca	aca	acg	aca	aca	acg	acg	aca	aca	aca	acg	acg	acg	acg	acg	acg	aca	aca	acg	acg	aca	acg	acg	aaa	aca	acg	acg	acg	aaa	aaa	aaa	aaa	aaa	aaa	aaa	aaa	aaa
		atc	atc	atc	atc	atc	atc	atc	atc	atc	atc	atc	atc	atc	atc	atc	atc	atc	atc	att	atc	atc	atc	atc	atc	atc	atc	atc	atc	atc	atc	atc	atc	atc	atc	cga	atc	atc	atc	atc	aca	aca	aca	aca	aca	aca	aca	aca	aca
		att	att	att	att	att	att	att	att	att	att	att	att	att	att	att	att	att	att	att	att	atc	att	att	att	att	att	att	att	att	att	att	att	att	att	tca	att	att	att	att	atc	atc	atc	atc	atc	atc	atc	atc	atc
		gaa	gaa	gaa	gaa	gaa	gaa	gaa	gaa	gaa	gag	gaa	gaa	gaa	gaa	gaa	gaa	gaa	gaa	gaa	gaa	gaa	gaa	gaa	gaa	gaa	gaa	gag	gag	gag	gaa	gag	gag	gaa	gaa	ttg	gaa	gaa	gaa	gaa	att	att	att	att	att	att	att	att	att
		tac	tac	tac	tac	tac	tac	tac	tac	tac	tac	tac	tac	tac	tac	tac	tac	tac	tac	tac	tac	tac	tac	tac	tac	tac	tac	tac	tac	tac	tac	tac	tac	tac	tac	aat	tac	tac	tac	tac	gaa	gaa	gaa	gaa	gaa	gaa	gaa	gaa	gaa
		aga	aga	aga	aga	aga	aga	aga	aga	aga	aga	aga	aga	aga	aga	aga	aga	aga	aga	aga	aga	aga	aga	aga	aga	aga	aga	aga	aga	aga	aga	aga	aga	aga	aga	aca	aga	aga	aga	aga	tac	tac	tac	tac	tac	tac	tac	tac	tac
		aca	aca	aca	aca	aca	aca	aca	aca	aca	aca	aca	aca	aca	aca	aca	aca	aca	aca	aca	aca	aca	acg	aca	aca	aca	aca	aca	aca	aca	aca	aca	aca	aca	aca	gaa	aca	aca	aca	aca	aga	aga	aga	aga	aga	aga	aga	aga	aga
		aat	aat	aat	aat	aat	aat	aat	aat	aat	aat	aat	aat	aat	aac	aat	aat	aat	aac	aac	aat	aat	aat	aat	aat	aat	aat	aat	aat	aat	aat	aat	aat	aat	aat	caa	aat	aat	aat	aat	aca	aca	aca	aca	aca	aca	aca	aca	aca
		aag	aag	aag	aag	aag	aag	aag	aag	aag	aaa	aag	aag	aag	aag	aag	aag	aag	aag	aag	aaa	aag	aag	aag	aag	aag	aag	aag	aag	aag	aag	aag	aag	aag	aag	ata	aag	aag	aag	aag	aat	aat	aat	aat	aat	aat	aat	aat	aat
		cca	cca	cca	cca	cca	cca	cca	cca	cca	cca	cca	cca	cca	cca	cca	cca	cca	cca	cca	cca	cca	cca	cca	cca	cca	cca	cca	cca	cca	cca	ccg	cca	cca	cca	agc	cca	cca	cca	cca	aag	aag	aag	aag	aag	aag	aag	aag	aag
		tct	tct	tct	tct	tct	tct	tct	tct	tct	tct	tct	tct	tct	tct	tct	tct	tct	tct	tct	tct	tct	tct	tct	tct	tct	tct	tct	tct	tct	tct	tct	tct	tct	tct	cat	tct	tct	tct	tct	cca	cca	cca	cca	cca	cca	cca	cca	cca
		cgc	cgc	cgc	cgc	cgc	cgc	cgc	cgc	cgc	cgc	cgc	cgc	cgc	cgc	cgc	cgc	cgc	cgc	cgc	cgc	cgc	cgc	cgc	cgc	cgc	cgc	cgc	cgc	cgc	cgc	cgc	cgc	cgc	cgt	ctc	cgc	cgc	cgc	cgc	tcc	tcc	tcc	tcc	tcc	tcc	tcc	tct	tcc
		ttg	ttg	ttg	ttg	ttg	ttg	ttg	ttg	ttg	ttg	ttg	ttg	ttg	ttg	ctg	ttg	ttg	ttg	ttg	ttg	ctg	ttg	ttg	ttg	ttg	ttg	ttg	ttg	ttg	ttg	ttg	ttg	ttg	ttg	gct	ttg	ttg	ttg	ttg	cgc	cgc	cgc	cgc	cgc	cgc	cgc	cgc	cgc
		ccc	ccc	ccc	ccc	ccc	ccc	ccc	ccc	ccc	ccc	ccc	ccc	ccc	ccc	ccc	ccc	ccc	ccc	ccc	ccc	ccc	ccc	ccc	ccc	ccc	ccc	ccc	ccc	ccc	ccc	ccc	ccc	ccc	ccc	tgc	ccc	ccc	ccc	ccc	ttg	ttg	ttg	ttg	ttg	ttg	ttg	ttg	ttg
		atc	atc	atc	atc	atc	atc	atc	atc	atc	atc	att	atc	atc	atc	atc	atc	atc	atc	atc	atc	atc	atc	atc	atc	atc	atc	atc	atc	atc	atc	atc	atc	atc	atc	cct	att	atc	atc	atc	ccc	ccc	ccc	ccc	ccc	ccc	ccc	ccc	ccc
		ctt	ctt	ctt	ctc	ctc	ctc	ctc	ctc	ctc	ctt	ctt	ctt	ctt	ctt	ctt	ctt	ctc	ctc	ctt	ctt	ctt	ctt	ctt	ctt	ctt	ctt	ctt	ctt	ctt	ctt	ctt	ctt	ctt	ctt	tcc	ctt	ctt	ctt	ctt	atc	atc	atc	atc	atc	atc	atc	atc	atc
		gac	gac	gac	gac	gac	gac	gac	gac	gac	gac	gac	gac	gac	gac	gac	gac	gac	gac	gac	gac	gac	gac	gac	gac	gac	gac	gac	gac	gac	gac	gac	gac	gac	gac	ttg	gac	gac	gac	gac	ctt	ctt	ctt	ctt	ctt	ctt	ctt	ctt	ctt
		att	att	att	att	att	att	att	att	att	att	att	att	att	att	att	att	att	atc	att	att	atc	att	att	att	att	att	att	att	att	att	att	att	att	att	aca	att	att	att	att	gac	gac	gac	gac	gac	gac	gac	gac	gac
		gca	gca	gca	gca	gca	gca	gca	gca	gca	gca	gca	gca	gca	gca	gca	gca	gca	gca	gca	gca	gca	gca	gca	gca	gca	gca	gca	gca	gca	gca	gca	gca	gca	gca	ttg	gca	gca	gca	gca	att	att	att	att	att	att	att	att	att
		cct	cct	cct	cct	cct	cct	cct	cct	cct	act	cct	cct	cct	cct	cct	cct	cct	cct	cct	cct	cct	cct	cct	cct	cct	cct	cct	cct	cct	cct	cct	cct	cct	cct	cac	cct	ctt	cct	cct	gca	gca	gca	gca	gca	gca	gca	gca	gca
		ctg	ctg	ctg	ttg	ttg	ttg	ttg	ttg	ttg	ttg	ttg	ttg	ttg	ttg	ttg	ttg	ttg	ttg	ttg	ttg	ttg	tta	ttg	ttg	ttg	ttg	ttg	ttg	ttg	ttg	ttg	ttg	ttg	ttg	ctt	ttg	ttg	ttg	ttg	cct	cct	cct	cct	cct	cct	cct	cct	cct
		gat	gat	gat	gat	gat	gat	gat	gat	gat	gat	gat	gac	gac	gat	gat	gac	gat	gat	gat	gat	gat	gat	gat	gat	gat	gat	gac	gac	gac	gac	gac	gac	gat	gat	tgg	gat	gat	gat	gat	ttg	ttg	ttg	ttg	ttg	ttg	ttg	ttg	ttg
		att	att	att	att	att	att	att	att	att	att	att	att	att	att	att	att	att	att	att	att	att	att	att	att	att	att	att	att	att	att	att	att	att	att	ata	att	att	att	att	gat	gat	gat	gat	gat	gat	gat	gat	gat
		ggc	ggc	ggc	ggc	ggc	ggc	ggc	ggc	ggc	ggc	ggc	ggt	ggt	ggc	ggt	ggt	ggc	ggc	ggc	ggc	ggc	ggc	ggc	ggc	ggc	ggc	ggt	ggt	ggt	ggt	ggt	ggt	ggc	ggc	ttg	ggc	ggc	ggc	ggc	att	att	att	att	att	att	att	att	att
		ggc	ggc	ggc	ggc	ggc	ggc	ggc	ggc	ggc	ggc	ggc	ggc	ggc	ggc	ggc	ggc	ggc	ggc	ggc	agc	ggc	ggc	ggc	ggc	ggc	ggc	ggc	ggc	ggc	ggc	ggc	ggc	ggc	ggc	gcg	agc	ggc	ggc	ggc	ggc	ggc	ggc	ggc	ggc	ggc	ggc	ggt	ggc
		gct	gct	gct	gct	gct	gct	gct	gct	gct	gct	gct	gct	gct	gct	cct	gct	gct	gct	gct	gct	gct	gct	gct	gct	gct	gct	gct	gct	gct	gct	gct	gct	gct	gct	gcg	cct	gct	gct	gct	ggc	ggc	ggc	ggc	ggc	ggc	ggc	ggc	ggc
		gac	gac	gac	gac	gac	gac	gac	gac	gac	gac	gac	gac	gac	gac	gac	gac	gac	gac	gac	gac	cac	gac	aac	aac	aac	aac	gac	gac	gac	gac	gac	gac	gac	aac	ctg	gac	gac	gac	gac	gct	gct	gct	gct	gct	gct	gct	gct	gct
		caa	caa	caa	caa	caa	caa	caa	caa	caa	caa	caa	caa	caa	caa	caa	caa	caa	caa	caa	caa	caa	caa	caa	caa	caa	caa	caa	caa	caa	caa	caa	caa	caa	caa	acc	caa	caa	caa	caa	gac	gac	gac	gac	gac	gac	gac	gac	gac
		gaa	gaa	gaa	gaa	gaa	gaa	gaa	gaa	gaa	gaa	gaa	gaa	gaa	gaa	gaa	gaa	gaa	gaa	gaa	gaa	gaa	gaa	gaa	gaa	gaa	gaa	gaa	gaa	gaa	gaa	gaa	gaa	gaa	gaa	aag	gaa	gaa	gaa	gaa	caa	caa	caa	caa	caa	caa	caa	caa	caa
		ttc	ttc	ttc	ttc	ttc	ttc	ttc	ttc	ttc	ttc	ttc	ttc	ttc	ttc	ttc	gtc	ttc	ttc	ttt	ttc	ttt	ttc	ttc	ttc	ttc	ttc	ttc	ttc	ttc	ttc	ttc	ttc	ttc	ttc	aat	gtt	gtc	ttc	ttc	gaa	gaa	gaa	gaa	gaa	gaa	gaa	gaa	gaa
		ggt	ggt	ggt	ggt	ggt	ggt	ggt	ggt	ggt	ggt	ggt	ggt	ggt	agt	agt	ggt	ggt	ggt	ggt	ggc	ggg	ggt	gct	gct	gct	gct	ggt	ggt	ggt	ggt	ggt	ggt	ggt	gct	tcg	agt	ggt	aga	ggt	ttc	ttc	ttc	ttc	ttc	ttc	ttc	ttc	ttc
		ttg	ttg	ttg	ttg	ttg	ttg	ttg	ttg	ttg	ttg	ttg	ttg	ttg	ttg	gtg	ttg	ttg	ttg	gtg	gtg	gta	gtg	ttg	ttg	ttg	ttg	ttg	ttg	ttg	ttg	ttg	ttg	ttg	ttg	gtg	ttg	tgg	gtg	ttg	ggt	ggt	ggt	ggt	ggt	ggt	ggt	ggt	ggt
		gac	gac	gac	gac	gac	gac	gac	gac	gac	gac	gac	gac	gac	gac	gac	gac	gac	gac	gac	gac	gaa	gac	gac	gac	gac	gac	gac	cac	cac	cac	cac	cac	gac	gac	tgg	gac	gac	gag	gac	ttg	ttg	ttg	ttg	ttg	ttg	ttg	ttg	ttg
		att	att	att	att	att	att	att	att	att	att	att	att	att	att	gtt	att	att	att	att	att	gtt	gtt	att	att	att	att	att	att	att	att	att	att	att	att	aca	att	att	gtt	att	gac	gac	gac	gac	gac	gac	gac	gac	gac
		ggc	ggc	ggc	ggc	ggc	ggc	ggc	ggc	ggc	ggc	ggc	ggc	ggc	ggc	ggc	ggc	ggc	ggc	ggc	ggc	ggc	ggc	ggc	ggc	ggc	ggc	ggc	ggc	ggc	ggc	ggc	ggc	ggc	ggc	ttg	ggc	ggc	ggc	ggc	att	att	att	att	att	att	att	att	att
		cca	cca	cca	cca	cca	cca	cca	cca	cca	cca	cca	cca	cca	cca	cca	cca	cca	cca	cca	cca	cca	cca	cca	cca	cca	cca	cca	cca	cca	cca	cca	cca	cca	cca	gcc	cca	cca	cca	cca	ggc	ggc	ggc	ggc	ggc	ggc	ggc	ggc	ggc
		gtc	gtc	gtc	gtc	gtc	gtc	gtc	gtc	gtc	gtc	gtc	gtc	gtc	gtc	gtc	gtc	gtc	gtc	gtc	gtc	gtc	gtc	gtc	gtc	gtc	gtc	gtc	gtc	gtc	gtc	gtc	gtc	gtc	gtc	cag	gtc	gtc	gtc	gtc	cca	cca	cca	cca	cca	cca	cca	cca	cca
		tgt	tgt	tgt	tgt	tgt	tgt	tgt	tgt	tgt	tgt	tgt	tgt	tgt	tgt	tgt	tgt	tgt	tgt	tgt	tgt	tgt	tgt	tgt	tgt	tgt	tgt	tgt	tgt	tgt	tgt	tgt	tgt	tgt	tgt	tct	tgt	tgt	tgt	tgt	gtc	gtc	gtc	gtc	gtc	gtc	gtc	gtc	gtc
		ttc	ttc	ttc	ttc	ttc	ttc	ttc	ttc	ttc	ttc	ttt	ttc	ttc	ttc	ttc	ttc	ttc	ttc	ttc	ttc	ttc	ttc	ttc	ttc	ttc	ttc	ttc	ttc	ttc	ttc	ttc	ttc	ttc	ttc	gtt	tac	ttc	ttc	ttc	tgt	tgt	tgt	tgt	tgt	tgt	tgt	tgt	tgt
		aaa	aaa	aaa	aaa	aaa	aaa	aaa	aaa	aaa	aaa	aaa	aaa	aaa	aaa	aaa	aaa	aag	aaa	aaa	aaa	aaa	aaa	aaa	aaa	aaa	aaa	aaa	aaa	aaa	aaa	aaa	aaa	aaa	aaa	tca	aaa	aaa	aaa	aaa	ttt	ttt	ttt	ttt	ttt	ttt	ttt	ttt	ttt
Stop codon		tga	tga	tga	taa	taa	taa	taa	taa	taa	tga	tga	tga	tga	tga	tga	tga	tga	tga	tga	tga	tga	tga	tga	tga	tga	tga	tga	tga	tga	tga	tga	tga	tga	tga	aat	tga	tga	tga	tga	aaa	aaa	aaa	aaa	aaa	aaa	aaa	aaa	aaa
		atg	atg	atg	atg	atg	atg	atg	atg	atg	atg	atg	atg	atg	atg	atg	acg	atg	atg	atg	atg	atg	atg	atg	atg	atg	atg	atg	atg	atg	atg	atg	atg	atg	atg	gaa	atg	atg	atg	atg	tga	tga	tga	tga	tga	tga	tga	tga	tga
		aac	aac	aac	aac	aac	aac	aac	aac	aac	aac	aac	aac	aac	aac	aac	aac	aac	aac	aac	aac	aac	aac	aac	aac	aac	aac	aac	aac	aac	aac	aac	aac	aac	aac	tga	aac	aac	aac	aac	atg	atg	atg	atg	atg	atg	atg	atg	atg
		taa	taa	taa	taa	taa	taa	taa	taa	taa	taa	taa	taa	taa	taa	taa	taa	taa	taa	taa	taa	taa	taa	taa	taa	taa	taa	taa	taa	taa	taa	taa	taa	taa	taa		taa	taa	taa	taa	aac	aac	aac	aac	aac	aac	aac	aac	aac
																																									taa	taa	taa	taa	taa	taa	taa	taa	taa
[truncated: 224 more columns]

## Sheet: Common ancestor
Species		Aquila chrysaetos chrysaetos	Anas platyrhynchos	Chaetura pelagica	Apteryx australis mantelli	Antrostomus carolinensis	Cariama cristata	Dromaius novaehollandiae	Charadrius vociferus	Columba livia	Merops nubicus	Cuculus canorus	Eurypyga helias	Falco cherrug	Numida meleagris	Gavia stellata	Balearica regulorum gibbericeps	Leptosomus discolor	Mesitornis unicolor	Tauraco erythrolophus	Opisthocomus hoazin	Chlamydotis macqueenii	Corvus brachyrhynchos	Egretta garzetta	Phaethon lepturus	Picoides pubescens	Fulmarus glacialis	Nestor notabilis	Pterocles gutturalis	Aptenodytes forsteri	Athene cunicularia	Struthio camelus australis	Tinamus guttatus	Apaloderma vittatum
Accession		XM_030009145.1	XM_038173912.1	XM_009994908.1	XM_013941291.1	XM_010177896.1	XM_009708994.1	XM_026098592.1	XM_009895351.1	XM_005504926.2	XM_008949969.1	XM_009558866.1	XM_010160497.1	XM_005432123.3	XM_021387647.1	XM_009808201.1	XM_010300147.1	XM_009953335.1	XM_010182829.1	XM_009985626.1	XM_009936134.1	XM_010127319.1	XM_008629908.2	XM_009641871.2	XM_010282538.1	XM_009907466.1	XM_009575128.1	XM_010017041.1	XM_010077375.1	XM_009286338.1	XM_026843207.1	XM_009674272.1	XM_010212300.1	XM_009867524.1
QC GXY sequences Sep 2021
Common name		Golden eagle	Mallard	Chimney swift	North Island brown kiwi	Chuck-will's-widow	Red-legged seriema	Emu	Killdeer	Rock dove	Northern carmine bee-eater	Common cuckoo	Sunbittern	Saker falcon	Helmeted guineafowl	Red-throated loon	Grey crowned crane	Cuckoo roller	Brown mesite	Red-crested turaco	Hoatzin	MacQueen's bustard	American crow	Little egret	White-tailed tropicbird	Downy woodpecker	Northern fulmar	Kea	Yellow-throated sandgrouse	Emperor Penguin	Burrowing owl	South African ostrich	White-throated tinamou	Bar-tailed trogon
Family		Accipitridae	Anatidae	Apodidae	Apterygidae	Caprimulgidae	Cariamidae	Casuariidae	Charadriidae	Columbidae	Meropidae	Cuculidae	Eurypygidae	Falconidae	Numididae	Gaviidae	Gruidae	Leptosomidae	Mesitornithidae	Musophagidae	Opisthocomidae	Otididae	Corvidae	Ardeidae	Phaethontidae	Picidae	Procellariidae	Nestoridae	Pteroclidae	Spheniscidae	Strigidae	Struthionidae	Tinamidae	Trogonidae
Order		Accipitriformes	Anseriformes	Apodiformes	Apterygiformes	Caprimulgiformes	Cariamiformes	Casuariiformes	Charadriiformes	Columbiformes	Coraciiformes	Cuculiformes	Eurypygiformes	Falconiformes	Galliformes	Gaviiformes	Gruiformes	Leptosomiformes	Mesitornithiformes	Musophagiformes	Opisthocomiformes	Otidiformes	Passeriformes	Pelecaniformes	Phaethontiformes	Piciformes	Procellariiformes	Psittaciformes	Pterocliformes	Sphenisciformes	Strigiformes	Struthioniformes	Tinamiformes	Trogoniformes
Rows used in sheet:
1-1480						GXY ok	GXY ok	2 unknown N			GXY ok					GXY ok	GXY ok		GXY ok	GXY ok		GXY ok						GXY ok	GXY ok					GXY ok
						N-terminal not ok	N-terminal not ok	Cell I980 ggk => ggt			N-terminal not ok					N-terminal not ok	N-terminal not ok		N-terminal not ok	N-terminal not ok		N-terminal not ok						N-terminal not ok	N-terminal not ok					N-terminal not ok
Columns used in sheet:								Cell I1200 ccy => cct
A-HR
N-terminal		atg	atg	atg	atg	tgt	gca	atg	atg	atg	gca	atg	atg	atg	atg	gca	gca	atg	gtg	gca	atg	gca	atg	atg	atg	atg	atg	gtg	gtg	atg	atg	atg	atg	gca
		ctc	ctc	ctc	ctc	tca	cct	ctc	ctc	ctc	cct	ctc	ggg	ctc	ctc	tct	cct	gcg	aat	tct	ctc	cct	ctc	ctc	cga	ctc	gtc	agt	agt	ctc	cat	ctc	ctc	cct
		agc	agc	agc	agc	gca	gca	agc	agc	agc	gca	agc	cgg	agc	agc	gca	gca	tca	cag	aca	agc	gca	agc	agc	gac	agc	atg	gag	gag	agc	cgt	agc	agc	gca
		ttt	ttt	ttt	ttt	ccc	ggg	ttt	ttt	ttt	ggg	ttt	ttg	ttt	ttt	ggg	ggg	gac	gca	ggg	ttt	ggg	ttt	ttt	ttt	ttt	gaa	gca	gca	ttt	ctg	ttt	ttt	ggg
		gtg	gtg	gtg	gtg	cgg	cgg	gtg	gtg	gtg	cgc	gtg	gtg	gtg	gtg	cgg	cgg	tgc	cct	cgg	gtg	cgg	gtg	gtg	ttt	gtg	aga	act	cct	gtg	aat	gtg	gtg	cgg
		gat	gat	gat	gat	tgt	aag	gat	gat	gat	aag	gat	tgg	gat	gat	aag	aag	tgg	gaa	aag	gat	aag	gat	gat	acc	gat	tac	gca	gca	gat	tta	gat	gat	aag
		aca	acg	acg	aca	cgt	ggc	aca	acg	aca	ggc	acg	gca	aca	acg	ggc	ggc	cgt	ggg	ggc	aca	ggc	aca	aca	atg	acg	cga	ggg	ggg	aca	gtg	aca	act	ggc
		cgg	cgg	cgg	cgg	tac	cct	cgg	cgg	cgg	cct	cgg	tcg	cgg	cgg	cct	cct	cga	cag	cct	cgg	cct	cgg	cgg	gta	cgg	tta	cgg	cgg	cgg	cga	cgg	cgg	cct
		att	att	att	att	ctt	aga	att	att	att	aga	att	cgc	att	att	aga	aga	agt	aag	aga	att	aga	att	att	cct	att	aat	aag	aag	att	tca	att	att	aga
		ttg	gtg	ttg	ttg	ctt	gga	ttg	gtg	ttg	gga	ttg	cgt	ttg	ttg	gga	gga	gcg	ggc	gga	gtg	gga	tgg	ttg	gca	ttg	cct	ggc	ggc	ttg	tac	ttg	ttg	gga
		ttg	ttg	ttg	ttg	gct	gac	ttg	ttg	ttg	gac	ttg	gcc	ttg	ttg	gac	gac	ggg	cct	gac	ttg	gac	ttg	ttg	ggg	ttg	gaa	cct	cct	ttg	ttt	ttg	ttg	gac
		ctg	ctg	ctg	ctg	ggg	aaa	ctg	ctg	ctg	aaa	ctg	gac	ctg	ctg	aaa	aaa	tgc	aga	aaa	ctg	aaa	ctg	ctg	cgg	ctg	ggg	aga	aga	ctg	gcc	ctg	ctg	aaa
		ctt	ctc	ctt	ctt	ctg	ggg	ctt	ctt	ctt	ggg	ctc	cgc	ctt	ctc	ggg	ggg	cac	gga	ggg	ctc	ggg	ctc	ctt	aag	ctt	act	gga	gga	ctt	aaa	ctt	ctc	ggg
		gca	gca	gca	gca	tgt	cca	gca	gca	gca	cca	gca	ccc	gca	gca	cca	cca	gtt	gac	cca	gca	cca	gca	gca	ggc	gca	gcc	gac	gac	gca	gtg	gca	gca	cca
		gta	gta	gta	gta	gaa	cag	gta	gta	gta	cag	gta	cgc	gta	gta	cgg	cag	ttt	aaa	cgg	gta	cag	gta	gta	cct	gta	tgg	aaa	aaa	gta	act	gta	gta	cag
		act	act	act	act	tcg	gga	act	act	act	gga	act	ctt	act	act	gga	gga	acc	ggg	gga	act	gga	act	act	aga	act	aaa	ggg	ggg	act	ctt	act	act	gga
		tca	tcg	tca	tca	cct	gaa	tca	tcg	tca	gaa	tca	tcc	tca	tca	gaa	gaa	ggg	cca	gaa	tca	gaa	tca	tca	gga	tca	ggt	cca	cca	tca	tgt	tca	tca	gaa
		tac	tgc	tac	tac	ggg	agg	tac	tac	tac	agg	tac	cga	tac	tac	agg	agg	gca	cag	agg	tac	agg	tac	tac	gac	tcc	acc	cag	cag	tac	gga	tac	tac	agg
		cta	cta	cta	cta	ttc	ggt	cta	cta	cta	ggt	cta	agt	cta	cta	ggt	ggt	cct	gga	ggt	cta	ggt	cta	cta	aaa	cta	cac	gga	gga	cta	aaa	cta	cta	ggt
		gca	gcg	gca	gca	agt	cca	gca	gcg	gcg	cca	gca	gag	gca	gca	cca	cca	gca	gaa	cca	gcg	cca	gca	gca	gga	gcg	ccc	gaa	gaa	gca	aca	gca	gca	cca
		aca	acg	aca	aca	gtg	cca	aca	aca	aca	cca	aca	gca	aca	aca	cca	cca	ggg	agg	cca	aca	cca	aca	aca	cca	aca	aat	agg	agg	aca	ccc	aca	aca	cca
		ggc	agc	ggc	agt	acc	ggt	agt	ggc	ggc	ggt	ggc	cct	ggc	agc	ggt	ggt	cgg	ggt	ggt	ggc	ggt	ggc	ggc	cag	ggc	ttc	ggt	ggt	ggc	aac	agt	ggt	ggt
		caa	caa	caa	caa	gtc	cca	caa	caa	caa	cca	caa	gca	caa	caa	cca	cca	aag	cca	cca	caa	cca	caa	caa	gga	caa	tca	cca	cca	caa	aac	caa	caa	cca
		cat	cat	cat	cat	cac	cca	cat	cat	cat	cca	cat	gca	cat	cat	cca	cca	ggc	cca	cca	cat	cca	cat	cat	gaa	cat	agt	cca	cca	cat	cgc	cat	cat	cca
		gtg	gtg	gtg	gtg	act	ggc	gtg	gtg	gtg	ggc	gta	cgc	gta	gtg	ggc	ggc	ccc	ggt	ggc	gtg	ggc	gtg	gtg	agg	gtg	ggg	ggt	ggt	gtg	ttg	gtg	gtg	ggc
		agt	agt	agg	aac	gcc	aga	aat	agt	aat	aga	agt	aag	agt	agt	aga	aga	aga	cca	aga	agt	aga	agt	agt	ggt	agt	acg	cca	cca	agt	gtt	aat	aat	aga
		gag	gag	agt	gag	aga	gat	gag	gag	gag	gat	gag	ggc	gag	gag	gat	gat	gga	cca	gat	gag	gat	gag	gag	cca	cag	gcc	cca	cca	gag	agt	gag	gag	gat
		aca	gca	gag	gtc	ggg	ggt	aca	gca	gca	ggt	gca	ccc	gca	gca	ggt	ggt	gac	ggc	ggt	gca	ggt	gca	gca	cca	gca	ttt	ggc	ggc	gca	aat	gca	aca	ggt
		cct	tct	gca	aat	acg	gaa	cct	cct	tct	gtt	cct	aga	cct	tct	gaa	gaa	aaa	aga	gaa	tct	gaa	cct	cct	ggt	cct	tta	aga	aga	tct	aat	cct	cct	gaa
		gca	gca	tct	aga	ctt	gat	gca	gca	gca	gat	gca	gga	gca	gca	gac	gat	ggg	gat	gac	gca	gat	gca	gca	cca	gca	aga	gat	gat	gca	gcc	gca	gca	gat
		ggg	ggg	gca	tag	tgt	ggt	ggg	ggg	ggg	ggt	ggg	gac	ggg	ggg	ggt	ggt	cca	gga	ggt	ggg	ggt	ggg	ggg	cca	ggg	gac	ggt	ggt	ggg	aaa	ggg	gga	ggt
		cgg	cga	ggg	aga	ggg	cta	cgg	cgc	cga	cct	cga	aaa	cgg	cgg	cta	cta	cag	gaa	cta	cgg	cta	cgg	cgg	ggc	cgt	tgc	gaa	gaa	cgg	tcg	cgg	cgg	cca
		aag	agg	cgg	aaa	aag	cca	aag	aag	aag	cca	aag	ggg	aag	aag	cca	cca	gga	gat	cca	aag	cca	aag	aag	aga	aag	ctt	gat	gat	aag	ctg	aag	aag	cca
		cag	cag	aag	ggc	gca	ggt	ggc	ggc	ggc	ggt	ggc	cca	ggc	ggc	ggt	ggt	gaa	ggt	ggt	ggc	ggt	ggc	ggc	gat	ggc	cat	ggt	ggt	ggc	tca	ggc	ggc	ggt
		ggc	ggc	ggc	ccc	ccc	cct	ccc	cct	cct	cct	cct	cag	cct	cct	cct	cct	agg	cca	cct	cct	cct	cct	cct	ggt	cct	agg	cta	cta	cct	tta	ccc	ccc	cct
		cct	ccc	cct	aga	agc	cca	aga	aga	aga	cca	aga	gga	aga	aga	cca	caa	ggt	cca	cca	aga	cca	aga	aga	gaa	aga	tgt	cca	cca	aga	aag	aga	aga	cca
		aga	aga	aga	gga	aac	ggc	gga	gga	gga	ggc	gga	gaa	gga	gga	ggc	ggc	cca	ggt	ggc	gga	gga	gga	gga	gat	gga	aaa	ggt	ggt	gga	tgt	gga	gga	ggc
		gga	gga	gga	gac	ccg	ccc	gac	gac	gac	ccc	gac	agg	gac	gac	ccc	ccc	cca	cct	ccc	gac	ccc	gac	gac	ggt	gac	gac	cct	cct	gac	gct	gac	gac	ccc
		gac	gac	gac	aaa	cca	cct	aaa	aaa	aaa	cct	aaa	ggt	aaa	aaa	cct	cct	ggt	cca	cct	aaa	cct	aaa	aaa	cta	aaa	cat	cca	cca	aaa	gta	aaa	aaa	cct
		aaa	aaa	aaa	gga	gtt	ggt	gga	ggg	gga	ggt	gga	cca	ggg	ggg	ggt	ggt	cct	ggc	ggt	ggg	ggt	ggg	ggg	cca	ggg	gag	ggc	ggt	ggg	aga	gga	gga	ggt
		ggg	ggg	ggg	ccg	agc	cct	ccg	cca	cca	cct	cca	cca	cca	cca	cct	cct	cca	ccc	cct	cca	cct	cca	cca	ggt	cca	gag	cct	ccc	cca	cgt	ccg	ccg	cct
		cca	cca	cca	caa	aat	cca	cag	cag	cag	cca	cgg	ggt	cag	cag	cca	cca	ggc	cct	cca	cag	cca	cag	cag	cct	cag	aaa	cct	cct	cag	ttt	cag	cag	cca
		cag	cag	cag	gga	aat	ggt	gga	gga	gga	ggt	gga	cca	gga	gga	ggt	ggt	aga	ggt	ggt	gga	ggt	gga	gga	cca	gga	gta	gga	ggt	gga	tac	gga	gga	ggc
		gga	gga	gga	gaa	ggc	ctt	gaa	gaa	gaa	ctt	gaa	cca	gaa	gaa	ctt	ctt	gat	cct	ctt	gaa	ctt	gaa	gaa	ggt	gaa	cct	cct	cct	gaa	cgt	gaa	gaa	ctt
		gaa	gaa	gaa	agg	aag	ggc	agg	agg	agg	ggt	agg	ggc	agg	agg	ggc	ggc	ggt	cca	ggc	agg	ggc	agg	agg	ccc	agg	gca	cca	cca	agg	gat	agg	agg	ggc
		agg	agg	agg	ggt	ttg	gga	ggt	ggt	ggt	gga	ggt	aga	ggt	ggt	gga	gga	gga	ggt	gga	ggt	gga	ggt	ggt	cct	ggt	ggg	ggt	ggt	ggt	gtg	ggt	ggt	gga
		ggt	ggt	ggt	cca	ctg	aac	cca	cca	cca	aat	cca	gat	cca	cca	aac	aac	gat	ctt	aac	cca	aac	cca	cca	ggt	cca	cgg	ctt	ctt	cca	agt	cca	ccg	aac
		cca	cca	cca	cca	gca	ttc	cca	cca	cca	ttt	cca	ggt	cca	cca	ttt	ttc	ggt	ggc	ttc	cca	ttc	cca	cca	cct	cca	aag	ggc	ggc	cca	gag	cca	cca	ttc
		cca	cca	cca	ggt	tta	gct	ggt	ggt	ggt	gct	ggt	gaa	ggt	ggg	gct	gct	cta	gga	gct	ggt	gct	ggt	ggt	cca	ggt	ggc	gga	gga	ggt	gca	ggt	ggt	gct
		ggt	ggt	ggc	cca	aag	gct	cca	cca	cca	gct	cca	gat	cca	cca	gct	gct	cca	aac	gct	cca	gct	cca	cca	ggt	cca	cct	aac	aac	cca	cct	cca	cca	gct
		cca	cca	cca	cca	tgt	caa	cca	cca	cca	caa	cca	ggt	cca	cca	caa	caa	ggt	ttc	caa	cca	caa	cca	cca	ctt	cca	aga	ttc	ttt	cca	gca	cca	cca	caa
		cca	cca	cca	ggc	gat	tat	ggc	ggc	ggc	tat	ggc	cta	ggc	ggc	tat	tat	cct	gct	tat	ggc	tat	ggc	ggc	ggt	ggc	gga	gct	gct	ggc	ggg	ggc	ggc	tat
		ggc	ggc	ggc	aga	gtg	gat	aga	aga	aga	gac	aga	cca	aga	aga	gat	gat	cca	gct	gat	aga	gat	aga	aga	gga	aga	gac	gct	gct	aga	cgg	aga	aga	gat
		aga	aga	aga	gat	aga	cca	gat	gat	gat	cca	gat	ggt	gat	gat	cca	cca	ggc	caa	cca	gat	cca	gat	gat	aac	gat	aaa	caa	cag	gat	aag	gat	gat	cca
		gat	gat	gat	ggt	cgt	tct	ggt	ggt	ggt	tct	ggt	cct	ggt	ggt	tct	tct	ccc	tat	tct	ggt	tct	ggt	ggt	ttc	ggt	ggg	tat	tac	ggt	ggc	ggt	ggt	tct
		ggt	ggt	ggt	gaa	ttt	aaa	gaa	gaa	gaa	aaa	gaa	cca	gaa	gaa	aaa	aaa	cct	gat	aaa	gaa	aaa	gaa	gaa	gct	gaa	cca	gat	gat	gaa	cct	gaa	gaa	aaa
		gaa	gaa	gaa	gac	tac	gca	gat	gat	gat	gca	gat	ggt	gat	gac	gca	gca	ggt	cca	gca	gat	gca	gat	gat	gct	gat	cag	cca	cca	gat	aga	gat	gat	gca
		gat	gac	gat	ggt	cgt	gct	ggt	ggt	ggt	gcg	ggt	ccc	ggt	ggt	gct	gct	cct	tct	gct	ggt	gct	ggt	ggt	caa	ggt	gga	tct	tcc	ggt	gga	ggt	ggt	gcc
		ggt	ggt	ggt	cta	gat	gat	cta	cta	cta	gat	cca	cct	cta	cca	gac	gat	cca	aaa	gat	cta	gat	cta	cta	tat	cca	gaa	aaa	aaa	cta	gac	cta	cta	gat
		cta	cta	cca	cca	gtg	tat	cca	cca	cca	ttt	cca	ggt	cca	cca	ttt	ttt	ggt	gca	ttt	cca	ttt	cca	cca	gat	ccg	agg	gca	gca	cca	aaa	cca	cca	ttt
		cca	cca	cca	ggt	agt	ggc	ggt	ggt	ggt	ggc	ggt	cct	ggt	ggt	ggc	ggc	ctt	gct	ggc	ggt	ggc	ggt	ggt	cca	ggt	ggt	gct	gct	ggt	ggg	ggt	ggt	ggc
		ggt	ggt	ggt	cct	gag	cca	cct	cct	cct	ccg	cct	cca	cct	cct	cca	cca	ggc	gat	cca	cct	cca	cct	cct	tct	cct	cca	gat	gat	cct	cca	cct	cct	cca
		cct	cct	cct	cca	gca		cca	cca	cca		cca	ggt	cca	cca			gga	ttt		cca		cca	cca	aaa	cca	cca	ttt	ttt	cca	cag	cca	cca
		cca	cca	cca	ggc	cct		ggc	ggc	ggc		ggt	ctt	ggc	ggc			aac	ggc		ggc		ggg	ggc	gca	ggc	ggt	ggc	ggc	ggc	gga	ggc	ggc
		ggc	ggc	ggc	ccc	gca		ccc	ccc	cct		ccc	ggc	cct	ccc			ttc	cca		ccc		ccc	ccc	gct	ccc	cca	cct	cca	ccc	gaa	ccc	ccc
		ccc	ccc	ccc	cct	ggg		cct	cct	cct		cct	gga	cct	cct			gct			cct		cct	cct	gat	cct	cca			cct	agg	cct	cct
		cct	cct	cct	ggt	cgg		ggt	ggt	ggt		ggt	aac	ggt	ggt			gct			ggt		ggt	ggt	ttt	ggt	ggc			ggt	ggt	ggt	ggt
		ggt	ggt	ggt	cct	aag		cct	cct	cct		cct	ttt	cct	cct			cag			cct		cct	cct	ggc	cct	aga			cct	cca	cct	cct
		cct	cct	cct	cca	ggc		cca	cca	cca		cca	gct	cca	cca			tat			cca		cca	cca	cca	cca	gat			cca	cca	cca	cca
		cca	cca	cca	ggt	cct		ggt	ggt	ggt		ggt	gct	ggt	ggt			gat			ggt		ggt	ggt		ggt	ggt			ggt	ggt	ggc	ggt
		ggt	ggc	ggt	ctt	aga		ctt	ctt	ctt		ctt	caa	ctt	ctt			cca			ctt		ctt	ctt		ctt	gaa			ctt	cca	ctt	ctt
		ctt	ctt	ctt	ggt	gga		ggt	ggc	ggc		ggc	tat	ggc	ggc			tct			ggc		ggc	ggc		ggt	gat			ggc	cca	ggc	ggt
		ggc	ggc	ggc	gga	gac		gga	gga	gga		gga	gat	gga	gga			aaa			gga		gga	gga		gga	ggt			gga	ggc	gga	gga
		gga	gga	gga	aac	aaa		aac	aac	aac		aac	cca	aac	aat			gca			aac		aac	aac		aac	cta			aac	aga	aac	aac
		aac	aat	aac	ttt	ggg		ttc	ttt	ttc		ttt	tca	ttc	ttt			gct			ttt		ttc	ttc		ttc	cca			ttc	gat	ttc	ttc
		ttc	ttc	ttt	gct	cct		gct	gct	gct		gct	aaa	gct	gct			gat			gct		gct	gct		gct	ggt			gct	ggt	gct	gct
		gct	gct	gct	gct	cag		gct	gct	gct		gct	gca	gct	gct			ttt			gct		gct	gct		gct	cct			gct	gaa	gct	gct
		gct	gct	gct	caa	gga		caa	caa	cag		caa	gct	caa	caa			ggc			caa		caa	caa		cag	cca			caa	gat	caa	caa
		caa	caa	caa	tat	gaa		tat	tat	tat		tat	gat	tat	tat			cca			tac		tat	tat		tat	ggc			tat	ggt	tat	tat
		tat	tat	tat	gat	agg		gat	gat	gat		gat	ttt	gat	gat						gat		gat	gat		gat	ccc			gat	cta	gat	gat
		gat	gat	gat	cca	ggt		cca	cca	cca		cca	ggc	cca	cca						cca		cca	cca		cca	cct			cca	cca	cca	cca
		cca	cca	cca	tct	cca		tct	tct	tct		tct	cca	tct	tct						tct		tct	tct		tct	ggt			tct	ggt	tct	tct
		tct	tct	tct	aaa	cca		aaa	aaa	aaa		aaa		aaa	aaa						aaa		aaa	aaa		aaa	cct			aaa	cct	aaa	aaa
		aaa	aaa	aaa	gca	ggt		gca	gca	gca		gca		gca	gcg						gcg		gca	gca		gca	cca			gca	cca	gca	gca
		gcc	gcg	gca	gct	cca		gct	gct	gct		gct		gct	gct						gct		gca	gct		gct	ggt			gct	ggc	gct	gct
		gct	gcc	gct	gat	cca		gat	gat	gat		gat		gat	gac						gat		gat	gac		gat	ctt			gat	ccc	gat	gat
		gat	gac	gac	ttt	ggc		ttt	ttt	ttt		ttt		ttt	ttt						ttt		ttt	ttt		ata	ggc			ttt	cct	ttt	gtg
		ttt	ttt	ttt	ggg	aga		ggc	ggc	ggc		ggc		ggc	ggc						ggc		ggc	ggc		ggc	gga			ggc	ggt	ggc	cca
		ggc	ggc	ggg	ccg	gat		ccg	cca	cca		cca		cca	ccc						cca		cca	cca		cca	aac			cca	cct	ccg
		cca	cca	cca		ggt																					ttc				ccc
						gaa																					gct				ggt
						gac																					gct				ctt
						ggt																					caa				ggc
						cta																					tat				gga
						cca																					gat				aac
						ggt																					cca				ttc
						cct																					tct				gct
						cca																					aaa				gct
						ggc																					gca				caa
						ccc																					gct				tat
						cct																					gat				gat
						ggt																					ttt				cca
						cct																					ggc				tct
						cca																					cca				aaa
						ggt																									gca
						ctt																									gct
						ggt																									gat
						gga																									ttt
						aac																									ggc
						ttc																									cca
						gct
						gct
						caa
						tat
						gat
						cca
						tct
						aaa
						gca
						gct
						gat
						ttt
						ggc
						cca
																																				Codon group	F		L2		L1				I			M	V
																																				Codon	TTT	TTC	TTA	TTG	CTT	CTC	CTA	CTG	ATT	ATC	ATA	ATG	GTT
GXY		gga	gga	gga	gga	gga	gga	gga	gga	gga	gga	gga	gga	gga	gga	gga	gga	gga	gga	gga	gga	gga	gga	gga	gga	gga	gga	gga	gga	gga	gga	gga	gga	gga		1	0	0	0	0	0	0	0	0	0	0	0	0	0
		cct	cct	cct	cct	cct	cct	cct	cct	cct	cct	cct	cct	cct	cct	cct	cct	cct	cct	cct	cct	cct	cct	cct	cct	cct	cct	cct	cct	cct	cct	cct	cct	ccc		2	0	0	0	0	0	0	0	0	0	0	0	0	0
		atg	atg	atg	atg	atg	atg	atg	atg	atg	atg	atg	atg	atg	atg	atg	atg	atg	atg	atg	atg	atg	atg	atg	atg	atg	atg	atg	atg	atg	atg	atg	atg	atg		3	0	0	0	0	0	0	0	0	0	0	0	33	0
		ggt	ggt	ggt	ggt	ggt	ggt	ggt	ggt	ggc	ggt	ggt	ggt	ggt	ggt	ggt	ggt	gga	ggt	ggt	ggt	ggt	ggt	ggt	ggt	ggt	ggt	ggt	ggt	ggt	ggt	ggt	ggt	ggt		4	0	0	0	0	0	0	0	0	0	0	0	0	0
		tta	tta	ttg	tta	tta	tta	tta	tta	tta	tta	ttg	tta	tta	tta	tta	tta	tta	tta	tta	tta	tta	tta	tta	tta	tta	tta	tta	tta	tta	tta	tta	tta	tta		5	0	0	31	2	0	0	0	0	0	0	0	0	0
		atg	atg	atg	atg	atg	atg	atg	atg	atg	atg	atg	atg	atg	atg	atg	atg	atg	atg	atg	atg	atg	atg	atg	atg	atg	atg	atg	atg	atg	atg	atg	atg	atg		6	0	0	0	0	0	0	0	0	0	0	0	33	0
		gga	gga	gga	gga	gga	gga	gga	gga	gga	gga	gga	gga	gga	gga	gga	gga	gga	gga	gga	gga	gga	gga	gga	gga	gga	gga	gga	gga	gga	gga	gga	gga	gga		7	0	0	0	0	0	0	0	0	0	0	0	0	0
		cct	cct	cct	cct	cct	cct	cct	cct	cct	cct	ccc	ccc	ccc	cct	cct	cct	cct	cct	cct	cct	cct	ccc	cct	cct	ccc	cct	cct	cct	cct	cct	ccc	cct	cct		8	0	0	0	0	0	0	0	0	0	0	0	0	0
		aga	aga	aga	aga	aga	aga	aga	aga	aga	aga	aga	aga	aga	aga	aga	aga	aga	aga	aga	aga	aga	aga	aga	aga	aga	aga	aga	aga	aga	aga	aga	aga	aga		9	0	0	0	0	0	0	0	0	0	0	0	0	0
		ggc	ggc	ggc	ggc	ggc	ggc	ggc	ggc	ggc	ggc	ggc	ggc	gga	ggc	ggc	ggc	ggc	ggc	ggc	ggc	ggc	ggc	ggc	ggc	ggc	ggc	ggc	ggc	ggc	ggc	ggc	ggc	ggc		10	0	0	0	0	0	0	0	0	0	0	0	0	0
		cca	cca	cca	cca	cca	cca	cca	cca	cca	cca	cca	cca	cca	cca	cca	cca	cca	cca	cca	cca	cca	cca	cca	cca	cca	cca	cca	cca	cca	cca	cca	cca	cca		11	0	0	0	0	0	0	0	0	0	0	0	0	0
		cct	cct	cct	cct	cct	cct	cct	cct	cct	cct	cct	cct	cct	cct	cct	cct	cct	cct	cct	cct	cct	cct	cct	cct	cct	cct	cct	cct	cct	cct	cct	cct	cct		12	0	0	0	0	0	0	0	0	0	0	0	0	0
		gga	gga	gga	gga	gga	gga	gga	gga	gga	gga	gga	gga	gga	gga	gga	gga	gga	gga	gga	gga	gga	gga	gga	gga	gga	gga	gga	gga	gga	gga	gga	gga	gga		13	0	0	0	0	0	0	0	0	0	0	0	0	0
		gca	gca	gca	aca	gca	gca	gca	gca	gca	gca	gca	act	gca	gca	gca	gca	gca	gca	gca	gca	gca	gca	gca	gca	gca	gca	gca	gca	aca	gca	gca	gca	gca		14	0	0	0	0	0	0	0	0	0	0	0	0	0
		tct	tct	tct	tct	tct	tct	tct	tct	tct	tct	gct	tct	tct	tct	tct	tct	tct	tct	tct	tct	tct	tct	tct	tct	tct	tct	tca	tct	tct	tct	tct	tct	tct		15	0	0	0	0	0	0	0	0	0	0	0	0	0
		gga	gga	gga	gga	gga	gga	gga	gga	gga	gga	gga	gga	gga	gga	gga	gga	gga	gga	gga	gga	gga	gga	gga	gga	gga	gga	gga	gga	gga	gga	gga	gga	gga		16	0	0	0	0	0	0	0	0	0	0	0	0	0
		ccc	ccc	cct	ccc	ccc	ccc	ccc	cca	ccc	ccc	ccc	ccc	ccc	cct	ccc	ccc	ccc	ccc	ccc	ccc	ccc	ccc	ccc	ccc	ccc	ccc	ccc	ccc	ccc	ccc	ccc	ccc	ccc		17	0	0	0	0	0	0	0	0	0	0	0	0	0
		cct	cct	cct	cct	cct	cct	cct	cct	cct	cct	cct	cct	cct	cct	cct	cct	ccc	cct	cct	cct	cct	cct	cct	cct	cct	cct	cct	cct	cct	cct	cct	cct	cct		18	0	0	0	0	0	0	0	0	0	0	0	0	0
		ggt	ggt	ggt	ggt	ggt	ggt	ggt	ggt	ggt	ggt	ggt	ggt	gga	ggt	ggt	ggt	ggc	ggt	ggt	ggt	ggt	ggt	ggt	ggt	ggt	ggt	ggt	ggt	ggt	ggt	ggt	ggt	ggt		19	0	0	0	0	0	0	0	0	0	0	0	0	0
		cct	cct	cct	cct	cct	cct	cct	cct	cct	cct	cct	cct	cct	cct	cct	cct	cct	cct	cct	cct	cct	cct	cct	cct	cct	cct	cct	cct	cct	cct	cct	cct	cct		20	0	0	0	0	0	0	0	0	0	0	0	0	0
		cct	cct	cct	cct	cct	cct	cct	cct	cct	cct	cct	cct	cct	cct	cct	cct	cct	cct	cct	cct	cct	cct	cct	ccg	cct	cct	cct	cct	cct	cct	cct	cct	cct		21	0	0	0	0	0	0	0	0	0	0	0	0	0
		ggt	ggt	ggt	ggt	ggt	ggt	ggt	ggt	ggt	ggt	ggt	ggt	ggt	ggg	ggt	ggt	ggt	ggt	ggt	ggt	ggt	ggt	ggt	ggt	ggt	ggt	ggt	ggt	ggt	ggt	ggt	ggt	ggt		22	0	0	0	0	0	0	0	0	0	0	0	0	0
		ttt	ttt	ttt	ttc	ttt	ttt	ttc	ttt	ttt	ttt	ttt	ttt	ttt	ttt	ttt	ttt	ttt	ttt	ttt	ttt	ttt	ttc	ttt	ttt	ttt	ttt	ttt	ttt	ttt	ttt	ttc	ttc	ttt		23	28	5	0	0	0	0	0	0	0	0	0	0	0
		caa	caa	caa	caa	caa	caa	caa	caa	caa	caa	caa	caa	caa	caa	caa	caa	caa	caa	caa	caa	caa	caa	caa	caa	caa	caa	caa	caa	caa	caa	caa	caa	caa		24	0	0	0	0	0	0	0	0	0	0	0	0	0
		ggc	ggt	ggt	ggt	ggt	ggc	ggt	ggc	ggt	ggt	ggc	ggt	ggt	ggt	ggt	ggt	ggc	ggt	ggt	ggt	ggt	ggc	ggc	ggt	ggt	ggc	ggt	ggc	ggc	ggt	ggt	ggt	ggc		25	0	0	0	0	0	0	0	0	0	0	0	0	0
		gtt	gtt	att	gtt	gtt	gtt	gtt	att	gtt	gtt	gtt	gtt	gtt	gtt	gtt	gtt	gtt	gtc	gtt	gtt	gtt	ctt	gtt	gtt	ctt	gtt	gtt	gtt	gtt	gtt	gtt	gtt	gtt		26	0	0	0	0	2	0	0	0	2	0	0	0	28
		cct	ccc	cct	cct	cct	cct	cct	cct	cct	cct	cct	cct	cct	cct	cct	cct	cct	cct	cct	cct	ccc	cct	cct	cct	cct	cct	cct	cct	cct	cct	cct	cct	cct		27	0	0	0	0	0	0	0	0	0	0	0	0	0
		ggt	ggt	ggt	ggt	ggt	ggt	ggt	ggt	ggt	ggt	ggt	ggt	ggt	ggt	ggt	ggt	ggt	ggt	ggt	ggt	ggt	ggt	ggt	ggt	ggt	ggt	ggt	ggc	ggt	ggt	ggt	ggt	ggt		28	0	0	0	0	0	0	0	0	0	0	0	0	0
		gag	gag	gag	gag	gag	gag	gag	gag	gag	gag	gag	gag	gaa	gag	gag	gag	gag	gag	gag	gag	gag	gag	gag	gag	gag	gag	gag	gag	gag	gag	gag	gag	gag		29	0	0	0	0	0	0	0	0	0	0	0	0	0
		ccg	cct	cct	cct	cct	cct	cct	cct	cct	cct	cct	cct	cct	cct	cct	cct	cct	cct	cct	cct	cct	cct	cct	cct	cct	cct	cct	cct	cct	cct	cct	cct	cct		30	0	0	0	0	0	0	0	0	0	0	0	0	0
		ggt	ggt	ggt	ggt	ggt	ggc	ggt	ggt	ggt	ggt	ggt	ggt	ggt	ggt	ggt	ggt	ggt	ggt	ggt	ggt	ggt	ggt	ggt	ggt	ggt	ggt	ggt	ggt	ggt	ggt	ggc	ggt	ggt		31	0	0	0	0	0	0	0	0	0	0	0	0	0
		gaa	gaa	gaa	gaa	gaa	gaa	gaa	gaa	gaa	gaa	gaa	gaa	gaa	gaa	gaa	gaa	gaa	gaa	gaa	gaa	gaa	gaa	gaa	gaa	gaa	gaa	gaa	gaa	gaa	gaa	gaa	gaa	gaa		32	0	0	0	0	0	0	0	0	0	0	0	0	0
		cct	cct	cct	cct	cct	cct	cct	cct	cct	cct	cct	cct	cct	cct	cct	cct	cct	cct	cct	cct	cct	cct	cct	cct	cct	cct	cct	cct	cct	cct	cct	cct	cct		33	0	0	0	0	0	0	0	0	0	0	0	0	0
		ggt	ggt	ggc	ggt	ggt	ggt	ggt	ggt	ggt	ggt	ggt	ggt	ggt	gga	gga	ggt	ggc	ggt	ggt	ggt	ggt	ggt	ggt	ggt	ggt	ggt	ggt	ggt	ggt	ggt	ggt	ggt	ggt		34	0	0	0	0	0	0	0	0	0	0	0	0	0
		caa	caa	caa	cag	caa	caa	caa	caa	caa	caa	caa	caa	caa	caa	caa	caa	caa	caa	caa	caa	caa	caa	caa	caa	caa	caa	caa	caa	caa	caa	caa	caa	caa		35	0	0	0	0	0	0	0	0	0	0	0	0	0
		aca	aca	aca	aca	aca	aca	aca	gca	aca	aca	aca	aca	aca	aca	aca	aca	aca	aca	aca	aca	aca	aca	aca	aca	aca	aca	aca	act	aca	aca	acg	aca	aca		36	0	0	0	0	0	0	0	0	0	0	0	0	0
		ggt	ggt	ggt	ggt	ggt	ggt	ggt	ggt	ggt	ggt	ggt	ggt	ggt	ggt	ggt	ggt	ggt	ggt	ggt	ggt	ggt	ggt	ggt	ggt	ggt	ggt	ggt	ggt	ggt	ggt	ggt	ggt	ggt		37	0	0	0	0	0	0	0	0	0	0	0	0	0
		ccc	cct	ccc	ccc	cct	ccc	ccg	ccc	ccc	ccc	cct	ccc	ccc	ccc	ccc	ccc	ccc	ccc	cct	ccc	ccc	ccc	ccc	ccc	cct	ccc	ccc	ccc	ccc	ccc	ccc	cct	ccc		38	0	0	0	0	0	0	0	0	0	0	0	0	0
		cag	caa	cat	cat	cac	cag	cag	cac	cag	caa	cat	cag	cag	caa	cat	cag	cag	cag	cag	cag	cag	cag	cag	cac	cag	cac	cag	cag	cag	cag	caa	caa	cac		39	0	0	0	0	0	0	0	0	0	0	0	0	0
		ggt	ggt	ggt	ggt	ggt	ggt	ggt	ggt	ggt	ggt	ggt	ggt	ggt	ggt	ggt	ggt	ggt	ggt	ggt	ggt	ggt	ggt	ggt	ggt	ggt	ggt	ggt	ggt	ggt	ggt	ggt	ggt	ggt		40	0	0	0	0	0	0	0	0	0	0	0	0	0
		cct	cct	cct	cct	cct	cct	cct	cct	cct	cct	cct	cct	cct	cct	cct	cct	cct	cct	ccc	cct	cct	cct	cct	cct	cct	cct	cct	cct	cct	cct	cct	cct	cct		41	0	0	0	0	0	0	0	0	0	0	0	0	0
		cgt	cgt	cgt	cgt	cgt	cgt	cgt	cgt	cgt	cgt	cgt	cgt	cgt	cgt	cgt	cgt	cgt	cgt	cgt	cgt	cgt	cgt	cgt	cgt	cgt	cgt	cgt	cgt	cgt	cgt	cgt	cgt	cgt		42	0	0	0	0	0	0	0	0	0	0	0	0	0
		ggt	ggt	ggt	ggt	ggt	ggt	ggt	ggt	ggt	ggt	ggt	ggt	ggt	ggt	ggt	ggt	ggt	ggt	ggt	ggt	ggt	ggt	ggt	ggt	ggt	ggt	ggt	ggt	ggt	ggt	ggt	ggt	ggt		43	0	0	0	0	0	0	0	0	0	0	0	0	0
		ccc	ccc	ccc	ccc	ccc	ccc	ccc	ccc	ccc	ccc	ccc	ccc	ccc	ccc	ccc	cct	ccc	ccc	ccc	ccc	ccc	ccc	ccc	ccc	ccc	ccc	ccc	ccc	ccc	ccc	ccc	ccc	cct		44	0	0	0	0	0	0	0	0	0	0	0	0	0
		cct	cct	cct	cct	cct	cct	cct	cct	cct	cct	cct	cct	cct	cct	cct	cct	gct	cct	cct	cct	cca	cct	cct	cct	cct	cct	cct	cct	cct	cct	cct	cct	cct		45	0	0	0	0	0	0	0	0	0	0	0	0	0
		ggt	ggt	ggt	ggt	ggt	ggt	ggt	ggt	ggt	ggt	ggt	ggt	ggt	ggt	ggt	ggt	ggt	ggt	ggt	ggt	ggt	ggt	ggt	ggt	ggt	ggt	ggt	ggc	ggt	ggt	ggt	ggt	ggt		46	0	0	0	0	0	0	0	0	0	0	0	0	0
		cct	cct	cct	cct	cct	cct	cct	cct	cct	cct	cct	cct	cct	cct	cct	cct	cct	cct	cct	cct	cct	cct	cct	cct	cct	cct	cct	cct	cct	cct	cct	cct	cct		47	0	0	0	0	0	0	0	0	0	0	0	0	0
		cca	cca	cca	cct	cca	cca	cct	cca	cca	cca	ccg	cca	cca	cca	cca	cca	ccg	cca	cca	cca	cca	cca	cca	cca	cct	cca	cca	cca	cca	cca	cct	cct	cca		48	0	0	0	0	0	0	0	0	0	0	0	0	0
		gga	gga	gga	gga	gga	gga	gga	gga	gga	gga	gga	gga	gga	gga	gga	gga	gga	gga	gga	gga	gga	gga	gga	gga	gga	gga	gga	gga	gga	gga	gga	ggg	gga		49	0	0	0	0	0	0	0	0	0	0	0	0	0
		aag	aag	aag	aag	aag	aag	aag	aag	aag	aag	aag	aag	aag	aag	aag	aag	aag	aag	aag	aag	aag	aag	aag	aag	aag	aag	aag	aag	aag	aag	aag	aag	aag		50	0	0	0	0	0	0	0	0	0	0	0	0	0
		gct	gct	gct	gct	gct	gct	gct	gct	gct	gct	gct	gct	gct	gct	gct	gct	gct	gct	gct	gct	gct	gct	gct	gct	gct	gct	gcc	gct	tct	tct	gct	gct	gct		51	0	0	0	0	0	0	0	0	0	0	0	0	0
		ggt	ggt	ggt	ggt	ggt	ggt	ggt	ggt	ggt	ggt	ggt	ggt	ggt	ggt	ggt	ggt	ggt	ggt	ggt	ggt	ggt	ggt	ggt	ggt	ggt	ggt	ggt	ggt	ggc	ggt	ggt	ggt	ggt		52	0	0	0	0	0	0	0	0	0	0	0	0	0
		gaa	gaa	gaa	gaa	gaa	gaa	gaa	gaa	gaa	gaa	gaa	gaa	gaa	gaa	gaa	gaa	gaa	gaa	gaa	gaa	gaa	gaa	gaa	gaa	gaa	gaa	gaa	gaa	gaa	gaa	gaa	gaa	gaa		53	0	0	0	0	0	0	0	0	0	0	0	0	0
		gac	gat	gat	gac	gac	gat	gac	gat	gat	gat	gac	gac	gac	gat	gac	gac	gat	gac	gac	gat	gac	gat	gac	gat	gat	gat	gat	gac	gac	gac	gac	gac	gac		54	0	0	0	0	0	0	0	0	0	0	0	0	0
		ggt	ggt	ggt	ggt	ggt	ggt	ggt	ggt	ggt	ggt	ggt	ggt	ggt	ggt	ggt	ggt	ggt	ggt	ggt	ggt	ggt	ggt	ggt	ggt	ggt	ggt	ggc	ggt	ggt	ggt	ggt	ggt	ggt		55	0	0	0	0	0	0	0	0	0	0	0	0	0
		cac	cac	cac	cac	cac	cac	cac	cac	cac	cac	cac	cac	cac	cac	cac	cac	cat	cat	cac	cac	cac	cac	cac	cac	cac	cac	cac	cac	cac	cac	cac	cac	cac		56	0	0	0	0	0	0	0	0	0	0	0	0	0
		cct	cct	cct	cct	cct	cct	cct	cct	cct	cct	cct	cct	cct	cct	cct	cct	cct	cct	cct	cct	cct	cct	cct	cct	cct	cct	cct	cct	cct	cct	ccc	cct	ccc		57	0	0	0	0	0	0	0	0	0	0	0	0	0
		ggc	ggc	ggc	ggc	ggc	ggc	ggc	ggc	ggc	ggc	ggc	ggc	ggc	ggc	ggc	ggc	ggc	ggc	gga	ggc	ggc	ggc	ggc	ggc	ggc	ggc	ggc	ggc	ggc	ggc	ggc	ggc	ggc		58	0	0	0	0	0	0	0	0	0	0	0	0	0
		aaa	aaa	aaa	aaa	aaa	aaa	aaa	aaa	aaa	aaa	aaa	aaa	aaa	aaa	aaa	aaa	aaa	aaa	aaa	aaa	aaa	aaa	aaa	aaa	aaa	aaa	aaa	aaa	aaa	aaa	aaa	aaa	aaa		59	0	0	0	0	0	0	0	0	0	0	0	0	0
		cct	cct	cct	cct	cct	cct	cct	cct	cct	cct	cct	cct	cct	cct	cct	cct	cct	cct	cct	cct	cct	cct	cct	cct	cct	cct	cct	cct	cct	cct	cct	cct	cct		60	0	0	0	0	0	0	0	0	0	0	0	0	0
		gga	gga	gga	gga	gga	gga	gga	gga	gga	gga	gga	gga	gga	gga	gga	gga	ggc	gga	gga	gga	gga	gga	gga	gga	gga	gga	gga	gga	gga	gga	gga	gga	gga		61	0	0	0	0	0	0	0	0	0	0	0	0	0
		aga	aga	cga	aga	cga	aga	aga	aga	aga	aga	aga	aga	aga	aga	aga	aga	agg	aga	aga	aga	aga	aga	aga	aga	aga	aga	aga	aga	aga	aga	aga	aga	aga		62	0	0	0	0	0	0	0	0	0	0	0	0	0
		cct	cct	cct	cct	cct	cct	cct	cct	cct	cct	cct	cct	cct	cct	cct	cct	cct	cct	cct	cct	cct	cct	cct	cct	cct	cct	cct	cct	cct	cct	cct	cct	cct		63	0	0	0	0	0	0	0	0	0	0	0	0	0
		ggt	ggt	ggt	ggt	ggt	ggt	ggt	ggt	ggt	ggt	ggt	ggt	ggt	ggt	ggt	ggt	ggc	ggt	ggt	ggt	ggt	ggt	ggt	ggt	ggt	ggt	ggt	ggt	ggt	ggt	ggt	ggt	ggt		64	0	0	0	0	0	0	0	0	0	0	0	0	0
		gag	gag	gag	gag	gag	gag	gag	gag	gag	gag	gag	gag	gag	gag	gag	gag	gag	gag	gag	gag	gag	gag	gag	gag	gag	gag	gag	gag	gag	gag	gaa	gaa	gag		65	0	0	0	0	0	0	0	0	0	0	0	0	0
		aga	agg	agg	aga	agg	agg	agg	agg	aga	agg	aga	agg	agg	agg	aga	agg	agg	aga	agg	agg	aga	agg	agg	aga	agg	agg	agg	agg	agg	agg	agg	agg	aga		66	0	0	0	0	0	0	0	0	0	0	0	0	0
		ggt	ggt	ggt	ggt	ggt	ggt	ggt	ggt	ggt	ggt	gga	ggt	ggt	ggt	ggt	ggt	ggt	ggt	ggt	ggt	ggt	ggt	ggt	ggt	ggt	ggt	ggc	ggt	ggt	ggt	ggt	ggt	ggt		67	0	0	0	0	0	0	0	0	0	0	0	0	0
		gtt	gtt	gtt	gtt	gtt	gtt	gtt	gtt	gtt	gtt	gtt	gtt	gtt	gtt	gtt	gtt	gtt	gtt	gtg	gtt	gtt	gtt	gtt	gtt	gtt	gtt	gtt	gtt	gtc	gtt	gtt	gtt	gtt		68	0	0	0	0	0	0	0	0	0	0	0	0	31
		gct	gct	gct	gct	gct	gct	gct	gct	gct	gct	gct	gct	gct	gct	gct	gct	gct	gct	gct	gct	gct	gct	gct	gct	gct	gct	gct	gct	tct	gct	gct	gct	gct		69	0	0	0	0	0	0	0	0	0	0	0	0	0
		ggc	ggc	ggc	ggc	ggc	ggc	ggc	ggg	ggc	ggc	ggc	ggc	ggc	ggt	ggc	ggc	ggc	ggc	ggc	ggc	ggc	ggc	ggc	ggc	ggc	ggc	ggc	ggc	ggc	ggc	ggc	ggc	ggc		70	0	0	0	0	0	0	0	0	0	0	0	0	0
		cct	cct	cct	cct	cct	cct	cct	cca	cct	cct	cct	cct	cct	cct	cct	cct	cct	cct	cct	cct	cct	cct	cct	cct	cct	cct	cct	cct	cct	cct	cct	cct	cct		71	0	0	0	0	0	0	0	0	0	0	0	0	0
		cag	caa	cag	cag	cag	cag	cag	cag	cag	cag	cag	cag	cag	caa	cag	cag	cag	cag	cag	cag	cag	cag	cag	cag	cag	cag	cag	cag	cag	cag	cag	cag	cag		72	0	0	0	0	0	0	0	0	0	0	0	0	0
		ggt	ggt	ggt	ggt	ggt	ggt	ggt	ggt	ggt	ggt	ggt	ggt	ggt	ggt	ggt	ggt	ggt	ggt	ggt	ggt	ggt	ggt	ggt	ggt	ggt	ggt	ggt	ggt	ggt	ggt	ggt	ggc	ggt		73	0	0	0	0	0	0	0	0	0	0	0	0	0
		gct	gct	gct	gct	gct	gct	gct	gct	gct	gcg	gct	gct	gct	gct	gct	gct	gct	gct	gct	gct	gct	gct	gct	gct	gct	gct	gct	gct	gct	gct	gct	gct	gct		74	0	0	0	0	0	0	0	0	0	0	0	0	0
		cgt	cgt	cgt	cgt	cgt	cgt	cgt	cgt	cgt	cgt	cgt	cgt	cgt	cgt	cgt	cgt	cgt	cgt	cgt	cgt	cgt	cgt	cgt	cgt	cgt	cgt	cgt	cgt	cgt	cgt	cgt	cgt	cgt		75	0	0	0	0	0	0	0	0	0	0	0	0	0
		ggt	ggt	ggt	ggt	ggt	ggt	ggt	gga	ggt	ggt	ggt	ggt	ggt	ggt	ggt	ggt	ggt	ggt	ggt	ggt	ggt	ggt	ggt	ggt	ggt	ggt	ggt	ggt	ggt	ggt	ggt	ggt	ggt		76	0	0	0	0	0	0	0	0	0	0	0	0	0
		ttc	ttc	ttc	ttc	ttc	ttc	ttc	ttc	ttc	ttc	ttc	ttc	ttc	ttc	ttc	ttc	ttc	ttc	ttc	ttc	ttc	ttc	ttc	ttc	ttc	ttc	ttc	ttc	ttc	ttc	ttc	ttc	ttc		77	0	33	0	0	0	0	0	0	0	0	0	0	0
		cct	cct	cct	cct	cct	cct	ccc	cct	cct	cct	cct	cct	cct	cct	cct	cct	cct	cct	cct	cct	cct	cct	cct	cct	cct	cct	cct	cct	cct	cct	cct	cct	cct		78	0	0	0	0	0	0	0	0	0	0	0	0	0
		gga	gga	gga	gga	gga	gga	gga	gga	gga	gga	gga	gga	gga	gga	gga	gga	gga	gga	gga	gga	gga	gga	gga	gga	gga	gga	gga	gga	gga	gga	gga	gga	gga		79	0	0	0	0	0	0	0	0	0	0	0	0	0
		act	act	act	act	act	act	act	act	act	act	act	act	act	act	act	act	act	act	act	act	act	act	act	act	act	act	act	act	act	act	act	act	act		80	0	0	0	0	0	0	0	0	0	0	0	0	0
		cct	cct	cct	cct	cct	cct	cct	cct	cct	cct	cct	cct	cct	cct	cct	cct	cct	cct	cct	cct	cct	cct	cct	cct	cct	cct	cct	cct	cct	cct	cct	cct	cct		81	0	0	0	0	0	0	0	0	0	0	0	0	0
		ggt	ggt	ggt	ggt	ggt	ggt	ggt	ggt	ggt	ggc	ggt	ggt	ggt	ggt	ggt	ggt	ggt	ggt	ggt	ggt	ggt	ggt	ggt	ggt	ggt	ggt	ggt	ggt	ggt	ggt	ggt	ggt	ggt		82	0	0	0	0	0	0	0	0	0	0	0	0	0
		ctc	ctg	ctg	ctg	ctg	ctg	ctg	ctg	ctg	ctg	ctg	ctg	ctg	ctg	ctg	ctg	ttg	ctg	ctg	ctg	ctg	ctg	ctg	ctg	ctg	ctg	ctg	ctg	ctg	ctg	ctg	ctg	ctg		83	0	0	0	1	0	1	0	31	0	0	0	0	0
		cct	cct	ccc	cct	cct	cct	cct	cct	ccc	cct	cct	cct	cct	cct	cct	cct	cct	cct	ccc	cct	ccc	cct	cct	cct	cct	cct	cct	cct	cct	cct	cct	cct	cct		84	0	0	0	0	0	0	0	0	0	0	0	0	0
		ggc	ggc	ggc	ggc	ggc	ggc	ggc	ggc	ggc	ggc	ggc	ggc	ggc	ggc	ggc	ggc	ggc	ggc	ggc	ggc	ggc	ggc	ggc	ggc	ggc	ggc	ggc	ggc	ggc	ggc	ggc	ggc	ggc		85	0	0	0	0	0	0	0	0	0	0	0	0	0
		ttt	ttt	ttt	ttt	ttt	ttt	ttt	ttt	ttt	ttt	ttc	ttt	ttt	ttt	ttt	ttt	ttt	ttt	ttt	ttt	ttt	ttt	ttt	ttt	ttt	ttt	ttt	ttt	ttt	ttt	ttt	ttt	ttt		86	32	1	0	0	0	0	0	0	0	0	0	0	0
		aag	aag	aag	aag	aag	aag	aag	aag	aag	aaa	aag	aag	aag	aag	aaa	aag	aag	aag	aag	aag	aag	aag	aag	aag	aag	aag	aag	aag	aag	aag	aag	aag	aag		87	0	0	0	0	0	0	0	0	0	0	0	0	0
		gga	gga	gga	gga	gga	gga	gga	gga	gga	gga	gga	gga	gga	gga	gga	gga	gga	gga	gga	gga	gga	gga	gga	gga	gga	gga	gga	gga	gga	gga	gga	gga	gga		88	0	0	0	0	0	0	0	0	0	0	0	0	0
		att	att	att	att	att	att	att	att	att	att	att	att	att	att	att	att	att	att	att	att	att	att	att	att	att	att	att	att	att	att	att	att	att		89	0	0	0	0	0	0	0	0	33	0	0	0	0
		agg	agg	cgg	agg	agg	agg	agg	agg	aga	agg	agg	agg	agg	agg	agg	agg	agg	agg	agg	agg	agg	agg	agg	agg	agg	agg	agg	agg	agg	aga	agg	agg	agg		90	0	0	0	0	0	0	0	0	0	0	0	0	0
		gga	gga	gga	gga	gga	gga	gga	gga	gga	gga	ggg	gga	ggg	gga	gga	gga	gga	gga	gga	ggg	gga	gga	gga	gga	gga	gga	gga	gga	gga	gga	gga	gga	gga		91	0	0	0	0	0	0	0	0	0	0	0	0	0
		cat	cac	cac	cac	cac	cac	cac	cac	cac	cac	cat	cac	cac	cac	cac	cac	cac	cat	cac	cac	cac	cac	cac	cac	cac	cac	cac	cac	cac	cac	cac	cac	cac		92	0	0	0	0	0	0	0	0	0	0	0	0	0
		agt	aat	aat	aac	aat	aat	aat	aat	aat	aat	aat	aat	aat	aat	aat	aat	aat	aac	aat	aat	aat	aat	aat	aat	aat	aat	aat	aat	aat	aat	aat	aat	aat		93	0	0	0	0	0	0	0	0	0	0	0	0	0
		ggt	ggt	ggt	ggt	ggt	ggt	ggt	ggt	ggt	ggt	ggt	ggt	ggt	ggt	ggt	ggt	ggt	ggt	ggt	ggt	ggt	ggt	ggt	ggt	ggt	ggt	ggt	ggt	ggt	ggt	ggt	ggt	ggt		94	0	0	0	0	0	0	0	0	0	0	0	0	0
		ccg	ctg	ctg	ctg	ctg	ctg	ttg	ctg	ctg	ctg	ctg	ctg	ctg	ctg	ctg	ctg	ctg	ctg	ctg	ctg	ctg	ctg	ctg	ctg	ctg	ctg	ctg	cca	ctg	ctg	ctg	ctg	ctg		95	0	0	0	1	0	0	0	30	0	0	0	0	0
		gat	gat	gac	gat	gat	gat	gat	gac	gat	gat	gat	gat	gat	gat	gat	gat	gat	gat	gat	gat	gat	gat	gat	gac	gat	gat	gat	gat	gat	gat	gat	gat	gat		96	0	0	0	0	0	0	0	0	0	0	0	0	0
		ggt	ggt	ggt	ggt	ggt	ggt	ggt	ggt	ggt	ggt	ggt	ggt	ggt	ggt	ggt	ggt	ggt	ggg	ggt	ggt	ggt	ggt	ggt	ggt	ggt	ggt	ggt	ggt	ggt	ggt	ggt	ggt	ggt		97	0	0	0	0	0	0	0	0	0	0	0	0	0
		caa	caa	caa	caa	caa	caa	caa	caa	caa	caa	caa	caa	caa	cag	caa	caa	caa	caa	caa	caa	caa	caa	caa	caa	caa	caa	caa	caa	caa	caa	caa	caa	caa		98	0	0	0	0	0	0	0	0	0	0	0	0	0
		aag	aaa	aag	aag	aag	aag	aag	aag	aag	aag	aag	aag	aag	aag	aag	aag	aag	aag	aag	aag	aag	aag	aag	aag	aaa	aag	aag	aag	aag	aag	aag	aag	aag		99	0	0	0	0	0	0	0	0	0	0	0	0	0
		gga	gga	gga	gga	gga	gga	gga	gga	gga	gga	gga	gga	gga	gga	gga	gga	gga	gga	gga	gga	gga	gga	gga	gga	gga	gga	gga	gga	gga	gga	gga	gga	gga		100	0	0	0	0	0	0	0	0	0	0	0	0	0
		caa	caa	caa	caa	caa	caa	caa	caa	caa	caa	caa	caa	caa	caa	caa	caa	caa	caa	caa	caa	caa	caa	caa	caa	caa	caa	caa	caa	caa	caa	caa	caa	caa		101	0	0	0	0	0	0	0	0	0	0	0	0	0
		cct	cct	cct	gct	cct	ccc	cct	ccc	ccc	cct	cct	cct	ccc	cct	ccc	ccc	cct	cct	ccc	ccc	cct	ccc	ccc	cct	cct	ccc	cct	cct	cct	ccc	ccc	cct	ccc		102	0	0	0	0	0	0	0	0	0	0	0	0	0
		ggt	ggt	ggt	ggt	ggt	ggt	ggt	ggt	ggt	ggt	ggt	ggt	ggt	ggt	ggt	ggt	ggt	ggt	ggt	ggt	ggt	ggt	ggt	ggt	ggt	ggt	ggt	ggt	ggt	ggt	ggt	ggt	ggt		103	0	0	0	0	0	0	0	0	0	0	0	0	0
		act	act	act	act	act	act	act	act	act	act	act	act	act	act	act	act	act	act	act	act	act	act	act	act	act	act	act	act	act	act	act	act	act		104	0	0	0	0	0	0	0	0	0	0	0	0	0
		cct	cct	cct	cct	cct	cct	cct	cct	cct	cct	cct	ccc	cct	cct	cct	cct	cct	cct	cct	cct	cct	cct	cct	ccc	cct	cct	cct	cct	cct	cct	cct	cct	cct		105	0	0	0	0	0	0	0	0	0	0	0	0	0
		ggc	ggc	ggc	ggc	ggc	ggc	ggc	ggc	ggc	ggc	ggc	ggc	ggc	ggc	ggc	ggc	ggc	gga	ggc	ggc	ggc	ggc	ggc	ggc	ggc	ggc	ggc	ggc	ggc	ggc	ggc	ggc	ggc		106	0	0	0	0	0	0	0	0	0	0	0	0	0
		aac	act	aac	acc	acc	aac	atc	acc	act	acc	acc	aac	aac	acc	aac	aac	atc	acc	agc	aca	acc	agc	agc	agc	acc	aac	aac	acc	aac	agc	atc	acc	acc		107	0	0	0	0	0	0	0	0	0	3	0	0	0
		aag	aag	aag	aag	aag	aag	aag	aag	aag	aag	aag	aag	aag	aag	aag	aag	aag	aag	aag	aag	aag	aag	aag	aag	aag	aag	aag	aag	aag	aag	aag	aag	aag		108	0	0	0	0	0	0	0	0	0	0	0	0	0
		gga	gga	gga	gga	gga	gga	gga	gga	gga	gga	gga	gga	gga	gga	gga	gga	gga	gga	gga	gga	gga	gga	gga	gga	gga	gga	ggt	gga	gga	gga	gga	gga	gga		109	0	0	0	0	0	0	0	0	0	0	0	0	0
		gaa	gag	gag	gaa	gaa	gaa	gaa	gaa	gaa	gaa	gaa	gaa	gaa	gaa	gaa	gaa	gag	gaa	gaa	gaa	gaa	gag	gaa	gaa	gaa	gaa	gaa	gag	gaa	gaa	gaa	gaa	gaa		110	0	0	0	0	0	0	0	0	0	0	0	0	0
		cct	cct	cct	cct	cct	cct	cct	cct	cct	cct	cct	cct	cct	cct	cct	cct	cct	cct	cct	cct	cct	cct	cct	cct	cct	cct	cct	cct	cct	cct	cct	cct	cct		111	0	0	0	0	0	0	0	0	0	0	0	0	0
		ggt	ggt	ggt	ggt	ggt	ggt	ggt	ggt	ggt	ggt	ggt	ggt	ggc	ggt	ggt	ggt	ggt	ggt	ggt	ggt	ggt	ggt	ggt	ggt	gga	ggg	ggt	ggt	ggt	ggt	ggt	ggt	ggt		112	0	0	0	0	0	0	0	0	0	0	0	0	0
		gcc	gcc	gcc	gcc	gcc	gcc	gcc	gcc	gcc	gcc	gcc	gcc	gcc	gcc	gcc	gcc	gcc	gcc	gcc	gcc	gcc	gcc	gcc	gct	gcc	gcc	gcc	gcc	gcc	gcc	gcc	gcc	gcc		113	0	0	0	0	0	0	0	0	0	0	0	0	0
		cct	cct	cca	cct	ccc	cct	gct	cct	cct	cct	cct	cct	cct	cct	cct	cct	cct	cct	cct	cct	cct	cct	cct	cct	cct	cct	cct	cct	cct	cct	cct	cct	cct		114	0	0	0	0	0	0	0	0	0	0	0	0	0
		ggt	ggt	ggt	ggt	ggt	ggt	ggt	ggt	ggt	ggt	ggt	ggt	ggt	ggt	ggt	ggt	ggt	ggt	ggt	ggt	ggt	ggt	ggt	ggt	ggt	ggt	gga	ggt	ggt	ggt	ggt	ggt	ggc		115	0	0	0	0	0	0	0	0	0	0	0	0	0
		gaa	gaa	gaa	gaa	gaa	gaa	gaa	gaa	gaa	gaa	gaa	gaa	gaa	gaa	gaa	gaa	gaa	gaa	gaa	gaa	gaa	gaa	gaa	gaa	gag	gaa	gaa	gaa	gaa	gaa	gaa	gaa	gaa		116	0	0	0	0	0	0	0	0	0	0	0	0	0
		aat	aat	aat	aat	aat	aat	aat	aat	aat	aat	aat	aat	aat	aac	aat	aat	aat	aat	aat	aat	aat	aat	aat	aat	aat	aat	aat	aat	aat	aat	aat	aat	aat		117	0	0	0	0	0	0	0	0	0	0	0	0	0
		ggt	ggt	ggt	ggt	ggt	ggt	ggt	ggt	ggt	ggt	ggt	ggt	ggt	ggt	ggt	ggt	ggt	ggt	ggt	ggt	ggt	ggt	ggt	ggt	ggt	ggt	ggt	ggt	ggt	ggt	ggt	ggt	gga		118	0	0	0	0	0	0	0	0	0	0	0	0	0
		acc	acc	acc	acc	acc	acc	acc	acc	acc	acc	acc	acc	acc	acc	acc	acc	acc	acc	acc	acc	acc	acc	acc	acc	acc	acc	acc	acc	acc	acc	acc	acc	acc		119	0	0	0	0	0	0	0	0	0	0	0	0	0
		cca	cca	cca	cca	cca	cca	cca	cca	cca	cca	cca	cca	cca	cca	cca	cca	cca	cca	cca	cca	cca	cca	cca	cca	cca	cca	cca	cca	cca	cca	cca	cca	cca		120	0	0	0	0	0	0	0	0	0	0	0	0	0
		gga	gga	gga	gga	gga	gga	gga	gga	gga	gga	gga	gga	gga	gga	gga	gga	gga	gga	gga	gga	gga	gga	gga	gga	gga	gga	gga	gga	gga	gga	gga	gga	gga		121	0	0	0	0	0	0	0	0	0	0	0	0	0
		caa	caa	caa	caa	caa	caa	caa	cag	caa	caa	caa	caa	caa	caa	caa	caa	caa	caa	caa	caa	caa	caa	caa	caa	caa	caa	caa	caa	caa	caa	caa	caa	caa		122	0	0	0	0	0	0	0	0	0	0	0	0	0
		cct	cct	cct	cct	cct	cct	ccc	cct	cct	cct	cct	cct	cct	cct	cct	cct	cct	cct	cct	cct	cct	cct	cct	cct	cct	cct	cct	cct	cct	cct	cct	cct	cct		123	0	0	0	0	0	0	0	0	0	0	0	0	0
		ggt	ggt	ggt	ggt	ggt	ggt	ggt	ggt	ggt	ggt	ggt	ggt	ggt	ggt	ggt	ggt	ggt	ggt	ggt	ggt	ggt	ggt	ggt	ggt	ggt	ggt	ggt	ggt	ggt	ggt	ggt	ggt	ggt		124	0	0	0	0	0	0	0	0	0	0	0	0	0
		gct	gct	gct	gct	gct	gct	gct	gct	gct	gct	gct	gct	gct	gct	gct	gct	gct	gct	gct	gct	gct	gct	gct	gct	gct	gct	gct	gct	gct	gct	gct	gct	gct		125	0	0	0	0	0	0	0	0	0	0	0	0	0
		cgt	cgt	cgt	cgc	cgt	cgt	cgt	cgt	cgt	cgt	cgt	cgt	cgt	cgc	cgt	cgt	cgt	cgt	cgt	cgt	cgt	cgt	cgt	cgt	cgt	cgt	cgt	cgt	cgt	cgt	cgt	cgc	cgt		126	0	0	0	0	0	0	0	0	0	0	0	0	0
		ggt	ggt	ggt	ggt	ggt	ggt	ggt	ggt	ggt	ggt	ggt	ggt	ggt	ggt	ggt	ggt	ggt	ggt	ggt	ggt	ggt	ggt	ggt	ggt	ggt	ggt	ggt	ggt	ggt	ggt	ggt	ggt	ggt		127	0	0	0	0	0	0	0	0	0	0	0	0	0
		ctc	ctc	ctc	ctc	ctc	ctc	ctc	ctc	ctc	ctc	ctc	ctc	ctc	ctc	ctc	ctc	ctc	ctc	ctc	ctc	ctc	ctc	ctc	ctc	ctc	ctc	ctc	ctc	ctc	ctc	ctc	ctc	ctc		128	0	0	0	0	0	33	0	0	0	0	0	0	0
		cct	cct	cct	cct	cct	cct	cct	cct	cct	cct	cct	cct	cct	cct	cct	ccc	cct	cct	cct	cct	cct	cct	cct	cct	cct	cct	cct	cct	cct	cct	cct	cct	cct		129	0	0	0	0	0	0	0	0	0	0	0	0	0
		ggt	ggt	ggt	ggt	ggt	ggt	ggt	ggt	ggt	ggt	gga	ggc	ggt	ggt	ggt	ggt	ggt	ggt	ggt	ggt	ggt	ggt	ggt	ggt	ggt	ggt	ggt	ggt	ggt	ggt	ggt	ggt	ggt		130	0	0	0	0	0	0	0	0	0	0	0	0	0
		gag	gag	gag	gag	gag	gag	gag	gag	gag	gag	gag	gag	gag	gag	gag	gag	gag	gag	gag	gag	gag	gag	gag	gag	gag	gag	gag	gag	gag	gag	gaa	gag	gag		131	0	0	0	0	0	0	0	0	0	0	0	0	0
		aga	aga	aga	aga	aga	aga	aga	aga	aga	aga	aga	aga	aga	aga	aga	aga	aga	aga	aga	aga	aga	aga	aga	aga	aga	aga	aga	aga	aga	aga	aga	aga	aga		132	0	0	0	0	0	0	0	0	0	0	0	0	0
		gga	gga	gga	gga	gga	gga	gga	gga	gga	gga	gga	gga	gga	gga	gga	gga	gga	gga	gga	gga	gga	gga	gga	gga	gga	gga	gga	gga	gga	gga	gga	gga	gga		133	0	0	0	0	0	0	0	0	0	0	0	0	0
		aga	aga	aga	aga	aga	aga	aga	aga	aga	aga	aga	aga	aga	aga	aga	aga	aga	aga	aga	aga	aga	aga	aga	aga	aga	aga	aga	aga	aga	aga	aga	aga	aga		134	0	0	0	0	0	0	0	0	0	0	0	0	0
		ata	gta	ata	gta	gta	gta	ata	gta	gta	ata	gta	gta	gta	ata	gta	gta	ata	gta	gta	gta	gta	ata	gta	ata	gta	gta	ata	gta	gta	gta	ata	ata	gta		135	0	0	0	0	0	0	0	0	0	0	11	0	0
		ggt	ggt	ggt	ggc	ggt	ggt	ggc	ggt	ggt	ggt	ggc	ggt	ggt	ggc	ggt	ggt	ggt	ggt	ggt	ggt	ggc	ggt	ggt	ggt	ggt	ggt	ggt	ggt	ggt	ggt	ggc	ggt	ggt		136	0	0	0	0	0	0	0	0	0	0	0	0	0
		gcc	gcc	gcc	gcc	gcc	gcc	gcc	gcc	gcc	gct	gct	gcc	gcc	gcc	gcc	gct	gcc	gcc	gcc	gcc	gcc	gcc	gca	ggc	gcc	gcc	gcc	gcc	gcc	gcc	gcc	gcc	gcc		137	0	0	0	0	0	0	0	0	0	0	0	0	0
		ccc	cct	cct	cct	cct	cct	cct	cct	cct	ccc	cct	cct	cct	cct	cct	cct	cct	cct	cct	cct	cct	cct	ccc	cct	cct	cct	cct	cct	cct	ccc	cct	ccc	cct		138	0	0	0	0	0	0	0	0	0	0	0	0	0
		gga	gga	gga	gga	gga	gga	gga	gga	gga	gga	gga	gga	gga	gga	gga	gga	gga	gga	gga	gga	gga	gga	gga	gga	gga	gga	gga	gga	gga	gga	gga	gga	gga		139	0	0	0	0	0	0	0	0	0	0	0	0	0
		cca	cca	cca	cca	cca	cca	cca	cca	cca	ccc	cca	cca	cca	cca	cca	cca	cca	cca	cca	cca	cca	cca	cca	cca	cca	cca	cca	cca	cca	cca	cca	cct	cca		140	0	0	0	0	0	0	0	0	0	0	0	0	0
		gct	gct	gct	gct	gct	gct	gct	gct	gct	gct	gct	gct	gct	gct	gct	gct	gct	gct	gct	gct	gct	gct	gct	gct	gct	gct	gct	gct	gct	gct	gct	gct	gct		141	0	0	0	0	0	0	0	0	0	0	0	0	0
		ggt	ggt	ggt	ggt	ggt	ggt	ggt	ggt	ggt	ggt	ggt	ggt	ggt	ggt	ggt	ggt	gga	ggt	ggt	ggt	ggt	ggt	ggt	ggt	gga	ggt	ggt	ggt	ggt	ggt	ggt	ggt	ggt		142	0	0	0	0	0	0	0	0	0	0	0	0	0
		gct	gct	gcc	gct	gct	gct	gct	gct	gct	gct	gct	gct	gct	gct	gct	gct	gct	gct	gct	gct	gct	gct	gct	gct	gct	gct	gct	gct	gct	gca	gct	gct	gct		143	0	0	0	0	0	0	0	0	0	0	0	0	0
		cgt	cgt	cgt	cgt	cgt	cgt	cgt	cgt	cgt	cgt	cgt	cgt	cgt	cgt	cgt	cgt	cgt	cgt	cgt	cgt	cgt	cgt	cgt	cgt	cgt	cgt	cgt	cgt	cgt	cgt	cgt	cgt	cgt		144	0	0	0	0	0	0	0	0	0	0	0	0	0
		gga	gga	gga	gga	gga	gga	gga	gga	gga	gga	gga	gga	gga	ggg	gga	gga	gga	gga	gga	gga	gga	gga	gga	gga	gga	gga	gga	gga	gga	gga	gga	gga	gga		145	0	0	0	0	0	0	0	0	0	0	0	0	0
		agt	agt	agt	agt	agt	agt	agt	agt	agt	agt	agt	agt	agt	agt	agt	agt	agt	agt	agt	agt	agt	agt	agt	agt	agc	agt	agt	agt	agc	agt	agt	agc	agt		146	0	0	0	0	0	0	0	0	0	0	0	0	0
		gat	gat	gat	gat	gat	gat	gac	gat	gat	gat	gat	gat	gat	gat	gat	gat	gac	gat	gat	gat	gat	gat	gat	gat	gat	gat	gat	gat	gat	gat	gat	gat	gat		147	0	0	0	0	0	0	0	0	0	0	0	0	0
		ggc	ggc	ggc	ggc	ggc	ggc	ggc	ggc	ggc	ggc	ggc	ggc	ggc	ggc	ggc	ggc	ggc	ggc	ggc	ggc	ggc	ggt	ggc	ggc	ggc	ggc	ggc	ggc	ggc	ggc	ggc	ggc	ggc		148	0	0	0	0	0	0	0	0	0	0	0	0	0
		agc	agt	agt	agt	agt	agc	agt	agc	agc	agc	agc	agc	agt	agc	agc	agt	agc	agt	agt	agc	agc	agc	agc	agc	agc	agc	agc	agc	agt	agt	agc	agt	agc		149	0	0	0	0	0	0	0	0	0	0	0	0	0
		act	gct	gct	gct	gct	act	ggt	gct	gct	gct	gct	acg	gct	gct	act	gct	gct	gct	gct	act	gct	act	act	gct	gct	gct	gct	gct	gct	gct	gct	gcc	gct		150	0	0	0	0	0	0	0	0	0	0	0	0	0
		ggc	ggc	ggc	ggc	ggc	ggc	ggc	ggc	ggc	ggc	ggc	ggc	ggc	ggc	ggc	ggc	ggc	ggc	ggc	ggc	ggc	ggc	gga	ggc	ggc	ggc	ggc	ggc	ggc	ggc	ggc	ggc	ggc		151	0	0	0	0	0	0	0	0	0	0	0	0	0
		ccc	ccc	ccc	ccc	ccc	ccc	ccc	ccc	ccc	ccc	ccc	ccc	ccc	ccc	ccc	ccc	ccc	ccc	ccc	ccc	ccc	ccc	ccc	ccc	ccc	ccc	ccc	ccc	ccc	ccc	ccc	ccc	ccc		152	0	0	0	0	0	0	0	0	0	0	0	0	0
		acc	act	act	acc	acc	act	act	acc	act	act	act	gtc	act	act	act	act	acc	act	act	gct	act	act	act	act	acc	acc	act	act	acc	acc	acc	act	act		153	0	0	0	0	0	0	0	0	0	0	0	0	0
		gga	gga	gga	gga	gga	gga	gga	gga	gga	gga	gga	gga	gga	gga	gga	gga	gga	gga	gga	gga	gga	gga	gga	gga	gga	ggc	gga	gga	gga	gga	gga	gga	gga		154	0	0	0	0	0	0	0	0	0	0	0	0	0
		cct	cct	cct	cct	cct	cct	cct	cct	cct	cct	cct	cca	cct	cct	cct	cct	cct	cct	cct	cct	cct	cct	cct	cct	cct	cct	cct	cct	cct	cct	cct	cct	cct		155	0	0	0	0	0	0	0	0	0	0	0	0	0
		gct	gct	gct	gct	gct	gct	gct	gct	gct	gct	gct	gct	gct	gca	gct	gct	gct	gct	gct	gct	gct	gct	gct	gct	gct	gct	gct	gct	gct	gct	gct	gct	gct		156	0	0	0	0	0	0	0	0	0	0	0	0	0
		ggc	ggc	ggc	ggc	ggc	ggc	ggc	ggc	ggc	ggc	ggc	ggc	ggc	ggc	ggc	ggg	ggc	ggt	ggc	ggt	ggc	ggc	ggc	ggc	ggc	ggg	ggt	ggc	ggc	ggc	ggc	ggg	ggt		157	0	0	0	0	0	0	0	0	0	0	0	0	0
		cct	cct	cct	cct	cct	cct	cct	cct	cct	cct	cct	cct	cct	ccc	cct	cct	cct	cct	cct	cct	ccc	cct	cct	cct	cct	cct	cct	cct	cct	cct	cct	cca	cct		158	0	0	0	0	0	0	0	0	0	0	0	0	0
		att	att	att	att	att	att	att	att	att	att	att	att	att	att	att	att	att	att	atc	att	att	att	att	atc	att	att	att	att	att	att	att	att	att		159	0	0	0	0	0	0	0	0	31	2	0	0	0
		ggt	ggt	ggt	ggg	ggt	ggt	ggt	ggt	ggt	ggt	ggt	ggt	ggt	ggt	ggt	ggt	ggt	ggt	ggt	ggt	ggt	ggt	ggt	ggt	ggt	ggt	ggt	ggt	ggt	ggt	ggt	ggt	ggt		160	0	0	0	0	0	0	0	0	0	0	0	0	0
		gct	gct	gct	gct	gct	gct	gct	gct	gct	gct	gct	gct	gct	gct	gct	gct	gct	gct	gct	gct	gct	gct	gct	gct	gct	gct	gct	gct	gct	tct	gct	gct	gct		161	0	0	0	0	0	0	0	0	0	0	0	0	0
		gct	gct	gct	gct	gct	gct	gct	gct	gct	gct	gct	gct	gct	gct	gct	gct	gct	gcc	gct	gct	gct	gct	gct	gct	gct	gct	gct	gct	gct	gct	gct	gct	gct		162	0	0	0	0	0	0	0	0	0	0	0	0	0
		ggt	ggt	ggt	ggt	ggt	ggt	ggt	ggt	ggt	ggt	ggt	ggt	ggt	ggt	ggt	ggt	ggt	ggt	ggt	ggt	ggt	ggt	ggt	ggt	ggt	ggt	ggt	ggt	ggt	ggt	ggt	ggt	ggt		163	0	0	0	0	0	0	0	0	0	0	0	0	0
		cct	cct	cca	cct	cct	cct	cct	cct	cct	cct	cct	cct	cct	cct	ccc	cct	cct	cct	cct	cct	cct	cct	cct	cct	cct	cct	cct	cct	cct	cct	cct	cct	cct		164	0	0	0	0	0	0	0	0	0	0	0	0	0
		cca	cca	cca	cca	cca	cca	cca	cca	cca	cca	cca	cca	cca	cca	cca	cca	cca	cca	cca	cca	cca	cca	cca	cca	cca	cca	cca	cca	cca	cca	cca	cca	cca		165	0	0	0	0	0	0	0	0	0	0	0	0	0
		ggc	ggc	ggc	ggc	ggc	ggc	ggt	ggc	ggc	ggc	ggc	ggc	ggc	ggc	ggc	ggc	ggc	ggc	ggc	ggc	ggc	ggc	ggc	ggc	ggc	ggc	ggc	ggc	ggc	ggc	ggc	ggc	ggc		166	0	0	0	0	0	0	0	0	0	0	0	0	0
		ttc	ttc	ttc	ttc	ttc	ttc	ttc	ttc	ttc	ttc	ttc	ttc	ttc	ttc	ttc	ttc	ttc	ttc	ttc	ttc	ttc	ttc	ttc	ttc	ttc	ttc	ttc	ttc	ttc	ttc	ttc	ttc	ttc		167	0	33	0	0	0	0	0	0	0	0	0	0	0
		cca	cca	cca	cca	cca	cca	cca	cca	ccc	cca	cca	cca	cca	cca	cca	cca	ccc	cca	cca	cca	cca	cca	cca	cca	cca	cca	cca	cca	cca	cca	cca	cca	cct		168	0	0	0	0	0	0	0	0	0	0	0	0	0
		ggt	ggt	ggt	ggt	ggt	ggt	ggt	ggt	ggt	ggt	ggt	ggt	ggt	ggt	ggt	ggt	ggt	ggt	ggt	ggt	ggt	ggc	ggt	ggt	ggt	ggt	ggt	ggt	ggt	ggt	ggt	ggc	ggt		169	0	0	0	0	0	0	0	0	0	0	0	0	0
		gct	gct	gct	gct	gct	gct	gct	ggt	gct	gct	gct	gct	gct	gct	gct	gct	gct	gct	gct	gct	ggt	gct	gct	gct	gct	gct	gct	gct	gct	gct	gct	gct	gct		170	0	0	0	0	0	0	0	0	0	0	0	0	0
		cct	cct	cct	cct	cct	cct	cct	cct	cct	cct	cct	cct	cct	cct	cct	cct	cct	cct	cct	cct	cct	cct	cct	cct	cct	cct	cct	cct	cct	ccc	cct	cct	cct		171	0	0	0	0	0	0	0	0	0	0	0	0	0
		ggt	ggt	ggt	ggt	ggt	ggt	ggt	ggt	ggt	ggt	ggt	ggt	ggt	ggt	ggt	ggt	ggt	ggt	ggt	ggt	ggt	ggt	ggt	ggt	ggt	ggt	ggt	ggt	ggt	ggt	ggc	ggt	ggt		172	0	0	0	0	0	0	0	0	0	0	0	0	0
		gct	gct	gct	gct	gct	gct	gct	gct	gct	gct	gct	gct	gct	gct	gct	gct	gct	gct	gct	gct	gct	gct	gct	gct	gca	gct	gct	gct	gct	gct	gct	gct	gct		173	0	0	0	0	0	0	0	0	0	0	0	0	0
		aag	aag	aag	aag	aag	aag	aag	aag	aag	aag	aag	aag	aag	aag	aag	aag	aag	aag	aag	aag	aag	aag	aag	aag	aag	aag	aag	aag	aag	aag	aag	aag	aag		174	0	0	0	0	0	0	0	0	0	0	0	0	0
		ggt	ggt	ggt	ggt	ggt	ggt	ggt	ggt	ggt	ggt	ggt	ggt	ggt	ggt	ggt	ggt	ggt	ggt	ggt	ggt	gga	ggt	ggt	ggt	ggt	ggt	ggt	ggt	ggt	ggt	ggt	ggt	ggt		175	0	0	0	0	0	0	0	0	0	0	0	0	0
		gaa	gaa	gaa	gaa	gaa	gaa	gaa	gaa	gaa	gaa	gaa	gaa	gaa	gaa	gaa	gaa	gaa	gaa	gaa	gaa	gaa	gaa	gaa	gaa	gaa	gaa	gaa	gaa	gaa	gaa	gaa	gaa	gaa		176	0	0	0	0	0	0	0	0	0	0	0	0	0
		atc	atc	att	atc	atc	atc	atc	att	att	ata	atc	atc	att	atc	att	att	atc	atc	atc	atc	atc	atc	atc	atc	att	att	att	atc	atc	atc	atc	att	atc		177	0	0	0	0	0	0	0	0	10	22	1	0	0
		gga	gga	ggg	gga	gga	gga	gga	gga	gga	gga	gga	gga	gga	gga	gga	gga	gga	gga	gga	gga	gga	gga	ggg	gga	gga	gga	gga	gga	gga	gga	gga	gga	gga		178	0	0	0	0	0	0	0	0	0	0	0	0	0
		cct	cct	cct	cct	cct	cct	cct	cct	cct	cct	cct	cct	cct	cct	cct	cct	cct	ccg	cct	cct	cct	cct	cct	cct	cct	cct	cct	cca	cct	cct	cct	cct	cct		179	0	0	0	0	0	0	0	0	0	0	0	0	0
		gct	gct	gct	gct	gct	gct	gct	gct	gct	gct	gct	gct	gct	gct	gct	gct	gct	gct	gct	gct	gct	gct	gct	gct	gct	gct	gct	gct	gct	gct	gct	gct	gcc		180	0	0	0	0	0	0	0	0	0	0	0	0	0
		ggt	ggt	ggt	ggt	ggt	ggt	ggt	ggt	ggt	ggt	ggt	ggt	ggt	ggt	ggt	ggt	ggt	ggt	ggt	ggc	ggt	ggt	ggt	ggt	ggt	ggt	ggt	ggt	ggt	ggt	ggt	ggt	ggt		181	0	0	0	0	0	0	0	0	0	0	0	0	0
		aat	aat	aat	aat	aat	aat	aat	aat	cat	aat	aat	aat	aac	aac	aat	aat	aac	aat	aat	aat	aat	aat	aat	aat	aat	aat	aat	aat	aat	aat	aat	aat	aac		182	0	0	0	0	0	0	0	0	0	0	0	0	0
		gtt	gtt	gtt	gtt	gct	gtt	gtt	gtt	gtt	gtt	gtt	gtt	gtt	gtt	gtt	gtt	gtt	gtt	gtt	gtt	gtt	gtt	gtt	gtt	gtt	gtt	gtt	gtt	gct	gtt	gtt	gtt	gtt		183	0	0	0	0	0	0	0	0	0	0	0	0	31
		ggt	ggc	ggt	ggc	ggt	ggt	ggc	ggt	ggt	ggt	ggc	ggt	ggt	ggc	ggt	ggt	ggt	ggt	ggt	ggt	ggt	ggt	ggt	ggt	ggt	ggt	ggt	ggt	ggt	ggt	ggt	ggt	ggt		184	0	0	0	0	0	0	0	0	0	0	0	0	0
		cct	cct	cct	cct	cct	cct	cct	cct	cct	cct	cct	cct	ccc	cct	ccc	cct	cct	cct	cct	cct	cct	cct	cct	cct	cct	cct	cct	cct	cct	cca	cct	cct	cct		185	0	0	0	0	0	0	0	0	0	0	0	0	0
		act	act	act	act	act	act	act	agt	gct	agt	act	agt	agt	act	agt	act	act	agt	acc	agt	act	act	agt	act	agt	agt	act	act	agt	agt	act	act	act		186	0	0	0	0	0	0	0	0	0	0	0	0	0
		ggt	ggt	ggc	ggt	ggt	ggt	ggt	ggt	ggt	ggt	ggt	ggt	ggt	ggt	ggt	ggt	ggt	ggt	ggt	ggt	ggt	ggt	ggt	ggt	ggt	ggt	ggt	ggt	ggc	ggt	ggt	ggt	ggt		187	0	0	0	0	0	0	0	0	0	0	0	0	0
		cct	cct	cct	cct	cct	cct	cct	cct	cct	cct	cct	cct	cct	cct	cct	cct	cct	cct	cct	cct	cct	cct	cct	cct	cct	cct	cct	cct	cct	cct	ccc	cct	cct		188	0	0	0	0	0	0	0	0	0	0	0	0	0
		gct	gct	gct	gct	gct	gct	gct	gct	gct	gct	gct	gct	gct	gct	gct	gct	gct	gct	gct	gct	gct	gct	gct	gct	gct	gct	gct	gct	gct	gct	gct	gct	gct		189	0	0	0	0	0	0	0	0	0	0	0	0	0
		ggt	ggt	ggt	ggt	ggt	ggt	ggt	ggt	ggt	ggt	ggc	ggt	ggt	ggt	ggt	ggt	ggt	ggt	ggt	ggt	ggt	ggt	ggt	ggt	ggt	ggt	ggc	ggt	ggt	ggt	ggt	ggt	ggt		190	0	0	0	0	0	0	0	0	0	0	0	0	0
		cca	cca	cca	cca	cca	cca	cca	cca	cca	cca	cca	cca	cca	cca	cca	cca	cca	cca	cca	cca	cca	cca	cca	cca	cca	cca	cca	cca	cca	cca	cca	cca	cca		191	0	0	0	0	0	0	0	0	0	0	0	0	0
		aga	aga	aga	aga	aga	aga	aga	aga	aga	aga	aga	aga	aga	aga	aga	aga	aga	aga	aga	aga	aga	aga	aga	aga	aga	aga	aga	aga	aga	aga	aga	aga	aga		192	0	0	0	0	0	0	0	0	0	0	0	0	0
		gga	gga	gga	gga	gga	gga	gga	gga	gga	gga	gga	gga	gga	gga	gga	gga	gga	gga	gga	gga	gga	gga	gga	gga	gga	gga	gga	gga	gga	gga	gga	gga	gga		193	0	0	0	0	0	0	0	0	0	0	0	0	0
		gag	gag	gag	gag	gag	gag	gag	gag	gag	gag	gag	gag	gag	gag	gag	gag	gag	gag	gag	gag	gag	gag	gag	gag	gag	gag	gag	gag	gag	gag	gag	gag	gag		194	0	0	0	0	0	0	0	0	0	0	0	0	0
		att	att	att	att	att	att	att	att	att	atc	att	att	att	att	att	att	att	att	att	att	att	att	att	att	att	att	att	att	att	att	att	att	att		195	0	0	0	0	0	0	0	0	32	1	0	0	0
		gga	gga	gga	gga	gga	gga	gga	gga	gga	gga	gga	gga	gga	ggg	ggg	gga	gga	gga	gga	gga	gga	gga	gga	gga	gga	gga	gga	gga	gga	gga	gga	ggt	ggg		196	0	0	0	0	0	0	0	0	0	0	0	0	0
		ctt	ctt	ctt	ctt	ctt	ctt	ctt	ctt	ctt	ctt	ctt	ctt	ctt	ctt	ctt	ctt	ctt	ctt	ctt	ctt	ctt	ctt	ctt	ctt	ctt	ctt	ctt	ctt	ctt	ctt	ctt	ctg	ctt		197	0	0	0	0	32	0	0	1	0	0	0	0	0
		cct	cct	ccc	cct	cct	cct	cct	ccc	ccc	cct	ccc	ccc	ccc	cct	ccc	ccc	ccc	ccc	ccc	cct	ccc	cct	ccc	ccc	cct	ccc	cct	ccc	cct	ccc	cct	cct	ccc		198	0	0	0	0	0	0	0	0	0	0	0	0	0
		ggt	ggt	ggt	ggt	ggt	ggt	ggt	ggt	ggt	ggt	ggt	ggt	ggt	ggt	ggt	ggt	ggt	ggt	ggt	ggt	ggt	ggt	ggt	ggt	ggg	ggt	ggt	ggt	ggt	ggt	ggt	ggt	ggt		199	0	0	0	0	0	0	0	0	0	0	0	0	0
		tct	tcc	tct	tct	tct	tct	tct	tct	tct	tct	tct	tct	tct	tcc	tct	tct	tcc	tcc	tct	tct	tct	tcc	tct	tct	tct	tct	tct	tct	tct	tct	tct	tct	tct		200	0	0	0	0	0	0	0	0	0	0	0	0	0
		agt	agt	agt	agt	agt	agt	agt	agt	agt	agc	agt	agt	agt	agt	agt	agt	agt	agt	agt	agt	agt	agt	agc	agt	agt	agt	agt	agt	agt	agt	agt	agt	agc		201	0	0	0	0	0	0	0	0	0	0	0	0	0
		ggt	ggt	ggt	ggt	ggt	ggt	ggc	ggt	ggt	ggt	ggt	ggt	ggt	ggt	ggc	ggt	ggt	ggt	ggt	ggt	ggt	ggt	ggt	ggt	ggt	ggt	ggt	ggt	ggt	ggt	ggc	ggt	ggt		202	0	0	0	0	0	0	0	0	0	0	0	0	0
		cct	ccc	cct	cct	cct	cct	cct	cct	cct	cct	cct	cct	cct	cct	cct	cct	cct	cct	cct	cct	cct	cct	cct	cct	cct	cct	cct	ccc	cct	cct	cct	cct	cct		203	0	0	0	0	0	0	0	0	0	0	0	0	0
		gtt	gtt	gtt	gtt	gtt	gtt	gtt	gtt	gtt	gtt	gtt	gtt	gtt	gtt	gtt	gtt	gtc	gtt	gtt	gtt	gtt	gtt	gtt	gtt	gtt	gtt	gtt	gtt	gtt	gtt	gtt	gtt	gtt		204	0	0	0	0	0	0	0	0	0	0	0	0	32
		ggc	ggc	ggc	ggc	ggc	ggc	ggc	ggc	ggc	ggc	ggc	ggc	ggc	gga	ggc	ggc	ggc	ggc	ggc	ggc	ggc	ggc	ggc	ggc	ggc	ggc	ggc	ggc	ggc	ggc	ggt	ggc	ggc		205	0	0	0	0	0	0	0	0	0	0	0	0	0
		cct	cct	cct	cct	cct	cct	cct	cct	cct	cct	cct	cct	cct	cct	cct	cct	cct	cct	cct	cct	cct	cct	cct	cct	cct	cct	cct	cct	cct	cct	cct	cca	cct		206	0	0	0	0	0	0	0	0	0	0	0	0	0
		cca	cca	ccc	cca	cca	cca	cca	cca	cca	cca	cca	cca	cca	cct	cca	cca	cca	cca	cca	cca	cca	cca	cca	cca	cca	cca	cca	cca	cca	cca	cca	cca	cca		207	0	0	0	0	0	0	0	0	0	0	0	0	0
		ggc	ggc	ggc	ggc	ggc	ggc	ggc	ggc	ggc	ggc	ggc	ggc	ggc	ggc	gga	ggc	ggc	ggc	ggc	ggc	ggc	ggc	ggc	ggc	ggc	ggc	ggg	ggc	ggc	ggc	gga	ggc	ggc		208	0	0	0	0	0	0	0	0	0	0	0	0	0
		aac	aac	aac	aac	aac	aac	aac	aac	aac	aac	aac	aac	aat	aac	aac	aac	aac	aac	aac	aac	aac	aac	aac	aac	aac	aac	aac	aac	aac	aac	aac	aac	aac		209	0	0	0	0	0	0	0	0	0	0	0	0	0
		cct	cct	cct	cct	cct	cct	cct	cct	cct	cct	cct	cct	cct	cct	cct	cct	cct	cct	cct	cct	cct	cct	cct	cct	cct	cct	cct	cct	cct	cct	cct	cct	cct		210	0	0	0	0	0	0	0	0	0	0	0	0	0
		ggt	ggt	ggt	ggt	ggt	ggt	ggt	ggt	ggt	ggt	ggt	ggt	ggt	ggt	ggt	ggt	ggt	ggt	ggt	ggt	ggt	ggt	ggt	ggt	ggt	ggt	ggt	ggt	ggt	ggt	ggt	ggt	ggt		211	0	0	0	0	0	0	0	0	0	0	0	0	0
		gct	gct	gct	gct	gct	gct	gct	gct	gct	gct	gct	gct	gcc	gct	gct	gct	gcc	gct	gct	gct	gcc	gct	gct	gct	gct	gct	gct	gct	gcc	gct	gct	gct	gct		212	0	0	0	0	0	0	0	0	0	0	0	0	0
		aat	aat	aat	aat	aat	aat	aat	aac	aat	aat	aac	aac	aat	aat	aac	aac	aat	aat	aac	aat	aac	aat	aac	aac	aat	aac	aat	aat	aac	aat	aat	aat	aat		213	0	0	0	0	0	0	0	0	0	0	0	0	0
		ggt	ggt	gga	ggt	ggt	ggt	ggt	ggt	ggt	ggt	ggt	ggt	ggt	ggt	ggt	ggt	ggt	ggt	ggt	ggt	ggt	ggt	ggt	ggt	ggt	ggt	ggt	ggt	ggt	ggt	ggt	ggt	ggt		214	0	0	0	0	0	0	0	0	0	0	0	0	0
		ctt	ctt	ctt	ctt	ctt	ctt	ctt	ctt	ctt	ctt	ctt	ctt	ctt	ctt	ctt	ctt	ctt	ctt	ctt	ctt	ctt	ctt	ctt	ctt	ctc	ctt	ctc	ctt	ctt	ctt	ctt	ctt	ctt		215	0	0	0	0	31	2	0	0	0	0	0	0	0
		cca	cct	cca	cct	cca	cca	cct	cca	cca	cca	cca	cca	cca	cct	cca	cca	cca	cca	cca	cca	cca	cca	cca	cca	cct	cca	cca	cca	cca	cca	cct	cct	cca		216	0	0	0	0	0	0	0	0	0	0	0	0	0
		ggg	ggg	ggg	ggg	gga	gga	ggg	ggg	ggg	ggg	gga	gga	ggg	ggg	ggg	ggg	ggg	ggg	ggg	ggg	ggg	ggg	ggg	ggg	gga	ggg	ggg	ggg	ggg	ggg	ggg	gga	ggg		217	0	0	0	0	0	0	0	0	0	0	0	0	0
		gct	gct	gct	gct	gct	gct	gct	gct	gct	gct	gct	gct	gct	gct	gct	gct	gct	gct	gct	gct	gct	gct	gct	gct	gct	gct	gct	gct	gct	gct	gct	gct	gct		218	0	0	0	0	0	0	0	0	0	0	0	0	0
		aag	aaa	aaa	aaa	aaa	aaa	aaa	aaa	aaa	aag	aaa	aaa	aaa	aaa	aaa	aaa	aag	aaa	aaa	aaa	aaa	aaa	aaa	aaa	aag	aaa	aaa	aaa	aaa	aaa	aaa	aaa	aag		219	0	0	0	0	0	0	0	0	0	0	0	0	0
		ggt	ggt	ggt	ggt	ggt	ggt	ggt	ggt	ggt	ggt	ggt	ggt	ggt	ggt	ggt	ggt	ggt	ggt	ggt	ggt	ggt	ggt	ggt	ggt	ggt	ggt	ggt	ggt	ggt	ggt	ggt	ggt	ggt		220	0	0	0	0	0	0	0	0	0	0	0	0	0
		gca	gca	gca	gca	gca	gca	gca	gca	gca	gca	gca	gca	gca	gca	gca	gca	gca	gca	gca	gca	gca	gca	gca	gca	gca	gca	gca	gca	gca	gca	gca	gca	gca		221	0	0	0	0	0	0	0	0	0	0	0	0	0
		gct	gct	gct	gct	gct	gct	gct	gct	gct	gct	gct	gct	gct	gct	gct	gct	gct	gct	gct	gct	gct	gct	gct	gct	gct	gct	gct	gct	gct	gct	gct	gct	gcg		222	0	0	0	0	0	0	0	0	0	0	0	0	0
		ggt	ggt	ggt	ggt	ggt	ggt	ggt	ggt	ggt	ggc	ggt	ggt	ggt	ggt	ggt	ggt	ggt	ggt	ggt	ggt	ggt	ggt	ggt	ggt	ggt	ggt	ggt	ggt	ggt	ggt	ggt	ggt	ggt		223	0	0	0	0	0	0	0	0	0	0	0	0	0
		ctt	ctt	ctt	ctt	ctt	ctt	ctt	ctt	ctt	ctt	ctt	ctt	ctt	ctt	ctt	ctt	ctt	ctt	ctt	ctt	ctt	ctt	ctt	ctt	ctt	ctt	ctt	ctt	ctt	ctt	ctt	ctt	ctt		224	0	0	0	0	33	0	0	0	0	0	0	0	0
		cct	cct	cct	cct	cct	cct	cct	cct	cct	cct	cct	cct	cct	cct	cct	cct	cct	cct	cct	cct	cct	cct	cct	cct	cct	cct	ccc	cct	cct	cct	cct	cct	cct		225	0	0	0	0	0	0	0	0	0	0	0	0	0
		ggt	ggt	ggt	ggt	ggt	ggt	ggt	ggt	ggt	ggt	ggt	ggt	ggt	ggt	ggt	ggt	ggt	ggt	ggt	ggt	ggt	ggt	ggt	ggt	ggt	ggt	ggt	ggt	ggt	ggt	ggt	ggt	ggt		226	0	0	0	0	0	0	0	0	0	0	0	0	0
		gtt	gtt	gtt	gtt	gtt	gtt	gtt	gtt	gtt	gtt	gtt	gtt	gtt	gtt	gtt	gtt	gtt	gtt	gtt	gtt	gtt	gtt	gtt	gtt	gtt	gtt	gtt	gtt	gtg	gtt	gtt	gtt	gtt		227	0	0	0	0	0	0	0	0	0	0	0	0	32
		gct	gct	gct	gct	gct	gct	gct	gct	gct	gct	gcc	gct	gct	gct	gct	gct	gct	gct	gct	gct	gct	gct	gcc	gct	gct	gct	gct	gct	gct	gct	gct	gct	gct		228	0	0	0	0	0	0	0	0	0	0	0	0	0
		ggt	ggt	ggt	ggt	ggt	ggt	ggt	ggt	ggt	ggt	ggt	ggt	ggt	ggt	ggc	ggt	ggt	ggt	ggt	ggt	ggt	ggt	ggt	ggt	ggt	ggt	gga	ggt	ggt	ggt	ggt	ggt	ggt		229	0	0	0	0	0	0	0	0	0	0	0	0	0
		gct	gct	gct	gct	gct	gct	gct	gct	gct	gct	gct	gct	gct	gct	gct	gct	gct	gct	gct	gct	gct	gct	gct	gct	gct	gct	gct	gct	gct	gct	gct	gct	gct		230	0	0	0	0	0	0	0	0	0	0	0	0	0
		cct	cct	cct	cct	cct	cct	cct	cct	cct	cct	cct	cct	cct	cct	cct	cct	cct	cct	ccc	cct	cct	cct	cct	cct	cct	cct	cct	cct	cct	cct	cct	cct	cct		231	0	0	0	0	0	0	0	0	0	0	0	0	0
		ggt	ggt	ggt	ggt	ggt	ggt	ggt	ggt	ggt	ggt	ggt	ggt	ggt	ggt	ggt	ggt	ggt	ggt	ggt	ggt	ggt	ggt	ggt	ggt	ggt	ggt	ggt	ggt	ggt	ggt	ggt	ggt	ggt		232	0	0	0	0	0	0	0	0	0	0	0	0	0
		ctg	ctg	ctg	ctg	ctg	ctg	ctg	ctg	ctg	ctg	ctg	ctg	ctg	ctg	ctg	ctg	ctg	ctg	ctg	ctg	ctg	ctg	ctg	ctg	ctg	ctg	ctg	ttg	ctg	ctg	ctg	ctg	ctg		233	0	0	0	1	0	0	0	32	0	0	0	0	0
		cct	cct	cct	cct	ccc	ccc	ccc	cct	ccc	cct	ccc	ccc	ccc	ccc	cct	ccc	cct	cct	cct	ccc	ccc	cct	cct	ccc	cct	ccc	cct	ccc	ccc	cct	ccc	cct	ccc		234	0	0	0	0	0	0	0	0	0	0	0	0	0
		ggt	ggt	ggt	ggt	ggt	ggt	ggt	ggt	ggt	ggt	ggt	ggt	ggt	ggt	ggt	ggt	ggt	ggt	ggt	ggt	ggt	ggt	ggt	ggt	ggt	ggt	ggt	ggt	ggt	ggt	gga	ggt	ggt		235	0	0	0	0	0	0	0	0	0	0	0	0	0
		ccc	ccc	ccc	ccc	ccc	cct	ccc	ccc	ccc	ccc	ccc	ccc	ccc	ccc	ccc	ccc	ccc	ccc	ccc	ccc	ccc	ccc	ccc	ccc	ccc	ccc	ccc	ccc	ccc	ccc	ccc	ccc	ccc		236	0	0	0	0	0	0	0	0	0	0	0	0	0
		cgt	cgt	cgt	cgg	cgt	cgt	cgt	cgt	cgt	cgt	cgt	cgt	cgt	cgt	cgt	cgt	cgt	cgt	cgt	cga	cgt	cgt	cgt	cgt	cgt	cgt	cgt	cgt	cgt	cgt	cgt	cgt	cgt		237	0	0	0	0	0	0	0	0	0	0	0	0	0
		ggt	ggt	ggt	ggt	ggt	ggt	ggt	ggt	ggt	ggt	ggt	ggt	ggt	ggt	ggt	ggt	ggt	ggt	ggt	ggt	ggt	ggt	ggt	ggt	ggt	ggt	ggt	ggt	ggt	ggt	ggt	ggt	ggt		238	0	0	0	0	0	0	0	0	0	0	0	0	0
		att	att	att	att	att	att	att	att	att	att	att	att	att	att	att	att	att	att	att	att	att	att	att	att	att	att	att	att	att	att	att	att	att		239	0	0	0	0	0	0	0	0	33	0	0	0	0
		cct	cct	cct	cct	cct	cct	cct	cct	cct	cct	cct	cct	cct	cct	cct	cct	cct	cct	cct	cct	cct	ctt	cct	ctt	cct	cct	cct	cct	cct	cct	cct	cct	cct		240	0	0	0	0	2	0	0	0	0	0	0	0	0
		ggt	ggt	ggt	ggt	ggt	ggt	ggt	ggt	ggt	ggt	ggt	ggt	ggt	ggt	ggt	ggt	ggt	ggt	ggt	ggt	ggt	ggt	ggt	ggt	ggt	ggt	ggt	ggt	ggt	ggt	ggt	ggt	ggt		241	0	0	0	0	0	0	0	0	0	0	0	0	0
		cct	cct	cct	cct	cct	cct	cct	cct	cct	cct	cct	cct	cct	cct	cct	cct	cct	cct	cct	cct	cct	cct	cct	cct	cct	cct	cct	cct	cct	ccc	cct	cct	cct		242	0	0	0	0	0	0	0	0	0	0	0	0	0
		cct	cct	cct	cct	cct	cct	cct	cct	cct	cct	cct	cct	cct	cct	cct	cct	ccc	cct	cct	cct	cct	cct	cct	cct	cct	cct	cct	cct	cct	cct	cct	cct	cct		243	0	0	0	0	0	0	0	0	0	0	0	0	0
		ggc	ggc	ggc	ggc	ggc	ggc	ggc	ggc	ggt	ggc	ggt	ggc	ggc	ggc	ggc	ggc	ggc	ggc	ggc	ggc	ggc	ggt	ggc	ggc	ggc	ggc	ggc	ggc	ggc	ggc	ggc	ggc	ggc		244	0	0	0	0	0	0	0	0	0	0	0	0	0
		cct	cct	cct	ccc	cct	cct	ccc	ccc	ccc	cct	cct	cct	cct	cct	ccc	cct	cct	cct	cct	ccc	ccc	cct	cct	cct	cct	cct	cct	cct	cct	cct	ccc	ccc	cct		245	0	0	0	0	0	0	0	0	0	0	0	0	0
		gct	gct	gct	tct	gct	gct	tct	gct	gct	gct	gct	gct	gct	gct	gct	gct	gct	gct	gct	tct	gct	gct	gct	gct	gct	gct	gct	gct	gct	gct	gca	gct	gct		246	0	0	0	0	0	0	0	0	0	0	0	0	0
		ggt	ggt	ggt	ggt	ggt	ggt	ggt	ggt	ggt	gga	ggt	ggt	ggt	ggt	ggt	ggt	ggc	ggt	ggt	ggt	ggt	ggt	ggt	ggt	ggt	ggt	ggc	ggt	ggt	ggt	ggt	ggt	ggt		247	0	0	0	0	0	0	0	0	0	0	0	0	0
		cct	cca	cct	cct	cct	cct	cct	cct	cct	cct	gct	cct	cct	cca	cct	cct	cct	cct	cct	cct	cct	cct	cct	cct	cct	cct	cct	cct	cct	cct	cct	cct	cct		248	0	0	0	0	0	0	0	0	0	0	0	0	0
		agt	agt	agt	agt	agt	agt	agt	agt	agt	agt	agt	ggt	agt	agt	agt	agt	agt	agt	agt	agt	agt	agt	agt	agt	agt	agt	agt	agt	agt	agt	agt	agt	agt		249	0	0	0	0	0	0	0	0	0	0	0	0	0
		ggt	ggt	ggt	ggt	ggt	ggt	ggt	ggt	ggt	ggt	ggt	ggt	ggt	ggt	ggt	ggt	ggt	ggt	ggt	ggt	ggt	ggt	ggt	ggt	ggt	ggt	ggt	ggc	ggt	ggt	ggt	ggt	ggt		250	0	0	0	0	0	0	0	0	0	0	0	0	0
		gct	gct	gct	gct	gct	gct	gct	gct	gct	gct	gct	gct	gct	gcc	gct	gct	gcc	gct	gct	gct	gct	gct	gct	gct	gct	gct	gct	gct	gct	gct	gct	gct	gct		251	0	0	0	0	0	0	0	0	0	0	0	0	0
		aga	aga	aga	aga	aga	aga	aga	aga	aga	aga	aga	aga	aga	aga	aga	aga	aga	aga	aga	aga	aga	aga	cga	aga	aga	aga	aga	aga	aga	aga	aga	aga	aga		252	0	0	0	0	0	0	0	0	0	0	0	0	0
		gga	gga	gga	gga	gga	gga	gga	ggc	gga	gga	gga	gga	ggt	gga	gga	gga	gga	gga	gga	gga	gga	gga	gga	gga	gga	gga	gga	gga	gga	gga	gga	gga	gga		253	0	0	0	0	0	0	0	0	0	0	0	0	0
		ctt	ctt	ctt	ctt	ctt	ctt	ctt	ctt	ctt	ctt	ctt	ctt	ctt	ctt	ctt	ctt	ctt	ctt	ctt	ctt	ctt	ctt	ctt	ctt	ctt	ctt	ctt	ctt	ctt	ctt	ctt	ctt	ctt		254	0	0	0	0	33	0	0	0	0	0	0	0	0
		gtt	gtt	gtt	gtg	gtt	gtt	gtg	gtt	gtt	gtt	gtt	gtt	gtt	gtt	gtt	gtt	gtt	gtt	gtt	gtt	gtt	gtt	gtt	gtt	gtt	gtt	gtg	gtt	gtt	gct	gtg	gtg	gtt		255	0	0	0	0	0	0	0	0	0	0	0	0	27
		ggt	ggt	ggt	ggt	ggt	ggt	ggt	ggt	ggt	ggt	ggt	ggt	ggt	ggt	ggt	ggt	ggt	ggt	ggt	ggt	ggt	ggt	ggt	ggt	ggt	ggt	ggt	ggt	ggt	ggt	ggt	ggt	ggt		256	0	0	0	0	0	0	0	0	0	0	0	0	0
		gaa	gaa	gaa	gaa	gaa	gaa	gaa	gaa	gaa	gaa	gaa	gaa	gaa	gag	gaa	gaa	gaa	gaa	gaa	gaa	gaa	gaa	gaa	gaa	gaa	gaa	gaa	gaa	gaa	gaa	gaa	gaa	gag		257	0	0	0	0	0	0	0	0	0	0	0	0	0
		cca	cca	cca	cca	cca	cca	cca	cca	cca	cca	cca	cca	cca	cca	cca	cca	cca	cca	cca	cca	cca	cca	cca	cca	cca	cca	cca	cca	cca	cca	cca	cca	cca		258	0	0	0	0	0	0	0	0	0	0	0	0	0
		ggc	ggc	ggt	ggc	ggc	ggc	ggc	ggc	ggc	ggc	ggc	ggc	ggc	ggc	ggc	ggc	ggc	ggc	ggc	ggc	ggc	ggc	ggc	ggc	ggc	ggc	ggc	ggc	ggc	ggc	ggc	ggc	ggc		259	0	0	0	0	0	0	0	0	0	0	0	0	0
		cct	cct	cct	cct	cct	cct	cct	cct	cct	ccg	cct	ctg	cca	cct	cct	cct	cct	cct	cct	cct	cct	cct	cct	cct	cct	cct	cct	cct	ctt	cct	cct	cct	cct		260	0	0	0	0	1	0	0	1	0	0	0	0	0
		gct	gct	gct	gca	gct	gct	gca	gct	gct	gct	gct	gct	gct	gct	gct	gct	gct	gct	gct	gct	gct	gct	gct	gct	gct	gct	gct	gct	gct	gct	gca	gca	gct		261	0	0	0	0	0	0	0	0	0	0	0	0	0
		ggt	ggt	ggt	ggt	ggt	ggt	ggt	ggt	ggt	ggt	ggt	ggt	ggt	ggt	ggt	ggt	ggt	ggt	ggt	ggt	ggt	ggt	ggt	ggt	ggt	ggt	ggt	ggt	ggt	ggt	ggt	ggt	ggt		262	0	0	0	0	0	0	0	0	0	0	0	0	0
		gcc	gcc	gcc	gcc	gcc	gcc	gcc	gcc	gcc	ccc	gcc	gcc	gcc	gcc	gcc	gcc	gcc	gcc	gcc	gcc	gcc	gcc	gcc	gcc	gcc	gcc	gcc	gcc	gcc	gcc	gcc	gcc	gcc		263	0	0	0	0	0	0	0	0	0	0	0	0	0
		aag	aag	aag	aag	aag	aag	aag	aag	aag	aag	aag	aaa	aag	aag	aag	aag	aag	aag	aag	aag	aag	aag	aag	aag	aag	aag	aag	aag	aag	aag	aag	aaa	aag		264	0	0	0	0	0	0	0	0	0	0	0	0	0
		gga	gga	gga	gga	gga	gga	gga	gga	gga	gga	gga	gga	gga	gga	gga	gga	gga	gga	gga	gga	gga	gga	gga	gga	gga	gga	gga	gga	gga	gga	gga	gga	gga		265	0	0	0	0	0	0	0	0	0	0	0	0	0
		gaa	gaa	gaa	gaa	gaa	gaa	gaa	gaa	gaa	gaa	gaa	gaa	gaa	gag	gaa	gaa	gaa	gaa	gaa	gaa	gaa	gaa	gaa	gaa	gaa	gaa	gaa	gaa	gaa	gaa	gaa	gag	gaa		266	0	0	0	0	0	0	0	0	0	0	0	0	0
		agt	agt	agt	agt	agt	agt	agt	agt	agt	agt	agc	agt	agt	agc	agt	agt	agt	agt	agt	agt	agt	agt	agt	agt	agt	agt	agt	agt	agt	agt	agt	agt	agt		267	0	0	0	0	0	0	0	0	0	0	0	0	0
		ggt	ggt	ggt	ggc	ggt	ggt	ggc	ggt	ggt	ggt	ggt	ggt	ggt	ggc	ggt	ggt	ggt	ggt	ggt	ggt	ggt	ggt	ggt	ggt	ggt	ggt	ggt	ggt	ggt	ggt	ggc	ggt	ggt		268	0	0	0	0	0	0	0	0	0	0	0	0	0
		aac	aac	aac	aac	aac	aac	aac	aac	aac	aac	aac	aac	aac	aac	aat	aac	aac	aac	aac	aac	aac	atg	aac	aac	aac	aac	aac	aac	aac	aac	aac	aac	aac		269	0	0	0	0	0	0	0	0	0	0	0	1	0
		aag	aag	aag	aag	aag	aag	aag	aag	aag	aag	aag	aag	aag	aag	aag	aag	aag	aag	aag	aag	aag	aag	aag	aag	aag	aag	aag	aag	aag	aag	aag	aaa	aag		270	0	0	0	0	0	0	0	0	0	0	0	0	0
		ggt	ggt	ggt	ggt	ggt	ggt	ggt	ggt	ggt	ggt	ggt	ggt	ggt	ggt	ggt	ggt	ggt	ggt	ggt	ggt	ggt	ggt	ggt	ggt	ggt	ggt	ggt	ggt	ggt	ggt	ggt	ggt	ggt		271	0	0	0	0	0	0	0	0	0	0	0	0	0
		gag	gaa	gag	gag	gag	gag	gag	gaa	gaa	gag	gag	gag	gag	gag	gag	gag	gag	gag	gag	gag	gag	gag	gag	gaa	gag	gag	gag	gag	gag	gag	gag	gaa	gaa		272	0	0	0	0	0	0	0	0	0	0	0	0	0
		cct	cct	cct	cct	cct	cct	cct	cct	cct	cct	cct	cct	cct	cct	cct	cct	cct	ccc	cct	cct	cct	cct	cct	cct	cct	cct	cct	cct	cct	cct	cct	cct	cct		273	0	0	0	0	0	0	0	0	0	0	0	0	0
		ggt	ggt	ggt	ggt	ggc	ggt	ggt	ggt	ggt	ggt	ggt	ggt	ggt	ggt	ggt	ggt	ggt	ggt	ggt	ggt	ggt	ggt	ggt	ggt	ggt	ggt	ggt	ggt	ggt	ggt	ggt	ggt	ggt		274	0	0	0	0	0	0	0	0	0	0	0	0	0
		gct	gct	gct	gct	gct	gct	gct	gct	gct	gct	gct	gct	gct	gct	gct	gct	gct	gct	gct	gct	gct	gct	gct	gct	gct	gct	gct	gct	gct	gct	gct	gct	gct		275	0	0	0	0	0	0	0	0	0	0	0	0	0
		gct	gct	gct	gct	gct	gct	gct	gct	gct	gct	gct	gct	gct	gct	gct	gct	gct	gct	gct	gct	gct	gct	gct	gct	gct	gct	gct	gct	gct	gct	gct	gct	gct		276	0	0	0	0	0	0	0	0	0	0	0	0	0
		gga	ggc	gga	gga	gga	gga	gga	gga	gga	gga	gga	gga	gga	ggc	gga	gga	gga	gga	gga	ggc	gga	gga	gga	gga	gga	gga	gga	gga	gga	gga	gga	gga	gga		277	0	0	0	0	0	0	0	0	0	0	0	0	0
		ccc	cct	ccc	cct	ccc	cct	ccc	ccc	ccc	cct	cct	cct	ccc	ccc	cct	ccc	cct	ccc	ccc	ccc	ccc	cct	ccc	ccc	ccc	ccc	ccc	ccc	ccc	ccc	ccc	ccc	cct		278	0	0	0	0	0	0	0	0	0	0	0	0	0
		gct	ccc	cct	gct	ccc	gct	gct	gct	cct	cct	cct	gct	gct	cct	gct	gct	gct	gct	gct	gct	gct	gct	gct	cct	cct	act	gct	cct	gct	gct	gct	gct	gct		279	0	0	0	0	0	0	0	0	0	0	0	0	0
		ggc	ggc	ggt	ggt	ggc	ggc	ggc	ggc	ggc	ggc	ggc	ggc	ggc	ggc	gga	ggc	ggc	ggc	ggc	ggc	ggc	ggc	ggc	ggc	ggc	ggc	ggc	ggc	ggc	ggc	ggc	gga	ggc		280	0	0	0	0	0	0	0	0	0	0	0	0	0
		cct	cct	cct	cct	cct	cct	cct	cct	cct	cct	cct	cct	cct	cct	cct	cct	cct	cct	cct	cct	cct	cct	cct	cct	cct	cct	cct	cct	cct	cct	cct	cct	cct		281	0	0	0	0	0	0	0	0	0	0	0	0	0
		cct	cct	cct	cct	cct	cct	cct	cct	cct	ccc	cct	cct	cct	cct	cct	cct	cct	cct	cct	cct	cct	cct	cct	cct	cct	cct	cct	cct	cct	cct	cct	cct	cct		282	0	0	0	0	0	0	0	0	0	0	0	0	0
		ggt	ggt	ggt	ggt	ggt	ggt	ggt	ggt	ggt	ggt	ggt	ggt	ggt	ggt	ggt	ggt	ggt	ggt	ggt	ggt	ggt	ggc	ggt	ggt	ggt	ggt	ggt	ggt	ggt	ggt	ggt	gga	ggt		283	0	0	0	0	0	0	0	0	0	0	0	0	0
		cct	cca	cct	tcc	cct	cct	ccc	cct	cct	ccc	cct	cct	cct	cca	cct	cct	cct	cct	cct	cct	cct	cct	cct	cct	cct	cct	cct	cct	cct	cct	ccc	ccc	cct		284	0	0	0	0	0	0	0	0	0	0	0	0	0
		agt	agt	agt	agt	agt	agt	agt	agt	agc	agt	agt	agt	agt	agt	agt	agt	agc	agt	agt	agt	agt	agt	agt	agt	agt	agt	agt	agt	agt	agt	agt	agt	agt		285	0	0	0	0	0	0	0	0	0	0	0	0	0
		ggt	ggt	ggt	ggt	ggt	ggt	ggt	ggt	ggt	ggt	ggt	ggt	ggt	ggt	ggt	ggt	ggt	ggt	ggt	ggt	ggt	ggt	ggt	ggt	ggt	ggt	ggt	ggt	ggt	ggt	ggt	ggt	ggt		286	0	0	0	0	0	0	0	0	0	0	0	0	0
		gag	gag	gaa	gag	gag	gag	gag	gag	gag	gag	gag	gag	gag	gaa	gag	gag	gag	gag	gag	gag	gag	gag	gag	gag	gag	gag	gag	gag	gag	gag	gag	gag	gag		287	0	0	0	0	0	0	0	0	0	0	0	0	0
		gaa	gaa	gaa	gaa	gaa	gaa	gaa	gaa	gaa	gaa	gaa	gaa	gaa	gaa	gaa	gaa	gaa	gaa	gaa	gaa	gaa	gaa	gaa	gaa	gaa	gaa	gaa	gaa	gaa	gaa	gaa	gaa	gaa		288	0	0	0	0	0	0	0	0	0	0	0	0	0
		ggc	ggc	ggc	ggc	ggc	ggc	ggc	ggc	ggc	ggc	ggc	ggc	ggc	ggc	ggc	gga	ggc	ggc	ggc	ggc	ggc	ggc	gga	ggc	ggc	ggc	ggc	ggc	ggc	ggc	ggc	ggc	ggc		289	0	0	0	0	0	0	0	0	0	0	0	0	0
		aag	aag	aag	aag	aag	aag	aag	aag	aag	aag	aag	aag	aag	aag	aag	aag	aag	aag	aag	aag	aag	aag	aag	aag	aag	aag	aag	aag	aaa	aag	aag	aag	aag		290	0	0	0	0	0	0	0	0	0	0	0	0	0
		aga	aga	aga	aga	aga	aga	aga	aga	aga	aga	aga	aga	aga	aga	aga	aga	aga	aga	aga	aga	aga	aga	aga	aga	aga	aga	aga	aga	aga	aga	aga	aga	aga		291	0	0	0	0	0	0	0	0	0	0	0	0	0
		ggt	ggc	ggc	ggc	ggc	ggc	ggc	ggc	ggc	ggc	ggc	ggc	ggc	ggc	ggc	ggc	ggc	ggc	ggt	ggt	ggc	ggc	ggc	ggc	ggc	ggc	ggc	ggt	ggc	ggc	ggc	ggc	ggc		292	0	0	0	0	0	0	0	0	0	0	0	0	0
		ggc	agc	agc	agc	agc	agc	agc	agc	ggc	agc	agt	agc	agc	agc	agc	agc	ggc	agc	ggc	ggc	ggc	agc	agc	agc	agc	ggc	agc	ggc	agc	agc	agc	agc	agc		293	0	0	0	0	0	0	0	0	0	0	0	0	0
		aat	aat	aat	aat	aat	act	act	aat	aat	act	act	aat	act	act	aat	act	act	act	act	cct	act	cct	act	aat	aat	aat	aat	cct	aat	aat	aat	aat	act		294	0	0	0	0	0	0	0	0	0	0	0	0	0
		ggt	ggt	ggt	ggt	ggt	ggt	ggt	ggt	ggt	ggt	ggt	ggt	ggt	ggt	ggt	ggt	ggt	ggt	ggt	ggt	ggt	ggt	ggt	ggt	ggt	ggt	ggt	ggt	ggt	ggt	ggt	ggt	ggt		295	0	0	0	0	0	0	0	0	0	0	0	0	0
		gaa	gaa	gaa	gaa	gaa	gaa	gaa	gaa	gaa	gaa	gaa	gaa	gaa	gaa	gaa	gaa	gaa	gaa	gaa	gaa	gaa	gaa	gaa	gaa	gaa	gaa	gaa	gaa	gaa	gaa	gaa	gaa	gaa		296	0	0	0	0	0	0	0	0	0	0	0	0	0
		cct	cct	cct	cct	cct	cct	cct	cct	cct	cct	cct	cct	cct	cct	cct	cct	cct	cct	cct	cct	cct	cct	cct	cct	ccc	cct	cct	cct	cct	cct	cct	cct	cct		297	0	0	0	0	0	0	0	0	0	0	0	0	0
		ggc	ggc	ggc	ggc	ggc	ggc	ggc	ggc	ggc	ggc	ggc	ggc	ggc	ggc	ggc	ggc	ggc	ggc	ggc	ggc	ggc	ggc	ggc	ggc	ggc	ggc	ggc	ggc	ggt	ggc	ggc	ggc	ggc		298	0	0	0	0	0	0	0	0	0	0	0	0	0
		tct	tct	tct	tct	tct	tct	tct	tct	tct	tct	tct	tct	tct	tct	tct	tct	tct	tct	tct	tct	tct	tct	tct	tct	tct	tct	tct	tct	tct	tct	tct	tct	tct		299	0	0	0	0	0	0	0	0	0	0	0	0	0
		gct	gct	gct	tct	gct	gct	gct	gca	gct	gct	gct	gct	gct	gct	gct	gct	gct	gct	gct	gct	gct	gct	gct	gct	gct	gct	gct	gct	gct	gct	gct	gct	gct		300	0	0	0	0	0	0	0	0	0	0	0	0	0
		ggt	ggt	ggt	ggt	ggt	ggt	ggt	ggt	ggt	ggt	ggt	ggt	ggt	ggt	ggt	ggt	ggt	ggt	ggt	ggt	ggt	ggt	ggt	ggt	ggt	ggt	ggt	ggt	ggt	ggt	ggt	ggt	ggt		301	0	0	0	0	0	0	0	0	0	0	0	0	0
		ccc	ccc	ccc	ccc	ccc	ccc	ccc	ccc	ccc	ccc	ccc	ccc	ccc	ccc	ccc	ccc	ccc	ccc	ccc	ccc	ccc	ccc	ccc	ccc	ccc	ccc	ccc	ccc	ccc	ccc	ccc	ccc	ccc		302	0	0	0	0	0	0	0	0	0	0	0	0	0
		ccg	cct	cca	cca	cca	ccg	cca	cca	ccg	cct	ccg	cca	ccg	ccc	ccc	ccg	ccg	cca	cca	cca	cca	cca	ccg	cca	cca	ccg	ccg	ccg	cca	cca	cca	cca	ccg		303	0	0	0	0	0	0	0	0	0	0	0	0	0
		ggc	ggc	ggc	ggc	ggc	ggc	ggc	ggc	ggc	ggc	ggc	ggc	ggc	ggc	ggc	ggt	ggc	ggc	ggc	ggc	ggc	ggc	ggc	ggc	ggc	ggc	ggc	ggc	ggc	ggc	ggc	ggc	ggc		304	0	0	0	0	0	0	0	0	0	0	0	0	0
		cct	cct	cct	ccc	cct	cct	ccc	cct	cct	cct	cct	cct	cct	cct	cct	cct	cct	cct	cct	cct	cct	cct	cct	cct	cct	cct	cct	cct	cct	cct	ccc	cct	cct		305	0	0	0	0	0	0	0	0	0	0	0	0	0
		gct	gct	gct	gct	gct	gct	gct	gct	gct	gct	gct	gct	gct	gct	gct	gct	gct	gct	gct	gct	gct	gct	gct	gct	gct	gct	gct	gct	gct	gct	gct	gct	gct		306	0	0	0	0	0	0	0	0	0	0	0	0	0
		ggt	ggt	ggt	ggt	ggt	ggt	ggt	ggt	ggt	ggt	ggt	ggt	ggt	ggt	ggt	ggt	ggt	ggt	ggt	ggt	ggc	ggt	ggt	ggt	ggt	ggt	ggt	ggt	ggt	ggt	ggt	ggt	ggt		307	0	0	0	0	0	0	0	0	0	0	0	0	0
		cta	ctg	cta	ctg	cta	cta	ctg	cta	cta	cta	cta	cta	cta	cta	cta	cta	cta	cta	cta	cta	cta	ctg	cta	cta	cta	cta	cta	cta	cta	cta	ctg	cta	cta		308	0	0	0	0	0	0	28	5	0	0	0	0	0
		aga	aga	aga	aga	aga	aga	aga	aga	aga	aga	aga	aga	aga	aga	aga	aga	aga	aga	aga	aga	aga	aga	aga	aga	aga	agg	aga	aga	aga	aga	aga	aga	aga		309	0	0	0	0	0	0	0	0	0	0	0	0	0
		ggt	ggt	ggt	ggt	ggt	ggt	ggc	ggt	ggt	ggt	ggt	ggt	ggt	ggt	ggt	ggt	ggt	ggt	ggt	ggt	ggt	ggt	ggt	ggt	ggt	ggt	ggt	ggt	ggt	ggt	ggc	ggg	ggt		310	0	0	0	0	0	0	0	0	0	0	0	0	0
		gtg	gtg	gta	gtg	gtg	gtg	gtg	gtg	gtg	gtg	gtg	gtg	gtg	gtg	gtg	gtg	gtg	gtg	gtg	gtg	gtg	gta	gtg	gtg	gtg	gtg	gtg	gtg	gtg	gtg	gtg	gtg	gtg		311	0	0	0	0	0	0	0	0	0	0	0	0	0
		cct	cct	cct	cct	cct	cct	cct	cct	cct	cct	cct	cct	cct	cct	cct	cct	cct	cct	cct	cct	cct	cct	cct	cct	cct	cct	cct	cct	cct	cct	cct	cct	cct		312	0	0	0	0	0	0	0	0	0	0	0	0	0
		gga	gga	gga	gga	gga	gga	gga	ggg	ggc	gga	gga	gga	gga	gga	gga	gga	gga	gga	gga	gga	gga	gga	gga	gga	gga	gga	gga	gga	gga	gga	gga	gga	gga		313	0	0	0	0	0	0	0	0	0	0	0	0	0
		tct	tct	tct	tcc	tct	tct	tcc	tct	tct	tct	tct	tct	tct	tct	tct	tct	tct	tct	tct	tct	tct	tct	tct	tct	tct	tct	tct	tct	tct	tct	tct	tcc	tct		314	0	0	0	0	0	0	0	0	0	0	0	0	0
		cgt	cgc	cgt	cgt	cgt	cgt	cgt	cgt	cgt	cgt	cgt	cgg	cgt	cgt	cgt	cgt	cgt	cgt	cgt	cgt	cgt	cgt	cgt	cgt	cgt	cgt	cgt	cgt	cgt	cgt	cgt	cgt	cgt		315	0	0	0	0	0	0	0	0	0	0	0	0	0
		ggt	ggt	ggt	ggt	ggt	ggt	ggt	ggt	ggt	ggt	ggt	ggt	ggt	ggt	ggt	ggt	ggt	ggt	ggt	ggt	ggt	ggt	ggt	ggt	ggt	ggt	ggt	ggt	ggt	ggt	ggt	ggt	ggt		316	0	0	0	0	0	0	0	0	0	0	0	0	0
		ctc	ctc	ctc	ctc	ctc	ctc	ctc	ctc	ctc	ctc	ctc	ctc	ctc	ctc	ctc	ctc	ctc	ctc	ctt	ctc	ctc	ctc	ctc	ctc	ctc	ctc	ctc	ctt	ctc	ctc	ctc	ctc	ctc		317	0	0	0	0	2	31	0	0	0	0	0	0	0
		cct	cct	ccc	cct	cct	cct	ccc	cct	cct	cct	cct	cct	cct	cct	cct	cct	cct	cct	cct	cct	cct	cct	cct	cct	cct	cct	cct	cct	cct	cct	cct	cct	cct		318	0	0	0	0	0	0	0	0	0	0	0	0	0
		gga	gga	gga	gga	gga	gga	gga	gga	gga	gga	gga	gga	gga	gga	gga	gga	gga	gga	gga	gga	gga	gga	gga	gga	gga	ggg	gga	gga	gga	gga	gga	gga	gga		319	0	0	0	0	0	0	0	0	0	0	0	0	0
		gct	gct	gct	gct	gct	gct	gct	gct	gct	gct	gct	gct	gct	gct	gct	gct	gcc	gct	gct	gct	gct	gct	gct	gct	gct	gct	gct	gct	gct	gct	gct	gct	gct		320	0	0	0	0	0	0	0	0	0	0	0	0	0
		gat	gat	gat	gat	gat	gat	gat	gat	gat	gat	gat	gat	gat	gat	gat	gat	gat	gat	gac	gat	gat	gat	gat	gat	gat	gat	gat	gat	gat	gat	gat	gat	gat		321	0	0	0	0	0	0	0	0	0	0	0	0	0
		gga	ggc	ggc	ggc	ggc	ggc	ggc	ggc	ggc	ggc	ggc	ggc	ggc	ggc	ggc	ggc	ggc	ggc	ggc	ggc	ggc	ggc	ggc	ggc	ggc	ggc	ggc	ggc	ggc	ggc	ggc	ggc	ggc		322	0	0	0	0	0	0	0	0	0	0	0	0	0
		aga	aga	aga	aga	aga	aga	aga	aga	aga	aga	aga	aga	aga	aga	aga	aga	aga	aga	aga	aga	aga	aga	aga	aga	aga	aga	aga	aga	aga	aga	aga	aga	aga		323	0	0	0	0	0	0	0	0	0	0	0	0	0
		gct	gct	gct	gct	gct	gct	gct	gct	gct	gct	gct	gct	gct	gct	gct	gct	gct	gct	gct	gct	gct	gct	gct	gct	gct	gct	gct	gct	gct	gct	gct	gct	gct		324	0	0	0	0	0	0	0	0	0	0	0	0	0
		ggt	ggt	ggt	ggt	ggt	ggt	ggt	ggt	ggt	ggt	ggt	ggt	ggt	ggt	ggt	ggt	ggt	ggt	ggt	ggt	ggt	ggt	ggt	ggt	ggt	ggt	ggt	ggt	ggt	ggt	ggt	ggt	ggt		325	0	0	0	0	0	0	0	0	0	0	0	0	0
		gtc	gtc	gtc	gtc	gtc	gtc	gtc	gtc	gta	gtc	gtc	gtc	gtc	gtc	gtc	gtc	gtc	gtc	gtc	gtc	gtc	gtc	gtc	gtc	gtc	gtc	gtc	gtc	gtc	gtc	gtc	gtc	gtc		326	0	0	0	0	0	0	0	0	0	0	0	0	0
		atg	atg	atg	atg	atg	atg	atg	atg	atg	atg	atg	atg	atg	atg	atg	atg	atg	atg	ata	atg	atg	atg	atg	atg	atg	atg	atg	atg	atg	atg	atg	atg	atg		327	0	0	0	0	0	0	0	0	0	0	1	32	0
		gga	gga	gga	ggg	gga	gga	gga	gga	gga	gga	gga	gga	gga	gga	gga	gga	gga	gga	gga	gga	gga	gga	gga	ggg	gga	gga	gga	gga	gga	gga	gga	gga	gga		328	0	0	0	0	0	0	0	0	0	0	0	0	0
		cct	cct	cct	ccc	cct	cct	cct	cct	cct	cct	cct	cct	cct	cct	cct	cct	cct	cct	cct	ccc	cct	cct	cct	cct	cct	cct	cct	cct	cct	cct	cct	cct	cct		329	0	0	0	0	0	0	0	0	0	0	0	0	0
		gcc	gct	gct	gct	gct	gcg	gct	gct	gct	gct	gct	gct	gct	gct	gct	gct	gct	gct	gct	gct	gct	gct	gct	gct	gct	gct	gct	gct	gct	gct	gct	gct	gct		330	0	0	0	0	0	0	0	0	0	0	0	0	0
		ggt	ggt	ggt	ggt	ggt	ggt	ggt	ggt	ggt	ggt	ggt	ggt	ggt	ggt	ggt	ggt	ggt	ggt	ggt	ggt	ggt	ggt	ggt	ggt	ggt	ggt	ggt	ggt	ggt	ggt	ggt	ggt	ggt		331	0	0	0	0	0	0	0	0	0	0	0	0	0
		aac	aac	aac	aac	aac	aac	aac	aac	agc	aac	aac	aac	aac	aac	aac	aac	aac	aac	aac	aac	aac	aac	aac	aac	aac	aac	aac	aac	aac	aac	aac	aac	aac		332	0	0	0	0	0	0	0	0	0	0	0	0	0
		cgt	cgt	cgt	cgt	cgt	cgt	cgt	cgt	cgt	cgt	cgt	cgt	cgt	cgt	cgt	cgt	cgt	cgt	cgt	cgt	cgt	cgt	cgt	cgt	cgt	cgt	cgt	cgt	cgt	cgt	cgt	cgt	cgt		333	0	0	0	0	0	0	0	0	0	0	0	0	0
		ggt	ggt	ggt	ggt	ggt	ggt	ggt	ggt	ggt	ggt	ggt	ggt	ggt	ggt	ggt	ggt	ggt	ggt	ggt	ggt	ggt	ggt	ggt	ggt	ggt	ggt	ggt	ggt	ggt	ggt	ggt	ggt	ggt		334	0	0	0	0	0	0	0	0	0	0	0	0	0
		cct	gct	gct	gct	gct	gct	gct	gct	gct	gct	gct	gct	cct	gct	gct	gct	gct	gct	cct	gct	cct	gct	gct	gct	gct	gct	gct	gct	gct	gct	gct	gct	gct		335	0	0	0	0	0	0	0	0	0	0	0	0	0
		agt	agt	act	agt	agt	act	agt	agt	act	act	act	agt	agt	agt	agt	agt	agt	agt	agt	agt	agt	agt	agt	agt	agt	agt	agt	agt	agt	agt	agt	agt	agt		336	0	0	0	0	0	0	0	0	0	0	0	0	0
		ggt	ggt	ggt	ggt	ggt	ggt	ggt	ggt	ggt	ggt	ggt	ggt	ggt	ggt	ggt	ggt	ggt	ggt	ggt	ggt	ggt	ggt	ggt	ggt	ggt	ggt	gga	ggt	ggt	ggt	ggt	ggt	ggg		337	0	0	0	0	0	0	0	0	0	0	0	0	0
		ccc	cct	cct	tct	cct	tct	cct	cct	cct	cct	cct	cct	cct	cct	cct	cct	cct	cct	cct	ccg	cct	cct	cct	cct	cct	cct	cct	cct	cct	cct	cct	cct	cct		338	0	0	0	0	0	0	0	0	0	0	0	0	0
		gtt	gtt	gtt	gtt	gtt	gtt	gtt	gtt	gct	gtt	gtt	gtt	gtt	gtt	gtt	gtt	gtt	gtt	gtt	gtt	gtt	gtt	gtt	gtt	gtt	gtt	gtt	gtt	gtt	gtt	gtt	gtt	gtt		339	0	0	0	0	0	0	0	0	0	0	0	0	32
		ggt	ggt	ggt	ggt	ggt	ggt	ggt	ggt	ggt	ggt	ggt	ggt	ggt	ggt	ggt	ggt	ggt	ggt	ggt	ggt	ggt	ggt	ggt	ggt	ggt	ggt	ggt	ggt	ggt	ggt	ggt	ggt	ggt		340	0	0	0	0	0	0	0	0	0	0	0	0	0
		gct	gct	gct	gct	gct	gct	gct	gct	gct	gct	gct	gct	gct	gct	gct	gct	gct	gct	gct	gct	gct	gct	gct	gct	gtt	gct	gct	gct	gtt	gct	gct	gct	gct		341	0	0	0	0	0	0	0	0	0	0	0	0	2
		aag	aag	aag	aag	aag	aag	aag	aag	aag	aag	aag	aag	aaa	aag	aag	aag	aag	aag	aag	aag	aag	aag	aag	aag	aag	aag	aag	aag	aag	aag	aag	aag	aag		342	0	0	0	0	0	0	0	0	0	0	0	0	0
		ggt	ggt	ggt	ggt	ggt	ggt	ggt	ggt	ggt	ggt	ggt	ggt	ggt	ggt	ggt	ggt	ggt	ggt	ggt	ggt	ggt	ggt	ggt	ggt	ggt	ggt	ggt	ggt	ggt	ggt	ggt	ggt	ggt		343	0	0	0	0	0	0	0	0	0	0	0	0	0
		cct	cct	cca	cct	cct	cct	cct	cct	cct	cct	cca	cct	cct	cct	cct	cct	cct	cct	cct	cct	cct	cct	cct	cct	cct	cct	cct	cct	cct	cct	cct	cct	cct		344	0	0	0	0	0	0	0	0	0	0	0	0	0
		agt	aat	agt	agt	aat	agt	agt	agt	aat	agt	ggt	agt	agt	aat	aat	agt	agt	agt	aat	aat	aat	agt	agt	agt	aat	agt	aat	aat	agt	aat	agt	aat	agt		345	0	0	0	0	0	0	0	0	0	0	0	0	0
		ggt	ggt	ggt	ggt	ggt	ggt	ggt	ggt	ggt	ggt	ggt	ggt	ggt	ggt	ggt	ggt	ggt	ggt	ggt	ggt	ggt	ggt	ggt	ggt	ggt	ggt	ggt	ggt	ggt	ggt	ggt	ggt	ggt		346	0	0	0	0	0	0	0	0	0	0	0	0	0
		gat	gat	gat	gat	gat	gat	gat	gat	gat	gat	gat	gat	gat	gat	gat	gat	gat	gat	gat	gat	gat	gat	gat	gat	gat	gat	gat	gat	gat	gat	gat	gat	gat		347	0	0	0	0	0	0	0	0	0	0	0	0	0
		ggt	ggt	agt	gct	gct	agt	gct	agt	gct	ggt	ggt	ggt	ggt	act	ggt	ggt	ggt	ggt	ggt	ggt	ggt	gct	ggt	ggt	ggt	ggt	gct	gct	ggt	ggt	gct	gct	gct		348	0	0	0	0	0	0	0	0	0	0	0	0	0
		ggc	ggc	ggc	ggc	ggc	gga	ggc	ggc	ggc	ggc	ggc	ggc	ggc	ggc	ggc	ggc	ggc	ggc	ggc	ggc	ggc	ggc	ggc	ggc	ggc	ggc	ggc	ggt	ggc	ggc	ggc	ggc	ggc		349	0	0	0	0	0	0	0	0	0	0	0	0	0
		cgt	cgt	cgt	cgc	cgt	cgt	cgc	cgt	cgt	cgt	cgt	cgt	cgt	cgt	cgt	cgt	cgt	cgt	cgt	cgt	cgt	cgt	cgt	cgt	cgt	cgt	cgt	cgt	cgt	cgt	cgc	cgc	cgt		350	0	0	0	0	0	0	0	0	0	0	0	0	0
		cct	cct	cct	cct	cct	cct	cct	cct	cct	cct	cct	cct	cct	cct	cct	cct	cct	cct	cct	cct	cct	cct	cct	cct	cct	cct	cct	cct	cct	cct	cct	cct	ccc		351	0	0	0	0	0	0	0	0	0	0	0	0	0
		ggt	ggt	ggt	ggt	ggt	ggt	ggt	ggt	ggt	ggt	ggt	ggt	ggt	ggt	ggt	ggt	ggt	ggt	ggt	ggt	ggt	ggt	ggt	ggt	ggt	ggt	ggt	ggt	ggt	ggt	ggt	ggt	ggt		352	0	0	0	0	0	0	0	0	0	0	0	0	0
		gag	gag	gag	gag	gag	gag	gag	gag	gag	gag	gag	gag	gag	gag	gag	gag	gag	gag	gag	gag	gag	gag	gag	gag	gag	gag	gag	gag	gag	gag	gag	gaa	gag		353	0	0	0	0	0	0	0	0	0	0	0	0	0
		cct	cct	cct	cct	cct	cct	cct	cct	cct	cct	cct	cct	cct	cct	cct	cct	cct	cct	cct	cct	cct	cct	cct	cct	cct	cct	cct	cct	cct	cct	cct	cct	cct		354	0	0	0	0	0	0	0	0	0	0	0	0	0
		ggt	ggt	ggt	ggt	ggt	ggt	ggt	ggt	ggt	ggt	ggt	ggt	ggt	ggt	ggt	ggt	ggt	ggt	ggc	ggt	ggt	ggt	ggt	ggt	ggt	ggt	ggt	ggt	ggt	ggt	ggt	ggt	ggt		355	0	0	0	0	0	0	0	0	0	0	0	0	0
		ctt	ctt	ctt	ctt	ctt	ctt	ctt	ctt	ctt	ctt	ctt	ctt	ctt	ctt	ctt	ctt	ctt	ctt	ctt	ctt	ctt	ctt	ctt	ctt	ctt	ctt	ctt	ctt	ctt	ctt	ctt	ctt	ctt		356	0	0	0	0	33	0	0	0	0	0	0	0	0
		atg	atg	atg	atg	atg	atg	atg	atg	atg	atg	atg	atg	atg	atg	atg	atg	atg	atg	atg	atg	atg	atg	atg	atg	atg	atg	atg	atg	atg	atg	atg	atg	atg		357	0	0	0	0	0	0	0	0	0	0	0	33	0
		ggt	ggt	ggt	ggt	ggt	ggt	ggt	ggt	ggt	ggt	ggt	ggt	ggt	ggt	ggt	ggt	ggt	ggt	ggt	ggt	ggt	ggt	ggt	ggt	ggt	ggt	ggt	ggt	ggt	ggt	ggt	ggt	ggt		358	0	0	0	0	0	0	0	0	0	0	0	0	0
		ccg	cca	cca	cca	cca	ccg	cca	cca	cca	cca	cca	cca	cca	cca	cca	cca	cca	cca	cca	cca	cca	cca	ccg	cca	cca	cca	cca	cca	cca	cca	cca	cca	cca		359	0	0	0	0	0	0	0	0	0	0	0	0	0
		aga	aga	aga	aga	aga	aga	aga	aga	aga	aga	aga	aga	aga	aga	aga	aga	aga	aga	aga	aga	aga	aga	aga	aga	aga	aga	aga	aga	aga	aga	aga	cga	aga		360	0	0	0	0	0	0	0	0	0	0	0	0	0
		ggt	ggc	ggt	ggt	ggt	ggt	ggt	ggt	ggt	ggt	ggt	ggt	ggt	ggt	ggt	ggt	ggt	ggt	ggt	ggt	ggt	ggt	ggt	ggt	ggt	ggt	ggt	ggt	ggt	ggt	ggt	ggt	ggt		361	0	0	0	0	0	0	0	0	0	0	0	0	0
		ctc	ctc	ctc	ctc	ctc	ctc	ctc	ctc	ctc	ctc	ctc	ctc	ctc	ctc	ctc	ctc	ctc	ctc	ctc	ctc	ctc	ctc	ctc	ctc	ctc	ctc	ctc	ctc	ctc	ctc	ctc	ctc	ctc		362	0	0	0	0	0	33	0	0	0	0	0	0	0
		cca	cca	cca	cca	cca	cca	cca	cca	cca	cca	cca	cca	cca	cca	cca	cca	cca	cca	cca	cca	cca	cca	cca	cca	cca	cca	cca	cca	cca	cca	cca	cca	cca		363	0	0	0	0	0	0	0	0	0	0	0	0	0
		ggt	ggt	ggt	ggt	ggt	ggt	ggt	ggt	ggt	ggt	ggt	ggc	ggt	ggt	ggt	ggt	ggt	ggt	ggt	ggt	ggt	ggt	ggt	ggt	ggt	ggt	ggt	ggt	ggt	ggt	ggt	ggt	ggt		364	0	0	0	0	0	0	0	0	0	0	0	0	0
		caa	cag	cag	cag	caa	cag	cag	cag	caa	cag	caa	cag	cag	caa	cag	cag	cag	cag	cag	cag	cag	cag	cag	cag	cag	cag	cag	cag	cag	cag	cag	cag	caa		365	0	0	0	0	0	0	0	0	0	0	0	0	0
		cct	cct	cct	cct	cct	cct	cct	cct	cct	cct	cct	cct	cct	cct	cct	cct	cct	cct	cct	cct	cct	cct	cct	cct	cct	cct	cct	cct	cct	cct	cct	cct	cct		366	0	0	0	0	0	0	0	0	0	0	0	0	0
		gga	gga	gga	gga	gga	gga	gga	gga	gga	gga	gga	gga	gga	gga	gga	gga	gga	gga	gga	gga	gga	gga	gga	gga	gga	gga	gga	gga	gga	gga	gga	gga	gga		367	0	0	0	0	0	0	0	0	0	0	0	0	0
		agc	agc	agc	agc	agc	agc	agc	agc	agc	agt	agc	agc	agc	agc	agc	agc	agc	agc	agc	agc	acc	agc	agc	agc	agc	agc	agt	agt	agc	agc	agc	agc	agc		368	0	0	0	0	0	0	0	0	0	0	0	0	0
		cca	cca	cca	cca	cca	cca	cca	cca	cca	cca	cca	cca	cca	ccg	cca	cca	cca	cca	cca	cca	cca	ccg	cca	cca	cca	cca	cca	cca	cca	cca	cca	cca	cca		369	0	0	0	0	0	0	0	0	0	0	0	0	0
		ggc	ggc	ggt	ggc	ggc	ggc	ggc	ggc	ggc	ggc	ggc	ggc	ggc	ggt	ggc	ggc	ggc	ggc	ggt	ggc	ggc	ggc	ggc	ggc	ggc	ggc	gga	ggc	ggc	ggc	ggc	ggc	ggc		370	0	0	0	0	0	0	0	0	0	0	0	0	0
		cct	cct	cct	cct	cct	cct	cct	cct	cct	cct	cct	cct	cct	cct	cct	cct	cct	cct	cct	cct	cca	cct	cct	cct	cct	cct	cct	cct	cct	cct	cct	cct	cca		371	0	0	0	0	0	0	0	0	0	0	0	0	0
		gct	gct	gct	gct	gct	gct	gct	gct	gct	gct	gct	gct	gct	gct	gct	gct	gct	gct	gct	gct	gct	gct	gct	gct	gct	gct	gct	gct	gct	gct	gct	gct	gct		372	0	0	0	0	0	0	0	0	0	0	0	0	0
		ggc	ggc	ggc	ggc	ggc	ggc	ggc	ggc	ggc	ggc	ggc	ggc	ggc	ggc	ggc	ggc	ggc	ggc	gga	ggc	ggc	ggc	ggc	ggc	ggc	ggc	ggc	ggc	ggc	ggc	ggc	ggc	ggg		373	0	0	0	0	0	0	0	0	0	0	0	0	0
		aag	aag	aaa	aag	aag	aag	aag	aag	aag	aag	aag	aag	aag	aaa	aag	aag	aag	aag	aag	aag	aag	aag	aag	aag	aag	aag	aag	aag	aag	aag	aag	aag	aag		374	0	0	0	0	0	0	0	0	0	0	0	0	0
		gaa	gaa	gaa	gaa	gaa	gaa	gaa	gaa	gaa	gaa	gaa	gaa	gaa	gaa	gaa	gaa	gag	gaa	gaa	gaa	gaa	gaa	gaa	gaa	gaa	gaa	gag	gaa	gaa	gaa	gaa	gaa	gaa		375	0	0	0	0	0	0	0	0	0	0	0	0	0
		ggt	ggt	ggt	ggt	ggt	ggt	ggc	ggt	ggt	ggt	ggt	ggt	ggt	ggt	ggt	ggt	ggc	ggc	ggt	ggt	ggt	ggt	ggt	ggt	ggt	ggt	ggc	ggt	ggt	ggt	ggt	ggt	ggc		376	0	0	0	0	0	0	0	0	0	0	0	0	0
		cct	cct	cct	cct	cct	cct	cct	cct	cct	cct	cct	cct	cct	cct	cct	cct	cct	ccc	cct	cct	cct	cct	cct	cct	cct	cct	cct	cct	cct	cct	cct	cct	cct		377	0	0	0	0	0	0	0	0	0	0	0	0	0
		gtt	gtt	gtt	gtt	gtt	gtt	gtt	gtt	gtt	gtt	gtt	gtt	gtt	gtt	gtt	gtt	gtg	gtt	gtt	gtt	gtg	gtt	gtt	gtt	gtt	gtt	gtt	gtt	gtt	gtt	gtt	gtt	gtt		378	0	0	0	0	0	0	0	0	0	0	0	0	31
		ggt	ggt	ggt	ggc	ggt	ggt	ggt	ggt	ggt	ggt	ggt	ggt	ggt	ggt	ggt	ggt	ggt	ggt	ggt	ggt	ggt	ggt	ggt	ggt	ggt	ggt	ggt	ggt	ggt	ggt	ggt	ggc	ggt		379	0	0	0	0	0	0	0	0	0	0	0	0	0
		ttc	ttc	ttc	ttc	ttt	ttt	ttc	ttc	ttc	ttc	ttc	ttc	ttc	ttc	ttc	ttc	ttc	ttc	ttc	ttc	ttc	ttc	ttc	ttc	ttc	ttc	ttc	ttc	ttc	ttc	ttc	ttc	ttc		380	2	31	0	0	0	0	0	0	0	0	0	0	0
		cct	cct	cct	cct	cct	cct	cct	cct	cct	ccc	cct	cct	cct	cct	cct	cct	cct	cct	cct	cct	cct	cct	cct	cct	cct	cct	cct	ccc	cct	cct	cct	cct	cct		381	0	0	0	0	0	0	0	0	0	0	0	0	0
		gga	ggc	gga	gga	gga	gga	gga	gga	gga	ggg	gga	gga	gga	gga	gga	gga	gga	gga	gga	gga	gga	gga	gga	ggt	gga	gga	gga	gga	gga	gga	gga	gga	gga		382	0	0	0	0	0	0	0	0	0	0	0	0	0
		gca	gca	gca	gca	gca	gca	gca	gca	gca	gca	gcg	gca	gca	gca	gca	gca	gct	gca	gca	gca	gca	gca	gca	gca	gca	gca	gca	gca	gca	gca	gca	gca	gca		383	0	0	0	0	0	0	0	0	0	0	0	0	0
		gat	gat	gat	gat	gac	gat	gat	gat	gat	gac	gat	gat	gat	gat	gat	gat	gat	gat	gat	gat	gat	gat	gat	gat	gat	gat	gat	gat	gat	gat	gat	gat	gat		384	0	0	0	0	0	0	0	0	0	0	0	0	0
		ggt	ggt	ggt	ggt	ggt	ggt	ggt	ggt	ggt	ggt	ggt	ggt	ggt	ggt	ggt	ggt	ggt	ggt	ggt	ggt	ggt	ggt	ggt	ggt	ggt	ggt	ggc	ggt	ggt	ggt	ggt	ggt	ggg		385	0	0	0	0	0	0	0	0	0	0	0	0	0
		agg	aga	agg	agg	agg	agg	agg	agg	agg	agg	aga	agg	agg	agg	agg	aga	agg	aga	aga	agg	agg	aga	agg	agg	agg	agg	agg	agg	agg	agg	agg	agg	agg		386	0	0	0	0	0	0	0	0	0	0	0	0	0
		gtt	gtt	gtt	gtt	gtt	gtt	gtt	gtt	gtt	gtt	gtt	gtt	gtt	gtt	gtt	gtt	gtt	gtt	gtt	gtt	gtt	gtt	gtt	gtt	gtt	gtt	gtt	gtt	gtt	gtt	gtt	gtt	gtt		387	0	0	0	0	0	0	0	0	0	0	0	0	33
		ggg	gga	ggg	ggg	ggg	ggg	ggg	ggg	ggg	gga	ggg	gga	ggg	ggg	ggg	ggg	ggg	ggg	ggg	ggg	ggg	ggg	ggg	ggg	gga	ggg	ggg	ggg	ggg	ggg	ggg	gga	gga		388	0	0	0	0	0	0	0	0	0	0	0	0	0
		cca	cca	cca	cca	cca	cca	cca	cca	cca	cca	cca	ccc	cca	cca	cca	cca	cca	cca	cca	cca	cca	cca	cca	cca	cca	cca	cca	cca	cca	cca	cca	cca	cca		389	0	0	0	0	0	0	0	0	0	0	0	0	0
		atc	att	att	att	atc	att	att	atc	atc	atc	att	atc	atc	atc	atc	atc	atc	att	att	atc	atc	att	atc	att	att	att	att	att	atc	atc	att	att	atc		390	0	0	0	0	0	0	0	0	16	17	0	0	0
		ggt	ggc	ggt	ggt	ggt	ggt	ggc	ggt	ggt	ggc	ggt	ggt	ggt	ggt	ggt	ggt	ggt	ggt	ggt	ggt	ggt	ggt	ggt	ggc	ggc	ggt	ggt	ggt	ggt	ggt	gga	ggt	ggt		391	0	0	0	0	0	0	0	0	0	0	0	0	0
		cca	cca	cca	cca	cca	cca	cca	cca	cca	ccg	cca	cca	cca	cca	cca	cca	cca	cca	cca	cca	cca	cca	cca	cca	cca	cca	cca	cca	cca	cca	cca	cca	cca		392	0	0	0	0	0	0	0	0	0	0	0	0	0
		gct	gct	gct	gct	gct	gct	gct	gct	gct	gct	gct	gct	gct	gct	gct	gct	gct	gct	gct	gct	gct	gct	gct	gct	gct	gct	gct	gct	gct	gct	gct	gct	gct		393	0	0	0	0	0	0	0	0	0	0	0	0	0
		ggt	ggc	ggt	ggt	ggt	ggt	ggt	ggc	gga	ggg	ggt	ggc	ggt	ggt	ggt	gga	ggc	ggt	ggt	ggt	ggt	ggt	ggt	ggt	ggt	ggt	ggt	ggt	ggt	ggc	ggt	ggt	ggt		394	0	0	0	0	0	0	0	0	0	0	0	0	0
		aat	aac	aat	aat	aac	aat	aac	aat	aat	aac	aat	aac	aat	aat	aat	aac	aac	aat	aat	aat	aat	aat	aat	aat	aac	aat	aat	aat	aat	aat	aat	aac	aat		395	0	0	0	0	0	0	0	0	0	0	0	0	0
		aga	aga	aga	aga	aga	aga	aga	aga	aga	aga	aga	aga	aga	aga	aga	aga	aga	aga	aga	aga	aga	aga	aga	aga	aga	aga	aga	aga	aga	aga	aga	aga	aga		396	0	0	0	0	0	0	0	0	0	0	0	0	0
		ggt	ggt	ggt	ggt	ggt	ggc	ggt	ggt	ggt	ggt	ggt	ggt	ggt	ggt	ggt	ggt	ggt	ggt	ggt	ggt	ggt	ggt	ggt	ggt	ggt	ggt	ggt	ggt	ggt	ggt	ggt	ggt	ggt		397	0	0	0	0	0	0	0	0	0	0	0	0	0
		gag	gag	gag	gaa	gag	gag	gag	gag	gag	gag	gag	gag	gag	gag	gag	gag	gag	gag	gag	gag	gag	gag	gag	gag	gag	gag	gag	gag	gaa	gag	gag	gaa	gag		398	0	0	0	0	0	0	0	0	0	0	0	0	0
		cct	cct	cct	cct	cct	cct	cct	cct	cct	cct	cct	cct	cct	cct	cct	cct	cct	cct	cct	cct	cct	cct	cct	cct	cct	cct	cct	cct	cct	cct	cct	cct	cct		399	0	0	0	0	0	0	0	0	0	0	0	0	0
		ggc	ggc	ggc	ggc	ggc	ggc	ggc	ggc	ggc	ggc	ggc	ggc	ggc	ggc	ggc	ggc	ggc	ggc	ggc	ggc	ggc	ggc	ggc	ggc	ggc	ggc	ggt	ggc	ggc	ggc	ggc	ggc	ggc		400	0	0	0	0	0	0	0	0	0	0	0	0	0
		aac	aac	aac	aac	aac	aac	aac	aac	aac	aac	aac	aac	aac	aac	aac	aac	aac	aac	aac	aac	aac	aac	aac	aac	aac	aac	aac	aac	aac	aac	aac	aac	aac		401	0	0	0	0	0	0	0	0	0	0	0	0	0
		att	att	att	att	att	att	att	att	att	att	att	att	att	atc	att	att	att	att	att	att	att	att	att	att	att	att	att	att	att	att	att	att	att		402	0	0	0	0	0	0	0	0	32	1	0	0	0
		gga	gga	gga	gga	gga	gga	gga	gga	gga	gga	gga	gga	gga	gga	gga	gga	gga	gga	gga	gga	gga	gga	gga	gga	gga	gga	gga	gga	gga	gga	gga	gga	gga		403	0	0	0	0	0	0	0	0	0	0	0	0	0
		ttc	ttc	ttc	ttc	ttc	ttc	ttc	ttc	ttc	ttc	ttc	ttc	ttc	ttc	ttc	ttc	ttc	ttc	ttc	ttc	ttc	ttc	ttc	ttc	ttc	ttc	ttc	ttc	ttc	ttc	ttc	ttc	ttc		404	0	33	0	0	0	0	0	0	0	0	0	0	0
		cct	cct	cct	cct	cct	cct	cct	cct	cct	cct	cct	cct	cct	cct	cct	cct	ccc	cct	cct	cct	cct	cct	cct	cct	cct	cct	cct	cct	cct	cct	cct	cct	cct		405	0	0	0	0	0	0	0	0	0	0	0	0	0
		gga	gga	gga	gga	gga	gga	gga	gga	gga	gga	gga	gga	gga	gga	gga	gga	gga	gga	gga	gga	gga	gga	gga	gga	gga	gga	gga	gga	gga	gga	gga	ggg	gga		406	0	0	0	0	0	0	0	0	0	0	0	0	0
		cca	cca	cca	cca	cca	cca	cca	cca	cca	cca	cca	cca	cca	ccg	cca	cca	cca	cca	cca	cca	cca	cca	cca	cca	cca	cca	cca	cca	cca	cca	cca	cca	cca		407	0	0	0	0	0	0	0	0	0	0	0	0	0
		aaa	aaa	aaa	aaa	aag	aaa	aaa	aaa	aaa	aaa	aaa	aaa	aaa	aaa	aaa	aaa	aag	aaa	aaa	aaa	aaa	aaa	aaa	aaa	aaa	aaa	aaa	aaa	aaa	aaa	aaa	aaa	aaa		408	0	0	0	0	0	0	0	0	0	0	0	0	0
		ggt	ggt	ggc	ggt	ggt	ggt	ggt	ggt	ggt	ggt	ggt	ggt	ggt	ggt	ggt	ggt	ggt	ggt	ggt	ggt	ggt	ggt	ggt	ggt	ggt	ggt	ggt	ggt	ggt	ggt	ggt	ggt	ggt		409	0	0	0	0	0	0	0	0	0	0	0	0	0
		ccc	ccc	ccc	ccc	ccc	cca	ccc	ccc	ccc	ccc	ccc	ccc	ccc	ccc	ccc	ccc	ccc	ccc	ccc	ccc	ccc	ccc	ccc	ccc	ccc	ccc	ccc	ccc	ccc	ccc	ccc	ccc	ccc		410	0	0	0	0	0	0	0	0	0	0	0	0	0
		act	act	act	acc	act	act	act	act	act	act	act	act	act	act	act	act	acg	act	act	act	act	act	act	act	act	act	act	act	act	act	agt	act	act		411	0	0	0	0	0	0	0	0	0	0	0	0	0
		ggt	ggt	ggt	ggt	ggt	ggt	ggt	ggt	ggt	ggt	ggt	ggt	ggt	ggt	ggt	ggt	ggt	ggt	ggt	ggt	ggt	ggt	ggt	ggt	ggt	ggt	ggt	ggt	ggt	ggt	ggt	ggt	ggt		412	0	0	0	0	0	0	0	0	0	0	0	0	0
		gaa	gaa	gaa	gag	gaa	gaa	gag	gaa	gaa	gaa	gaa	gaa	gaa	gaa	gaa	gaa	gaa	gaa	gaa	gaa	gaa	gaa	gaa	gaa	gaa	gaa	gaa	gaa	gaa	gaa	gag	gag	gaa		413	0	0	0	0	0	0	0	0	0	0	0	0	0
		cct	cct	cct	cct	cct	cct	cct	cct	cct	cct	cct	cct	cct	cct	cct	cct	cct	cct	cct	cct	cct	cct	cct	cct	cct	cct	cct	cct	cct	cct	cct	cct	cct		414	0	0	0	0	0	0	0	0	0	0	0	0	0
		ggc	ggc	ggc	ggc	ggc	ggc	ggc	ggc	ggc	ggc	ggc	ggc	ggc	ggc	ggc	ggc	ggc	ggc	ggc	ggc	ggc	ggc	ggc	ggc	ggc	ggc	ggc	ggc	ggc	ggc	ggc	ggc	ggc		415	0	0	0	0	0	0	0	0	0	0	0	0	0
		aaa	aaa	aaa	aaa	aaa	aaa	aaa	aaa	aaa	aaa	aaa	aaa	aaa	aaa	aaa	aaa	aaa	aaa	aaa	aaa	aaa	aaa	aaa	aaa	aaa	aaa	aaa	aaa	aaa	aaa	aaa	aaa	aaa		416	0	0	0	0	0	0	0	0	0	0	0	0	0
		cct	cct	cct	cct	cct	cct	cct	cct	cct	cct	cct	cct	cct	cct	cct	cct	cct	cct	cct	cct	cct	cct	cct	cct	cct	cct	cct	cct	cct	cct	cct	cct	cct		417	0	0	0	0	0	0	0	0	0	0	0	0	0
		ggt	ggt	ggt	ggt	ggt	ggt	ggt	ggt	ggt	ggt	ggt	ggt	ggt	ggt	ggt	ggt	ggt	ggt	ggt	ggt	ggt	ggt	ggt	ggt	ggt	ggt	ggt	ggt	ggt	ggt	ggt	ggt	ggt		418	0	0	0	0	0	0	0	0	0	0	0	0	0
		gaa	gaa	gaa	gaa	gaa	gaa	gaa	gaa	gaa	gaa	gaa	gaa	gaa	gaa	gaa	gaa	gaa	gaa	gaa	gaa	gaa	gaa	gaa	gaa	gaa	gaa	gaa	gaa	gaa	gaa	gaa	gaa	gaa		419	0	0	0	0	0	0	0	0	0	0	0	0	0
		aaa	aaa	aaa	aaa	aaa	aaa	aaa	aaa	aga	aaa	aaa	aaa	aaa	aaa	aaa	aaa	aaa	aaa	aaa	aaa	aaa	aaa	aaa	aaa	aaa	aaa	aga	aaa	aaa	aga	aaa	aaa	aaa		420	0	0	0	0	0	0	0	0	0	0	0	0	0
		ggc	ggc	ggc	ggc	ggc	ggc	ggc	ggc	ggc	ggc	ggc	ggc	ggc	ggc	ggc	ggc	ggc	ggc	ggc	ggc	gga	ggc	ggc	ggc	ggc	ggc	ggc	ggc	ggc	ggc	ggc	ggc	ggc		421	0	0	0	0	0	0	0	0	0	0	0	0	0
		aat	aat	aat	aat	aac	aat	aat	aat	aat	aat	aat	aat	aat	aat	aat	aat	aat	aat	aat	aat	aat	aat	aac	aat	aat	aat	aat	aat	aat	aat	aac	aat	aat		422	0	0	0	0	0	0	0	0	0	0	0	0	0
		gtt	gtt	gtt	gtt	gtt	gtt	gtt	gtt	gtt	gtt	gtt	gtt	gtt	gtt	gtt	gtt	gtt	gtt	gtt	gtt	gtt	gtt	gtt	gtt	gtt	gtt	gtt	gtt	gtt	gtt	gtt	gtt	gtt		423	0	0	0	0	0	0	0	0	0	0	0	0	33
		ggt	ggt	ggt	ggt	ggt	ggt	ggt	ggt	ggt	ggt	ggt	ggt	ggt	ggt	ggt	ggt	ggt	ggt	ggt	ggt	ggt	ggt	ggt	ggt	ggt	ggt	ggt	ggt	ggt	ggt	ggt	ggt	ggt		424	0	0	0	0	0	0	0	0	0	0	0	0	0
		ctt	ctt	ctt	ctt	ctt	ctt	ctt	ctt	gtt	ctt	ctt	ctt	ctt	gtt	ctt	ctt	ctt	gtt	ctt	ctt	ctt	ctt	ctt	ctt	ctt	ctt	ctt	ctt	ctt	ctt	ctt	ctt	ctt		425	0	0	0	0	30	0	0	0	0	0	0	0	3
		gct	gct	gct	gct	gct	gct	gct	gct	gct	gct	gct	gct	gct	gct	gct	gct	gct	gct	gct	gct	gct	gct	gct	gct	gct	gct	gct	gct	gct	gct	gct	gct	gct		426	0	0	0	0	0	0	0	0	0	0	0	0	0
		ggc	ggc	ggc	ggc	ggc	ggc	ggc	ggc	ggc	ggc	ggc	ggt	ggc	ggc	ggc	ggc	ggc	ggc	ggc	ggc	ggc	ggc	ggc	ggc	ggc	ggc	ggc	ggc	ggc	ggc	ggc	ggc	ggc		427	0	0	0	0	0	0	0	0	0	0	0	0	0
		cca	cca	cca	cca	cca	cca	cca	cca	cca	cca	cca	cca	cca	cca	cca	cca	cca	cca	cca	cca	cca	cca	cca	cca	cca	cca	cca	cca	cca	cca	cca	cca	cca		428	0	0	0	0	0	0	0	0	0	0	0	0	0
		cgg	cgg	cgg	cgg	cgg	cgg	cgg	cgg	cgg	cgg	cgg	cgg	cgg	cgg	cgg	cgg	cgg	cgg	cgg	cgg	cgg	cgg	cgg	cgg	cgg	cgg	cgg	cgg	cgg	cgg	cgg	cgg	cgg		429	0	0	0	0	0	0	0	0	0	0	0	0	0
		ggt	ggt	ggt	ggt	ggt	ggt	ggt	ggt	ggt	ggt	ggt	ggt	ggt	ggt	ggt	ggt	ggt	ggt	ggt	ggt	ggt	ggt	ggt	ggt	ggt	ggt	ggt	ggt	ggt	ggt	ggt	ggt	ggt		430	0	0	0	0	0	0	0	0	0	0	0	0	0
		gct	gct	gct	gct	gct	gct	gct	gct	gct	gct	gct	gct	gct	gct	gct	gct	gct	gct	gct	gct	gct	gct	gct	gct	gct	gct	gct	gct	gct	gct	gct	gct	gct		431	0	0	0	0	0	0	0	0	0	0	0	0	0
		cct	cct	cct	cct	cct	cct	cct	cct	cct	cct	cct	cct	cct	cct	cct	cct	cct	cct	cct	cct	cct	cct	cct	cct	cct	cct	cct	cct	cct	cct	cct	cct	cct		432	0	0	0	0	0	0	0	0	0	0	0	0	0
		ggt	ggt	ggt	ggt	ggt	ggt	ggt	ggt	ggt	ggt	ggt	ggt	ggt	ggt	ggt	ggt	ggt	ggt	ggt	ggt	ggt	ggt	ggt	ggt	ggt	ggt	ggt	ggt	ggt	ggt	ggt	ggt	ggt		433	0	0	0	0	0	0	0	0	0	0	0	0	0
		cca	cct	cca	cct	cca	cca	cct	cca	cca	cca	cca	cca	cca	cct	cca	cca	cca	cca	cca	cca	cca	cca	cca	cca	cca	ccg	cca	cca	cca	cca	cct	cct	cca		434	0	0	0	0	0	0	0	0	0	0	0	0	0
		gag	gag	gag	gag	gag	gag	gag	gag	gag	gag	gag	gag	gag	gag	gag	gag	gag	gag	gag	gag	gag	gag	gag	gag	gag	gag	gag	gag	gag	gag	gag	gag	gag		435	0	0	0	0	0	0	0	0	0	0	0	0	0
		gga	gga	gga	gga	gga	gga	gga	gga	gga	gga	gga	gga	gga	gga	gga	gga	gga	gga	gga	gga	gga	gga	gga	gga	gga	gga	gga	ggg	gga	gga	gga	gga	gga		436	0	0	0	0	0	0	0	0	0	0	0	0	0
		aac	aac	aac	aac	aac	aac	aac	aac	aac	aac	aac	aac	aac	aac	aac	aac	aac	aac	aac	aac	aac	aac	aac	aac	aac	aac	aac	aac	aac	aac	aac	aac	aac		437	0	0	0	0	0	0	0	0	0	0	0	0	0
		aac	aac	aac	aat	aat	aac	aat	aac	aac	aat	aac	aac	aac	aat	aat	aac	aac	aac	aac	aac	aac	aat	aac	aac	aat	aac	aac	aac	aac	aac	aat	aac	aac		438	0	0	0	0	0	0	0	0	0	0	0	0	0
		ggt	ggt	ggt	ggt	ggt	ggt	ggt	ggt	ggt	ggt	ggt	ggt	ggt	ggt	ggt	ggt	ggt	ggt	ggt	ggt	ggt	ggt	ggt	ggt	ggt	ggt	ggt	ggt	ggt	ggt	ggt	ggt	ggt		439	0	0	0	0	0	0	0	0	0	0	0	0	0
		gct	gct	gct	gct	gct	gct	gct	gct	gct	gct	gct	gct	gct	gct	gct	gct	gct	gct	gct	gct	gct	gct	gct	gct	gct	gct	gct	gct	gct	gct	gct	gct	gct		440	0	0	0	0	0	0	0	0	0	0	0	0	0
		caa	caa	caa	caa	cag	caa	caa	caa	cag	caa	caa	caa	caa	caa	caa	caa	caa	caa	cag	caa	caa	caa	caa	caa	caa	caa	caa	caa	caa	caa	caa	caa	cag		441	0	0	0	0	0	0	0	0	0	0	0	0	0
		ggt	ggt	ggt	ggt	ggt	ggt	ggt	ggt	ggt	ggt	ggt	ggt	ggt	ggt	ggt	ggt	ggt	ggt	ggt	ggt	ggt	ggt	ggt	ggt	ggt	ggt	ggt	ggt	ggt	ggt	ggt	ggt	ggg		442	0	0	0	0	0	0	0	0	0	0	0	0	0
		cct	cct	cct	cct	cct	cct	cct	cct	cct	cct	cct	cct	cct	cct	cct	cct	cct	cct	cct	cct	cct	cct	cct	cct	cct	cct	cct	cct	cct	cct	cct	cct	cct		443	0	0	0	0	0	0	0	0	0	0	0	0	0
		cct	cct	cct	cct	cct	ccc	cct	cct	cct	cct	cct	cct	cct	cct	cct	cct	cct	cct	cct	cct	cct	cct	cct	cct	cct	cct	cct	cct	cct	cct	cct	cct	cct		444	0	0	0	0	0	0	0	0	0	0	0	0	0
		gga	ggt	gga	ggt	gga	gga	ggt	gga	gga	gga	gga	gga	gga	ggt	gga	gga	gga	gga	gga	gga	gga	gga	gga	gga	gga	gga	gga	gga	ggg	gga	ggt	ggt	gga		445	0	0	0	0	0	0	0	0	0	0	0	0	0
		gtc	gtc	gtc	gtc	gtc	gtc	gtc	gtc	gtc	gtc	gtc	gtc	gtc	gtc	gtc	gtc	gtc	gtc	gtc	gtc	gtc	gtc	gtc	gtc	gtc	gtc	gtc	gtc	gtc	gtc	gtc	gtc	gtc		446	0	0	0	0	0	0	0	0	0	0	0	0	0
		act	act	act	act	act	act	act	act	act	act	act	act	act	act	act	act	act	act	act	act	act	act	act	act	act	act	act	act	act	act	act	act	act		447	0	0	0	0	0	0	0	0	0	0	0	0	0
		ggc	ggc	ggc	ggc	ggc	ggc	ggc	ggc	ggc	ggc	ggc	ggc	ggt	ggc	ggc	ggg	ggc	ggc	ggc	ggc	ggc	ggc	ggc	ggc	ggc	ggc	ggc	ggc	ggc	ggc	ggc	ggc	ggc		448	0	0	0	0	0	0	0	0	0	0	0	0	0
		aac	aac	aac	aac	aac	aac	aac	aac	aac	aac	aac	aac	aac	aac	aac	aac	aac	aac	aac	aac	ctc	aac	aac	aac	aac	aac	aac	aac	aac	aac	aac	aac	aac		449	0	0	0	0	0	1	0	0	0	0	0	0	0
		caa	caa	caa	cag	caa	caa	cag	caa	caa	caa	caa	caa	caa	caa	caa	caa	caa	caa	caa	caa	caa	cca	caa	caa	caa	caa	caa	caa	caa	caa	caa	cag	caa		450	0	0	0	0	0	0	0	0	0	0	0	0	0
		ggt	ggt	ggt	ggt	ggt	ggt	ggt	ggt	ggt	ggt	ggt	ggt	ggt	ggt	ggc	ggt	ggt	ggt	ggt	ggt	ggt	ggt	ggt	ggt	ggt	ggt	ggt	ggt	ggt	ggt	ggt	ggt	ggt		451	0	0	0	0	0	0	0	0	0	0	0	0	0
		gga	gca	gga	gga	gga	gga	gga	gga	gga	gga	gga	gcc	gga	gca	gga	gga	gga	gga	gga	gga	gga	gga	gga	gga	ggg	gga	gga	gga	gga	gga	gga	gga	gga		452	0	0	0	0	0	0	0	0	0	0	0	0	0
		aag	aag	aag	aag	aag	aag	aag	aag	aag	aag	aag	aag	aag	aag	aag	aag	aag	aag	aag	aag	aag	aag	aag	aag	aaa	aag	aag	aag	aag	aag	aag	aag	aag		453	0	0	0	0	0	0	0	0	0	0	0	0	0
		ggt	ggt	ggt	ggt	ggt	ggt	ggt	ggt	ggt	ggt	ggt	ggt	ggt	ggt	ggc	ggt	ggt	ggt	ggt	ggt	ggt	ggt	ggt	ggt	ggt	ggt	ggt	ggt	ggt	ggt	ggt	ggt	ggt		454	0	0	0	0	0	0	0	0	0	0	0	0	0
		gaa	gaa	gaa	gaa	gaa	gaa	gaa	gaa	gaa	gaa	gaa	gaa	gaa	gaa	gaa	gaa	gaa	gaa	gaa	gaa	gaa	gaa	gaa	gaa	gaa	gaa	gaa	gaa	gaa	gaa	gaa	gaa	gaa		455	0	0	0	0	0	0	0	0	0	0	0	0	0
		caa	caa	caa	caa	caa	caa	caa	aca	caa	aca	caa	caa	caa	aca	caa	caa	caa	aca	caa	caa	caa	aca	caa	caa	aca	caa	cag	caa	caa	caa	caa	caa	caa		456	0	0	0	0	0	0	0	0	0	0	0	0	0
		ggt	ggt	ggt	ggt	ggt	ggt	ggt	ggt	ggt	ggt	ggt	ggt	ggt	ggt	ggt	ggt	ggt	ggt	ggt	ggt	ggt	ggt	ggt	ggt	ggt	ggt	ggt	ggt	ggc	ggt	ggt	ggt	ggt		457	0	0	0	0	0	0	0	0	0	0	0	0	0
		ccc	cca	cct	cct	ccc	ccc	cct	cct	cct	cct	cct	ccc	cct	cct	cct	ccc	ccc	cct	ccc	cct	cct	cct	cct	cct	ccc	cct	ccc	cct	ccc	ccc	cct	cct	ccc		458	0	0	0	0	0	0	0	0	0	0	0	0	0
		gct	gct	gct	gct	gct	gct	gct	gct	gct	gct	gct	gct	gct	gct	gct	gct	gct	gct	gct	gct	gct	gct	gct	gct	gct	gct	gct	gct	gct	gct	gct	gct	gct		459	0	0	0	0	0	0	0	0	0	0	0	0	0
		ggc	ggc	ggc	ggc	ggc	ggc	ggc	ggc	ggc	ggc	ggc	ggc	ggc	ggc	ggc	ggc	ggc	ggc	ggc	ggc	ggc	ggc	ggc	ggc	ggc	ggc	ggc	ggc	ggc	ggc	ggc	ggt	ggc		460	0	0	0	0	0	0	0	0	0	0	0	0	0
		cct	cct	cct	cct	cct	cct	cct	cct	cct	cct	cct	cct	cct	cct	cct	cct	cct	cct	cct	cct	cct	cct	cct	cct	cct	cct	cct	cca	cct	cct	cct	cct	cct		461	0	0	0	0	0	0	0	0	0	0	0	0	0
		cct	cct	cct	cct	cct	cct	cct	cct	cct	cct	cct	cct	cct	cca	cct	cct	cct	cct	cct	cct	cct	cct	cct	cct	cct	cct	cct	cct	cct	cct	cct	cct	cct		462	0	0	0	0	0	0	0	0	0	0	0	0	0
		ggc	ggc	ggc	ggc	ggc	ggt	ggc	ggc	ggc	ggc	ggc	ggc	ggc	ggc	ggc	ggc	ggc	ggc	ggc	ggc	ggc	ggc	ggc	ggc	ggc	ggc	ggc	ggc	ggc	ggc	ggc	ggc	ggc		463	0	0	0	0	0	0	0	0	0	0	0	0	0
		ttc	ttc	ttc	ttc	ttc	ttc	ttc	ttc	ttc	ttc	ttc	ttc	ttc	ttc	ttc	ttc	ttc	ttc	ttc	ttc	ttc	ttc	ttc	ttc	ttc	ttc	ttc	ttc	ttc	ttc	ttc	ttc	ttc		464	0	33	0	0	0	0	0	0	0	0	0	0	0
		cag	cag	cag	cag	cag	caa	cag	cag	cag	cag	cag	cag	cag	cag	cag	cag	cag	cag	cag	cag	cag	cag	cag	cag	cag	cag	caa	cag	cag	cag	cag	cag	cag		465	0	0	0	0	0	0	0	0	0	0	0	0	0
		ggt	ggt	ggt	ggt	ggt	ggt	ggt	ggt	ggt	ggt	ggt	ggt	ggt	ggc	ggt	ggt	ggt	ggt	ggt	ggt	ggt	ggt	ggt	ggt	ggt	ggt	ggt	ggt	ggt	ggt	ggt	ggt	ggt		466	0	0	0	0	0	0	0	0	0	0	0	0	0
		ctg	ctg	ctg	ctg	cta	ctg	ctg	ctg	ctg	ctg	ctg	ctg	ctg	ctg	ctg	ctg	ctg	ctg	ctg	ctg	ctg	ctg	ctg	ctg	cta	ctg	ctg	ctg	ctg	ctg	ctg	ctg	ctg		467	0	0	0	0	0	0	2	31	0	0	0	0	0
		cca	cca	cca	cca	cca	cca	cca	cca	cca	cca	cca	cca	cca	cca	cca	cca	cca	cca	cca	cca	cca	cca	cca	cca	cca	cca	cca	cca	cca	cca	cca	cca	cca		468	0	0	0	0	0	0	0	0	0	0	0	0	0
		ggt	ggt	ggt	ggt	ggt	ggt	ggt	ggt	ggt	ggt	ggt	ggt	ggt	ggt	ggt	ggt	ggt	ggt	ggt	ggc	ggt	ggt	ggt	ggt	ggt	ggt	ggt	ggt	ggt	ggt	ggt	ggt	ggt		469	0	0	0	0	0	0	0	0	0	0	0	0	0
		ccc	ccc	ccc	ccc	cca	ccc	ccc	ccc	ccc	ccc	ccc	ccc	ccc	ccc	ccc	ccc	ccc	ccc	ccc	ccc	ccc	ccc	ccc	ccc	ccc	ccc	ccg	ccc	ccc	ccc	ccc	ccc	ccc		470	0	0	0	0	0	0	0	0	0	0	0	0	0
		tcg	tca	tca	tca	tcg	tca	tca	tcg	tcg	tca	tcg	tca	tcg	tcc	tca	tcg	tcg	tcg	tca	tca	tcg	tcg	tcg	tca	tca	tcg	tcg	tcg	tcg	tca	tca	tct	tcg		471	0	0	0	0	0	0	0	0	0	0	0	0	0
		ggt	ggt	ggt	ggt	ggt	ggt	ggt	ggt	ggt	ggt	ggt	ggt	ggt	ggt	ggt	ggt	ggt	ggt	ggt	ggt	ggt	ggt	ggt	ggt	ggt	ggt	ggt	ggt	ggt	ggt	ggt	ggt	ggt		472	0	0	0	0	0	0	0	0	0	0	0	0	0
		cca	cca	cca	cca	cca	cca	cca	ccg	cca	cca	cca	cca	cca	cca	cca	cca	cca	cca	cca	cca	cca	cct	cca	cca	ccg	cca	cca	cca	cca	cca	cca	cca	cca		473	0	0	0	0	0	0	0	0	0	0	0	0	0
		gct	gct	gct	gcc	gct	gct	gct	gct	gct	gct	gct	gct	gct	gct	gct	gct	gct	gct	gct	gct	gct	gct	gct	gct	gct	gct	gct	gct	gct	gct	gcc	gcc	gct		474	0	0	0	0	0	0	0	0	0	0	0	0	0
		ggt	ggt	ggt	ggt	ggt	gga	ggt	ggt	gga	ggt	ggt	ggg	ggt	ggt	ggt	ggt	ggt	ggt	ggt	ggt	ggt	gga	ggt	ggt	ggt	ggt	ggt	ggt	ggt	ggt	ggt	ggt	ggt		475	0	0	0	0	0	0	0	0	0	0	0	0	0
		gaa	gaa	gaa	gaa	gaa	gaa	gaa	gaa	gaa	gaa	gaa	gaa	gaa	gaa	gaa	gaa	gaa	gaa	gaa	gaa	gaa	gag	gaa	gaa	gaa	gaa	gaa	gaa	gaa	gaa	gaa	gaa	gaa		476	0	0	0	0	0	0	0	0	0	0	0	0	0
		gct	gct	gct	gct	gct	gct	gct	gct	gct	gct	gct	gct	gct	gct	gct	gct	gct	gct	gct	gct	gcg	gct	gct	gct	gct	gct	gct	gct	gct	gct	gct	gct	gct		477	0	0	0	0	0	0	0	0	0	0	0	0	0
		ggt	ggt	ggt	ggt	ggt	ggt	ggt	ggt	ggt	ggt	ggc	ggt	ggt	ggt	ggt	ggt	ggt	ggt	ggt	ggt	ggt	ggt	ggt	ggt	ggt	ggt	ggt	ggt	ggt	ggt	ggt	ggt	ggt		478	0	0	0	0	0	0	0	0	0	0	0	0	0
		aaa	aaa	aaa	aaa	aaa	aaa	aaa	aaa	aaa	aaa	aaa	aaa	aaa	aag	aaa	aaa	aaa	aaa	aaa	aaa	aaa	aaa	aaa	aaa	aaa	aaa	aaa	aaa	aaa	aaa	aaa	aaa	aaa		479	0	0	0	0	0	0	0	0	0	0	0	0	0
		cca	ccc	ccg	cca	cca	cca	cca	cca	cca	cca	cca	cca	cca	cca	cca	cca	cca	cca	cca	cca	cca	cca	cca	cca	cca	cca	cca	cca	cca	cca	cca	cca	cca		480	0	0	0	0	0	0	0	0	0	0	0	0	0
		ggc	ggt	ggc	ggc	ggc	ggc	ggc	ggc	ggc	ggc	ggt	ggc	ggc	ggc	ggc	ggc	ggc	ggc	ggc	ggc	ggc	ggc	ggc	ggc	gga	ggc	ggc	gga	ggc	ggc	ggc	ggc	ggc		481	0	0	0	0	0	0	0	0	0	0	0	0	0
		gaa	gaa	gaa	gaa	gaa	gaa	gaa	gaa	gaa	gaa	gaa	gaa	gaa	gaa	gaa	gaa	gaa	gaa	gaa	gaa	gaa	gag	gaa	gaa	gaa	gaa	gaa	gaa	gaa	gaa	gaa	gaa	gaa		482	0	0	0	0	0	0	0	0	0	0	0	0	0
		agg	agg	agg	agg	agg	agg	agg	agg	agg	agg	agg	agg	agg	agg	agg	agg	agg	agg	agg	agg	agg	agg	agg	agg	agg	agg	agg	agg	agg	agg	agg	agg	agg		483	0	0	0	0	0	0	0	0	0	0	0	0	0
		ggt	ggt	ggt	ggt	ggt	ggt	ggt	ggt	ggt	ggt	ggt	ggt	ggt	ggt	ggt	ggt	gga	ggt	ggt	ggt	ggt	ggt	ggt	ggt	ggt	ggt	ggt	ggt	ggt	ggt	ggt	ggt	ggt		484	0	0	0	0	0	0	0	0	0	0	0	0	0
		ctt	ctt	ctt	ctt	ctt	ctt	ctt	ctt	ctt	ctt	ctt	ctt	ctt	ctc	ctt	ctt	ctt	ctt	ctt	ctt	ctt	ctt	ctt	ctt	ctt	ctt	ctt	ctt	ctt	ctt	ctt	ctt	ctt		485	0	0	0	0	32	1	0	0	0	0	0	0	0
		cat	cat	cat	cat	cat	cat	cat	cat	cat	cat	cat	cac	cat	cat	cat	cat	cat	cat	cat	cat	cat	cat	cat	cat	cac	cat	cat	cat	cat	cat	cat	cat	cat		486	0	0	0	0	0	0	0	0	0	0	0	0	0
		ggt	ggt	ggt	ggt	ggt	ggt	ggt	ggt	ggt	ggt	ggt	ggt	ggt	ggt	ggt	ggt	ggt	ggt	ggt	ggt	ggt	ggt	ggt	ggt	ggt	ggt	ggt	ggt	ggt	ggt	ggt	ggt	ggt		487	0	0	0	0	0	0	0	0	0	0	0	0	0
		gaa	gaa	gaa	gaa	gaa	gaa	gaa	gaa	gaa	gaa	gaa	gaa	gag	gaa	gaa	gaa	gaa	gaa	gaa	gaa	gaa	gaa	gaa	gaa	gaa	gaa	gaa	gaa	gaa	gaa	gaa	gaa	gaa		488	0	0	0	0	0	0	0	0	0	0	0	0	0
		ttt	ttt	ttc	ttt	ttt	ttt	ttt	ttt	ttt	ttt	ttt	ttt	ttt	ttt	ttt	ttt	ttt	ttt	ttt	ttt	ttt	ttt	ttt	ttt	ttt	ttt	ttt	ttt	ttt	ttt	ttt	ttt	ttt		489	32	1	0	0	0	0	0	0	0	0	0	0	0
		ggt	ggt	ggt	ggt	ggt	ggt	ggt	ggt	ggt	ggt	ggt	ggt	ggc	ggt	ggt	ggt	ggt	ggt	ggt	ggt	ggt	ggt	ggt	ggt	ggt	ggt	ggt	ggt	ggt	ggt	ggc	ggt	ggt		490	0	0	0	0	0	0	0	0	0	0	0	0	0
		gtc	gtc	ctc	gtt	gtc	gtc	gtt	gtc	gtc	gtc	gtc	gtc	gtc	gtc	gtc	gtc	gtc	gtc	gtc	gtc	gtc	gtc	ctc	gtc	gtt	gtc	gtc	gtc	atc	gtc	gcc	gtt	gtc		491	0	0	0	0	0	2	0	0	0	1	0	0	4
		cct	cct	cct	cct	cct	cct	cct	cct	cct	cct	cct	cct	cct	cct	cct	cct	cct	cct	cct	cct	cct	ccc	cct	cct	cct	cct	cct	cct	cct	cct	cct	cct	cct		492	0	0	0	0	0	0	0	0	0	0	0	0	0
		ggt	ggt	ggt	ggt	ggt	ggt	ggt	ggt	ggt	ggt	ggt	ggt	ggt	ggt	ggt	ggt	ggt	gga	ggt	ggt	ggt	ggt	ggt	ggt	ggt	ggt	ggt	ggt	ggt	ggt	ggt	ggt	ggt		493	0	0	0	0	0	0	0	0	0	0	0	0	0
		cct	cct	cct	cct	cct	cct	cct	cct	cct	cct	cct	cct	cct	cct	cct	cct	cct	cct	cct	cct	cct	ccc	cct	cct	cct	cct	cct	cct	cct	cct	cct	cct	cct		494	0	0	0	0	0	0	0	0	0	0	0	0	0
		gct	gct	gct	gct	gct	gcg	gct	gct	gct	gct	gct	gct	gct	gct	gct	gct	gct	gct	gct	gct	gct	gct	gct	gct	gct	gct	gct	gct	gct	gct	gca	gct	gct		495	0	0	0	0	0	0	0	0	0	0	0	0	0
		ggc	ggc	ggc	ggc	ggc	ggc	ggc	ggc	ggc	ggc	ggc	ggc	ggc	ggc	ggc	ggc	ggc	ggc	ggc	gga	ggc	ggc	ggc	ggt	ggc	ggc	ggc	ggc	ggc	ggc	ggc	ggc	ggc		496	0	0	0	0	0	0	0	0	0	0	0	0	0
		cca	cca	cca	cca	cca	cca	cca	cca	cca	cca	cca	gca	cca	cca	cca	cca	cca	cca	cca	cca	cca	cca	cca	cca	cca	cca	cca	cca	cca	cca	cca	cca	cca		497	0	0	0	0	0	0	0	0	0	0	0	0	0
		aga	aga	aga	agg	aga	aga	agg	aga	aga	agg	aga	aga	aga	agg	aga	aga	aga	aga	aga	cga	aga	aga	aga	aga	aga	aga	aga	aga	aga	aga	agg	agg	aga		498	0	0	0	0	0	0	0	0	0	0	0	0	0
		ggt	ggt	ggt	ggt	ggt	ggt	ggt	ggt	ggt	ggt	ggt	ggt	ggt	ggt	ggt	ggt	ggt	ggt	ggc	ggt	ggt	ggt	ggt	ggt	ggt	ggt	ggt	ggt	ggt	ggt	ggt	ggt	ggt		499	0	0	0	0	0	0	0	0	0	0	0	0	0
		gaa	gag	gaa	gag	gaa	gaa	gag	gaa	gaa	gaa	gaa	gaa	gaa	gag	gaa	gaa	gaa	gaa	gaa	gaa	gag	gaa	gaa	gaa	gaa	gaa	gaa	gaa	gaa	gaa	gag	gag	gag		500	0	0	0	0	0	0	0	0	0	0	0	0	0
		cgt	cgt	cgt	cgt	cgt	cgt	cgt	cgt	cgt	cgt	cgt	cgt	cgt	cgt	cgt	cgt	cgt	cgt	cgt	cgt	cgt	cgt	cga	cgt	cgt	cgt	cgt	cgt	cgt	cgt	cgt	cgt	cgt		501	0	0	0	0	0	0	0	0	0	0	0	0	0
		ggt	ggt	ggt	ggt	ggt	ggt	ggt	ggt	ggt	ggt	ggt	ggt	ggt	ggt	ggt	ggt	ggc	ggt	ggt	ggt	ggt	ggt	ggt	ggt	ggt	ggt	ggt	ggt	ggt	ggt	ggt	ggt	ggt		502	0	0	0	0	0	0	0	0	0	0	0	0	0
		cct	cct	cct	cct	ctt	ccg	cct	cct	cct	cct	cct	cct	cct	ctt	cct	cct	cct	ctt	cct	cct	cct	cct	cct	cct	cct	cct	cct	ctt	cct	cct	cct	cct	cct		503	0	0	0	0	4	0	0	0	0	0	0	0	0
		cct	cct	cct	cct	cct	cct	cct	cct	cct	cct	cct	cct	cct	cct	cct	cct	cct	cct	cct	cct	cct	ccc	cct	cct	cct	cct	cct	cct	ccc	cct	cct	cct	cct		504	0	0	0	0	0	0	0	0	0	0	0	0	0
		ggt	ggt	ggt	ggt	ggt	ggt	ggt	ggt	ggt	ggt	ggt	ggt	ggt	ggt	ggt	ggt	ggt	ggt	ggt	ggt	ggt	ggt	ggt	ggt	ggt	ggt	ggt	ggt	ggt	ggt	ggt	ggt	ggt		505	0	0	0	0	0	0	0	0	0	0	0	0	0
		gaa	gaa	gaa	gaa	gaa	gaa	gaa	gaa	gaa	gaa	gaa	gaa	gaa	gaa	gaa	gaa	gaa	gaa	gaa	gaa	gaa	gag	gaa	gaa	gaa	gaa	gaa	gaa	gaa	gaa	gaa	gaa	gaa		506	0	0	0	0	0	0	0	0	0	0	0	0	0
		agc	agt	agt	agc	agc	agc	agt	agt	agc	agt	agt	agc	agt	agt	agt	agc	agt	agc	agt	agt	agc	agc	agc	agt	agt	agt	agt	agt	agc	agt	agc	agt	agc		507	0	0	0	0	0	0	0	0	0	0	0	0	0
		ggt	ggt	ggt	ggt	ggt	ggt	ggt	ggt	ggt	ggt	ggt	ggt	ggt	ggt	ggt	ggt	ggt	ggt	ggt	ggt	ggt	ggt	ggt	ggt	ggt	ggt	ggt	ggt	ggt	ggt	ggt	ggt	ggt		508	0	0	0	0	0	0	0	0	0	0	0	0	0
		gct	gct	gct	gct	gct	gct	gct	gct	gct	gct	gct	gct	gct	gct	gct	gct	gct	gct	gct	gct	gct	gcc	gct	gct	gct	gct	gct	gct	gct	gct	gct	gcc	gct		509	0	0	0	0	0	0	0	0	0	0	0	0	0
		gtt	gtt	gtt	gtc	gtt	gtt	gtc	gtt	gtt	gtt	gtt	gtt	gtt	gtt	gtt	gtt	gtt	gtt	gtt	gtt	gtc	gtt	gtt	gtt	gtt	gtt	gtt	gtc	gtt	gtt	gtc	gtc	gtt		510	0	0	0	0	0	0	0	0	0	0	0	0	27
		ggt	ggt	ggt	ggt	ggt	ggt	ggt	ggt	ggt	ggc	ggt	ggt	ggt	ggt	ggt	ggt	ggt	ggt	ggt	ggt	ggt	ggt	ggt	ggt	ggt	ggt	ggt	ggt	ggt	ggt	ggt	ggt	ggt		511	0	0	0	0	0	0	0	0	0	0	0	0	0
		cct	cct	cct	cct	cct	cct	cct	ccc	cct	cct	cct	ccc	cct	cct	ccc	cct	ccc	cct	cct	cct	cct	cct	cct	cct	cct	cct	cct	cct	cct	cct	cct	cct	cct		512	0	0	0	0	0	0	0	0	0	0	0	0	0
		gcc	gct	gct	act	gct	gct	act	gct	gct	gct	gct	act	gct	gct	gcc	gct	gcc	gct	gcc	gct	gct	gct	gct	gct	gct	gct	gcc	gct	gct	gcc	gct	gct	gct		513	0	0	0	0	0	0	0	0	0	0	0	0	0
		ggt	ggt	ggt	ggt	ggt	ggt	ggt	ggt	ggt	ggt	ggt	ggt	ggt	ggt	ggt	ggt	ggt	ggt	ggt	ggt	ggt	ggt	ggt	ggt	ggt	ggt	ggt	ggt	ggt	ggc	ggt	ggt	ggt		514	0	0	0	0	0	0	0	0	0	0	0	0	0
		gcc	ccc	tcc	ccc	ccc	ccc	gcc	ccc	ccc	ccc	ccc	ccc	ccc	cct	tcc	gcc	gcc	ccc	ccc	gcc	ccc	gcc	ccc	gcc	ccc	tcc	ccc	ccc	gcc	tcc	cct	ccc	tcc		515	0	0	0	0	0	0	0	0	0	0	0	0	0
		att	att	ctt	att	att	att	att	att	att	att	att	att	att	att	att	att	atc	att	att	att	att	att	att	att	att	att	att	att	att	att	att	att	att		516	0	0	0	0	1	0	0	0	31	1	0	0	0
		gga	gga	gga	gga	gga	gga	gga	gga	gga	gga	gga	gga	gga	gga	gga	gga	gga	gga	gga	gga	gga	gga	gga	gga	ggc	gga	gga	gga	gga	gga	gga	gga	gga		517	0	0	0	0	0	0	0	0	0	0	0	0	0
		agc	agc	agc	agc	agc	agc	agc	agc	agc	agc	agc	agc	agc	agc	agc	agc	agc	agc	agc	agc	agc	agc	agc	agc	agc	agc	agc	agc	agt	agc	agc	agt	agc		518	0	0	0	0	0	0	0	0	0	0	0	0	0
		cgt	cgt	cgt	cgt	cgt	cgt	cgt	cgt	cgt	cgt	cgt	cgt	cgt	cgt	cgt	cgt	cgt	cgt	cgt	cgt	cgt	cgt	cgt	cgt	cgt	cgt	cgt	cgt	cgt	cgt	cgt	cgt	cgt		519	0	0	0	0	0	0	0	0	0	0	0	0	0
		ggt	ggt	ggt	ggt	ggt	ggt	ggt	ggt	ggt	ggt	ggt	ggt	ggt	ggt	ggt	ggt	ggt	ggt	ggt	ggt	ggt	ggt	ggt	ggt	ggt	ggt	ggt	ggt	ggt	ggt	ggt	ggt	ggt		520	0	0	0	0	0	0	0	0	0	0	0	0	0
		cca	cca	cca	cca	cca	cca	cca	cca	ccc	cca	cca	cca	cca	cca	cca	cca	cca	cca	ccc	cca	cca	ccc	cca	cca	cca	ccg	cca	ccc	cca	cca	cca	ccc	ccc		521	0	0	0	0	0	0	0	0	0	0	0	0	0
		tct	tct	gct	tct	tct	tct	tct	tct	tct	tct	tct	tcc	tct	tct	tct	tct	tct	tct	tct	tct	tct	tct	tct	tct	gct	tct	tct	tct	tct	tct	tct	tct	tcc		522	0	0	0	0	0	0	0	0	0	0	0	0	0
		ggc	ggc	ggc	ggc	ggc	ggc	ggc	ggc	ggc	ggc	ggc	ggt	ggt	ggc	ggc	ggc	ggc	ggc	ggc	ggc	ggc	ggc	ggc	ggc	ggc	ggc	ggc	ggc	ggc	ggc	ggc	ggc	ggc		523	0	0	0	0	0	0	0	0	0	0	0	0	0
		cca	cca	cca	cca	cca	cca	cca	cca	cca	cca	cca	ccg	cca	cca	cca	cca	ccc	cca	cca	cca	cca	ccc	cca	cca	cca	cca	cct	cca	cca	cca	cca	ccc	cca		524	0	0	0	0	0	0	0	0	0	0	0	0	0
		cca	cca	cca	cca	cca	cca	cca	cca	cca	cca	cca	cca	ccg	cca	cca	cca	cca	cca	cca	cca	cca	cca	cca	cca	cca	cca	cca	cca	cca	cca	cca	cca	cca		525	0	0	0	0	0	0	0	0	0	0	0	0	0
		ggc	ggc	ggc	ggc	ggc	ggc	ggc	ggc	ggc	ggc	ggc	ggc	ggc	ggc	ggt	ggc	ggc	ggc	ggc	ggc	ggc	ggc	ggc	ggc	ggc	ggc	ggc	ggc	ggc	ggc	ggc	ggc	ggc		526	0	0	0	0	0	0	0	0	0	0	0	0	0
		cct	cct	cct	cct	cct	cct	cct	cct	cct	cct	ccc	cct	cct	cct	cct	cct	cct	cct	cct	cct	cct	cct	cct	cct	cct	cct	cct	cct	cct	cct	cct	cct	ccc		527	0	0	0	0	0	0	0	0	0	0	0	0	0
		gat	gat	gat	gat	gag	gat	gat	gat	gat	gat	gat	gat	gat	gat	gat	gat	gat	gat	gat	gat	gat	gat	gat	gat	gat	gat	gat	gat	gat	gat	gat	gat	gat		528	0	0	0	0	0	0	0	0	0	0	0	0	0
		ggt	ggt	ggc	ggt	ggt	ggt	ggt	ggt	ggt	ggt	ggt	ggt	ggt	ggt	ggc	ggt	ggt	ggt	ggt	ggt	ggt	ggt	ggt	ggt	ggt	ggt	ggt	ggt	ggt	ggt	ggt	ggt	ggt		529	0	0	0	0	0	0	0	0	0	0	0	0	0
		aac	aac	aac	aac	aac	aac	aac	aac	aac	aac	aac	aac	aac	aac	aac	aac	aac	aac	aac	aac	aac	aac	aac	aac	aac	aac	aac	aac	aac	aac	aac	aac	aac		530	0	0	0	0	0	0	0	0	0	0	0	0	0
		aag	aag	aag	aag	aag	aag	aag	aag	aag	aag	aag	aag	aag	aag	aag	aag	aag	aag	aag	aag	aag	aag	aag	aag	aag	aag	aag	aag	aag	aag	aag	aag	aag		531	0	0	0	0	0	0	0	0	0	0	0	0	0
		ggt	ggt	ggt	ggt	ggt	ggt	ggt	ggt	ggt	ggt	ggt	ggc	ggt	ggt	ggt	ggt	ggt	ggt	ggt	ggt	ggt	ggt	ggt	ggt	ggt	ggt	ggt	ggt	ggc	ggt	ggt	ggt	ggt		532	0	0	0	0	0	0	0	0	0	0	0	0	0
		gag	gag	gag	gag	gag	gag	gag	gag	gag	gag	gaa	gaa	gag	gag	gag	gag	gag	gag	gag	gag	gaa	gag	gag	gag	gag	gag	gag	gag	gag	gag	gag	gag	gag		533	0	0	0	0	0	0	0	0	0	0	0	0	0
		cct	cct	cct	cct	cct	cct	cct	cct	cct	cct	cct	cct	cct	cct	cct	cct	cct	cct	cct	cct	cct	cct	cct	cct	cct	cct	cct	cct	cct	cct	cct	cct	cct		534	0	0	0	0	0	0	0	0	0	0	0	0	0
		ggc	ggt	ggc	ggt	ggc	ggc	ggt	ggc	ggc	ggc	ggc	ggc	ggc	ggt	ggc	ggc	ggc	ggc	ggc	ggc	ggc	gga	ggc	ggc	ggc	ggc	ggc	ggc	ggc	ggc	ggt	ggt	ggc		535	0	0	0	0	0	0	0	0	0	0	0	0	0
		aat	aat	aac	aat	aat	aat	aat	aat	aat	aat	aat	aat	aat	aac	aat	aat	aac	aat	aat	aat	aat	aat	aat	aat	aat	aat	aat	aat	aat	aat	aat	aat	aac		536	0	0	0	0	0	0	0	0	0	0	0	0	0
		gtt	gtt	gtt	gtt	gtt	gtt	gtt	gtt	gct	gtt	gct	gtt	gtt	gtc	gtt	gtt	gtc	gtt	gtt	gtt	gtt	gtt	gtt	gtt	gtt	gtt	gtt	gtt	gtt	gtt	gtt	gtt	gtg		537	0	0	0	0	0	0	0	0	0	0	0	0	28
		ggt	ggt	ggt	ggt	ggt	ggt	ggt	ggt	ggt	ggt	ggt	ggt	ggt	ggt	ggt	ggt	ggt	ggt	ggt	ggt	ggt	ggt	ggt	ggt	ggt	ggt	ggt	ggt	ggt	ggt	ggt	ggt	ggt		538	0	0	0	0	0	0	0	0	0	0	0	0	0
		gct	gct	cct	gct	gct	gct	gct	gct	cct	gct	cct	gct	gct	cct	gct	gct	gct	gct	gct	cct	gct	gct	gct	gct	gct	gct	gct	gct	gct	gct	gcg	gct	gct		539	0	0	0	0	0	0	0	0	0	0	0	0	0
		gct	gct	gct	gct	gct	gct	gct	gct	gct	gct	gct	gct	gct	gct	gct	gct	gct	gct	gct	gct	gct	gct	gct	gct	gct	gct	gct	gct	gct	gct	gct	gct	gct		540	0	0	0	0	0	0	0	0	0	0	0	0	0
		ggt	ggt	ggt	ggt	ggt	ggt	ggt	ggt	ggt	ggt	ggt	ggt	ggt	ggt	ggt	ggt	ggt	ggt	ggt	ggt	ggt	ggt	ggt	ggt	ggt	ggt	ggt	ggt	ggt	ggt	ggt	ggt	ggt		541	0	0	0	0	0	0	0	0	0	0	0	0	0
		ggt	ggt	gct	ggt	gct	ggt	ggt	gct	ggt	ggt	ggt	ggt	ggt	gct	ggt	ggt	ggt	ggt	ggt	ggt	ggt	gct	ggt	ggt	agt	ggt	ggt	ggt	ggt	ggt	ggt	ggt	ggt		542	0	0	0	0	0	0	0	0	0	0	0	0	0
		cct	cct	cct	cct	cct	cct	cct	cct	cct	cct	cct	cct	cct	cct	cct	cct	cct	cct	cct	cct	cct	cct	cct	cct	cct	cct	cct	cct	cct	cct	cct	cct	cct		543	0	0	0	0	0	0	0	0	0	0	0	0	0
		ggt	ggc	ggt	ggt	ggt	ggt	ggt	ggt	ggt	ggt	ggt	ggt	ggt	ggt	ggt	ggt	ggt	ggt	ggt	ggt	ggt	ggt	ggt	ggt	ggt	ggt	ggt	ggt	ggt	ggt	ggt	ggt	ggt		544	0	0	0	0	0	0	0	0	0	0	0	0	0
		cct	cct	cct	cct	cct	cct	cct	cct	cct	cct	cct	cct	cct	ccc	cct	cct	cct	cct	cct	cct	cct	cct	cct	cct	cct	cct	cct	cct	cct	cct	cct	cct	cct		545	0	0	0	0	0	0	0	0	0	0	0	0	0
		gct	gct	gct	gct	gct	gct	gct	gct	gct	gct	gct	gct	gct	gct	gct	gct	gct	gct	gct	gct	gct	gct	gct	gct	gct	gct	gct	gct	gct	gct	gct	gct	gct		546	0	0	0	0	0	0	0	0	0	0	0	0	0
		ggc	ggc	ggc	ggc	ggc	ggc	ggc	ggc	ggc	ggc	gga	ggc	ggc	ggg	ggc	ggc	ggc	ggc	ggc	ggc	ggc	ggc	ggc	ggc	ggc	ggc	ggc	ggc	ggc	ggc	ggc	ggc	ggc		547	0	0	0	0	0	0	0	0	0	0	0	0	0
		cct	cct	tct	tct	cct	cct	cct	tct	cct	cct	cct	cct	cct	cct	cct	cct	cct	cct	cct	cct	cct	cct	cct	cct	cct	tct	cct	cct	cct	tct	cct	cct	ccc		548	0	0	0	0	0	0	0	0	0	0	0	0	0
		ggt	ggt	ggt	ggt	ggt	agt	ggt	ggt	ggt	ggt	ggt	ggt	ggt	ggt	ggt	ggt	ggt	ggt	ggt	ggt	ggt	ggt	ggt	ggt	ggt	ggt	ggt	ggt	ggt	ggt	ggt	ggt	ggt		549	0	0	0	0	0	0	0	0	0	0	0	0	0
		gga	gga	gga	gga	gga	gga	gga	gga	gga	gga	gga	gga	gga	gga	gga	gga	gga	gga	gga	gga	gga	gga	gga	gga	gga	gga	gga	gga	gga	gga	gga	gga	gga		550	0	0	0	0	0	0	0	0	0	0	0	0	0
		atc	atc	atc	atc	atc	atc	atc	atc	atc	atc	atc	atc	att	atc	atc	atc	atc	atc	atc	atc	atc	atc	atc	atc	atc	atc	atc	atc	atc	atc	atc	atc	atc		551	0	0	0	0	0	0	0	0	1	32	0	0	0
		cca	cca	cca	cca	cca	cca	cca	ccc	cca	cca	cca	cca	cca	cca	cca	cca	ccg	cca	cca	cca	cca	cca	cca	cca	cca	cca	cca	cca	cca	cca	cca	cca	cca		552	0	0	0	0	0	0	0	0	0	0	0	0	0
		gga	gga	gga	ggg	gga	gga	ggg	gga	gga	gga	gga	gga	gga	gga	gga	gga	gga	gga	gga	gga	gga	gga	gga	gga	gga	gga	gga	gga	gga	gga	gga	gga	gga		553	0	0	0	0	0	0	0	0	0	0	0	0	0
		gag	gag	gag	gaa	gag	gag	gaa	gag	gag	gag	gag	gag	gag	gag	gag	gag	gag	gag	gag	gag	gaa	gag	gag	gag	gag	gag	gag	gag	gag	gag	gaa	gaa	gag		554	0	0	0	0	0	0	0	0	0	0	0	0	0
		aga	aga	aga	aga	aga	aga	aga	aga	aga	cga	aga	aga	aga	aga	aga	aga	aga	aga	aga	aga	aga	aga	aga	aga	aga	aga	aga	aga	aga	aga	aga	aga	aga		555	0	0	0	0	0	0	0	0	0	0	0	0	0
		ggt	ggt	ggt	ggt	ggt	ggt	ggt	ggt	ggt	ggt	ggt	ggt	ggt	ggt	ggt	ggc	ggt	ggt	ggt	ggt	ggt	ggt	ggt	ggt	gga	ggt	ggt	ggt	ggt	ggt	ggt	ggt	ggt		556	0	0	0	0	0	0	0	0	0	0	0	0	0
		gtt	gtt	gtc	gtt	gtt	gtt	gtt	gtt	gtt	gtc	gtt	gtt	gtt	gtt	gtt	gtt	gtt	gtt	gca	gtt	gct	gtt	gtt	gtt	gtt	gtt	gtt	gct	gtt	gtt	gtt	gct	gtt		557	0	0	0	0	0	0	0	0	0	0	0	0	27
		gct	gct	gct	gct	gct	gct	gct	gct	gct	gct	gct	gct	gct	gca	gct	gct	gct	gct	gct	gct	gct	gct	gct	gct	gct	gct	gct	gct	gct	gct	gct	gct	gcc		558	0	0	0	0	0	0	0	0	0	0	0	0	0
		ggt	ggt	ggt	ggt	ggt	ggt	ggt	ggt	ggt	ggt	ggt	ggt	ggt	ggt	ggt	ggt	ggt	ggt	ggt	ggt	ggt	ggt	ggt	ggt	ggt	ggt	ggt	ggt	ggt	ggt	ggt	ggt	ggt		559	0	0	0	0	0	0	0	0	0	0	0	0	0
		gtt	gtt	gtt	gtt	gtt	gtt	gtt	gtt	gtt	gtt	gtt	gtt	gtt	gtt	gtt	gtt	gtt	gtt	gtt	gtt	att	gtt	gtt	gtt	gtt	gtt	gtt	att	gtt	gtt	gtt	att	gtt		560	0	0	0	0	0	0	0	0	3	0	0	0	30
		cca	cca	cca	cca	cca	cca	cct	cca	cca	cca	cca	cca	cca	cca	cca	cca	cca	ccg	cca	cca	cca	cca	cca	cca	cca	cca	cca	cca	cca	cca	cca	cca	ccc		561	0	0	0	0	0	0	0	0	0	0	0	0	0
		gga	gga	gga	gga	gga	gga	gga	gga	gga	gga	gga	gga	gga	gga	gga	gga	gga	gga	gga	gga	gga	gga	gga	gga	gga	gga	gga	gga	gga	gga	gga	gga	gga		562	0	0	0	0	0	0	0	0	0	0	0	0	0
		ggc	ggc	ggc	ggc	ggc	ggc	ggc	ggc	ggc	ggc	ggc	ggc	ggc	ggc	ggc	ggc	ggc	ggc	ggc	ggc	ggc	ggc	ggc	ggc	ggc	ggc	ggc	ggc	ggc	ggc	ggc	ggc	ggc		563	0	0	0	0	0	0	0	0	0	0	0	0	0
		aag	aag	aag	aag	aag	aag	aag	aag	aag	aag	aag	aag	aag	aag	aag	aag	aag	aag	aag	aag	aag	aag	aag	aag	aaa	aag	aag	aag	aag	aag	aag	aag	aag		564	0	0	0	0	0	0	0	0	0	0	0	0	0
		ggt	ggt	ggt	ggt	ggt	ggc	ggt	ggt	ggt	ggt	ggt	ggt	ggt	ggt	ggt	ggt	ggt	ggt	ggt	ggt	ggt	ggt	ggt	gga	ggt	ggt	ggt	ggt	ggt	ggt	ggt	ggt	ggt		565	0	0	0	0	0	0	0	0	0	0	0	0	0
		gaa	gag	gaa	gaa	gaa	gaa	gaa	gaa	gaa	gaa	gaa	gaa	gaa	gag	gaa	gaa	gaa	gaa	gaa	gaa	gaa	gaa	gaa	gaa	gaa	gaa	gaa	gaa	gaa	gaa	gaa	gaa	gaa		566	0	0	0	0	0	0	0	0	0	0	0	0	0
		aag	aag	aag	aag	aag	aag	aag	aag	aag	aag	aag	aag	aag	aag	aag	aag	aag	aag	aag	aag	aag	aag	aag	aag	aag	aag	aag	aag	aag	aag	aag	aag	aag		567	0	0	0	0	0	0	0	0	0	0	0	0	0
		ggt	ggt	ggt	ggt	ggt	ggt	ggt	ggt	ggt	ggt	gga	ggt	ggt	ggt	ggt	ggt	ggt	ggt	ggt	ggt	ggt	ggc	ggt	ggt	ggt	ggt	ggt	ggt	ggt	ggt	ggt	ggt	ggt		568	0	0	0	0	0	0	0	0	0	0	0	0	0
		gcc	gcc	ccc	gcc	ccc	gcc	gcc	gcc	ccc	ccc	cct	gcc	gcc	gcc	gcc	gct	gcc	gcc	gcc	ccc	ccc	gcc	gcc	gcc	gcc	gcc	cct	ccc	gcc	gcc	ccc	gcc	ccc		569	0	0	0	0	0	0	0	0	0	0	0	0	0
		cca	cca	cca	cca	cca	cca	cca	cca	cca	cca	cca	cca	cca	cca	cca	cca	cca	cca	cca	cca	cca	cca	cca	cca	cca	cca	cca	cca	ccg	cca	cca	cca	cca		570	0	0	0	0	0	0	0	0	0	0	0	0	0
		ggt	ggt	ggt	ggt	ggt	ggt	ggt	ggt	ggt	ggt	ggt	ggt	ggt	ggc	ggt	ggt	ggt	ggt	ggt	ggt	ggc	ggt	ggt	ggt	ggt	ggt	ggt	ggt	ggt	ggt	ggt	ggt	ggt		571	0	0	0	0	0	0	0	0	0	0	0	0	0
		ctg	ctg	ctg	ctg	ctg	ctg	ctg	ctg	ctg	ctg	ctg	ctg	ctg	ctg	ctg	ctg	ctg	ctg	ctg	ctg	ctg	ctg	ctg	ctg	ctg	ctg	ctg	ctg	ctg	ctg	ctg	ctg	ctg		572	0	0	0	0	0	0	0	33	0	0	0	0	0
		aga	aga	aga	aga	aga	aga	aga	aga	aga	aga	aga	aga	aga	aga	aga	aga	aga	aga	aga	aga	aga	aga	aga	aga	aga	aga	aga	aga	aga	aga	aga	aga	aga		573	0	0	0	0	0	0	0	0	0	0	0	0	0
		ggt	ggt	ggt	ggt	ggt	ggt	ggt	ggt	ggt	ggt	ggt	ggt	ggt	ggt	ggc	ggt	ggt	ggt	ggt	ggt	ggt	ggt	ggt	ggt	ggt	ggt	ggt	ggt	ggt	ggt	ggt	ggt	ggc		574	0	0	0	0	0	0	0	0	0	0	0	0	0
		gat	gat	gat	gat	gat	gat	gat	gat	gat	gat	gat	gat	gat	gat	gat	gat	gac	gat	gat	gat	gat	gat	gat	gat	gat	gat	gat	gat	gat	gat	gat	gat	gat		575	0	0	0	0	0	0	0	0	0	0	0	0	0
		gtt	gct	act	act	act	act	gct	gct	gct	act	act	gct	act	gct	gct	act	act	act	act	act	act	acg	act	act	act	act	act	gct	gct	act	act	acg	act		576	0	0	0	0	0	0	0	0	0	0	0	0	1
		ggt	ggt	ggt	ggt	ggt	ggt	ggt	ggt	ggt	ggt	ggt	ggt	ggt	ggt	ggt	ggt	ggt	ggt	ggt	ggt	ggc	ggt	ggt	ggt	ggt	ggt	ggt	ggt	ggt	ggt	ggt	ggt	ggt		577	0	0	0	0	0	0	0	0	0	0	0	0	0
		gca	gcc	gca	gca	gca	gca	gca	gca	gca	gca	gca	gca	gca	gca	gca	gca	gcg	gca	gca	gcg	gca	gca	gca	gca	gcc	gca	gca	gca	gca	gca	gca	gca	gcg		578	0	0	0	0	0	0	0	0	0	0	0	0	0
		aca	act	aca	act	aca	aca	acc	aca	aca	aca	act	aca	act	aca	aca	aca	acg	act	aca	aca	aca	aca	aca	aca	aca	aca	act	aca	aca	aca	act	act	acg		579	0	0	0	0	0	0	0	0	0	0	0	0	0
		gga	gga	gga	gga	gga	gga	gga	gga	gga	gga	gga	gga	gga	gga	gga	gga	gga	gga	gga	gga	gga	gga	gga	gga	gga	gga	gga	gga	gga	gga	gga	gga	gga		580	0	0	0	0	0	0	0	0	0	0	0	0	0
		aga	aga	aga	aga	aga	aga	aga	aga	aga	aga	aga	aga	aga	aga	aga	aga	aga	aga	aga	aga	aga	aga	aga	aga	aga	aga	aga	aga	aga	aga	aga	aga	aga		581	0	0	0	0	0	0	0	0	0	0	0	0	0
		gat	gat	gat	gat	gat	gat	gat	gat	gat	gat	gat	gat	gat	gat	gac	gat	gat	gat	gat	gat	gat	gat	gat	gat	gat	gat	gat	gat	gat	gat	gat	gat	gat		582	0	0	0	0	0	0	0	0	0	0	0	0	0
		ggt	ggt	ggt	ggt	ggc	ggt	ggt	ggt	ggt	ggt	ggt	ggt	ggt	ggt	ggt	ggt	ggt	ggt	ggt	ggt	ggt	ggt	ggt	ggt	ggt	ggt	ggt	ggt	ggt	ggt	ggt	ggt	ggt		583	0	0	0	0	0	0	0	0	0	0	0	0	0
		gct	gct	gct	tct	gct	gct	gct	gct	gct	gct	gct	gct	gct	gcc	gct	gct	gct	gct	gct	gct	gct	gct	gct	gct	gct	gct	gcc	gct	gct	gct	gct	gct	gct		584	0	0	0	0	0	0	0	0	0	0	0	0	0
		cgt	cgt	cgt	cgt	cgg	cgt	cgt	cgt	cgt	cgt	cgt	cgt	cgt	cgt	cgc	cgt	cgt	cgt	cgt	cgt	cgt	cgt	cgt	cgt	cgt	cgt	cgt	cgt	cgt	cgt	cgt	cgt	cgt		585	0	0	0	0	0	0	0	0	0	0	0	0	0
		ggt	ggt	ggt	ggt	ggt	ggt	ggt	ggt	ggt	ggt	ggt	ggt	ggt	ggt	ggt	ggt	ggt	ggt	ggt	ggt	ggt	ggt	ggt	ggt	ggt	ggt	ggt	ggt	ggt	ggt	ggt	ggt	ggt		586	0	0	0	0	0	0	0	0	0	0	0	0	0
		ctc	ctc	ctc	ctc	ctc	ctc	ctc	ctc	ctc	ctc	ctc	ctc	ctc	ctc	ctc	ctc	ctc	ctc	ctc	ctt	ctc	ctc	ctc	ctc	ctc	ctg	ctc	ctc	ctt	ctc	ctg	ctc	ctc		587	0	0	0	0	2	29	0	2	0	0	0	0	0
		cct	cct	cct	cct	cct	cct	cct	cct	cct	cct	cct	cct	cct	cct	cct	cct	cct	cct	cct	cct	cct	cct	cct	cct	cct	cct	cct	cct	cct	cct	cct	cct	cct		588	0	0	0	0	0	0	0	0	0	0	0	0	0
		ggt	ggt	ggt	ggt	ggt	ggt	ggt	ggt	ggt	ggt	ggc	ggt	ggt	ggt	ggt	ggt	ggt	ggt	ggt	ggt	ggt	ggt	ggt	ggt	ggt	ggt	ggt	ggt	ggt	ggt	ggt	ggt	ggt		589	0	0	0	0	0	0	0	0	0	0	0	0	0
		gct	gct	gct	gct	gct	gct	gct	gct	gct	gct	gct	gct	gct	gct	gct	gct	gct	gct	gct	gct	gct	gcc	gct	gct	gct	gct	gct	gct	gct	gct	gcc	gct	gct		590	0	0	0	0	0	0	0	0	0	0	0	0	0
		att	att	att	att	att	att	att	att	att	att	atc	att	att	att	att	att	atc	att	att	att	att	att	att	att	att	att	att	att	att	att	att	att	att		591	0	0	0	0	0	0	0	0	31	2	0	0	0
		ggt	ggt	ggt	ggt	ggt	ggt	ggt	ggt	ggt	ggt	ggt	ggt	ggt	ggt	ggt	ggt	ggt	ggt	ggt	ggt	ggt	ggt	ggt	ggt	ggt	ggt	ggt	ggt	ggt	ggt	ggt	ggt	ggt		592	0	0	0	0	0	0	0	0	0	0	0	0	0
		gct	gct	gct	tcc	gct	gct	tcc	gct	gct	gct	gct	gct	gct	gct	gct	gct	gct	gct	gct	gct	gct	gct	gct	gct	gct	gct	gct	gct	gct	gct	tcc	tcc	gct		593	0	0	0	0	0	0	0	0	0	0	0	0	0
		cct	cct	cct	cct	cct	cct	cct	cct	cct	cct	cct	cct	cct	ccc	cct	cct	cct	cct	cct	cct	cct	cct	cct	cct	ccc	cct	cct	cct	cct	cct	cct	cct	cct		594	0	0	0	0	0	0	0	0	0	0	0	0	0
		ggc	ggc	ggc	ggt	ggc	ggc	ggc	ggc	ggc	ggc	ggc	ggc	ggc	ggc	ggc	ggc	ggc	ggc	ggc	ggc	ggc	ggc	ggg	ggc	ggc	ggc	ggc	ggc	ggc	ggc	ggc	ggc	gga		595	0	0	0	0	0	0	0	0	0	0	0	0	0
		cct	cct	cct	cct	cct	cct	cct	ccg	cct	cct	cct	cct	cct	cct	cct	cct	cct	cct	cct	cct	cct	cct	cct	cct	cct	cct	cct	cct	cct	cct	cct	cct	cct		596	0	0	0	0	0	0	0	0	0	0	0	0	0
		gct	gct	gct	gct	gct	gct	gct	gct	gct	gct	gct	gct	gct	gct	gct	gct	gct	gct	gct	gct	gct	gct	gct	gct	gct	gct	gct	gct	gct	gct	gct	gct	gct		597	0	0	0	0	0	0	0	0	0	0	0	0	0
		ggt	ggt	ggt	ggt	ggt	ggt	ggt	ggt	ggt	ggt	ggt	ggt	ggt	ggt	ggt	ggt	ggt	ggt	ggt	ggt	ggt	ggt	ggt	ggt	ggt	ggt	ggt	ggt	ggt	ggt	ggt	ggt	ggt		598	0	0	0	0	0	0	0	0	0	0	0	0	0
		ggt	ggt	ggt	ggt	ggt	ggt	ggt	ggt	ggt	ggt	ggt	ggt	ggt	ggt	ggt	ggt	ggt	ggt	ggt	ggt	ggt	ggt	ggt	ggt	ggt	ggt	ggt	ggt	ggt	ggt	ggt	ggt	ggt		599	0	0	0	0	0	0	0	0	0	0	0	0	0
		gct	gct	gct	gct	gct	gct	gct	gct	gct	gct	gct	gct	gct	gct	gct	gct	gct	act	gct	gct	gct	gct	gct	gct	gct	gct	gct	gct	gct	gct	gct	gcc	gct		600	0	0	0	0	0	0	0	0	0	0	0	0	0
		ggt	ggt	ggt	ggt	ggt	ggt	ggt	ggt	ggt	ggt	ggt	ggt	ggt	ggt	ggt	ggt	ggc	ggt	ggt	ggt	ggt	ggt	ggt	ggt	ggt	ggt	ggt	ggt	ggt	ggt	ggt	gga	ggt		601	0	0	0	0	0	0	0	0	0	0	0	0	0
		gat	gac	gat	gat	gat	gat	gat	gat	gac	gat	gat	gat	gat	gat	gat	gat	gat	gat	gat	gat	gat	gat	gat	gat	gat	gat	gaa	gat	gat	gat	gat	gag	gat		602	0	0	0	0	0	0	0	0	0	0	0	0	0
		cgg	cgg	cgg	cgg	cgg	cgg	cgg	cgg	cgg	cgg	cga	cgg	cgg	cgg	cgg	cgg	cgg	cgg	cgg	cgg	cgg	cgg	cgg	cgg	cgg	cgg	cgg	cgg	cgg	cgg	cgg	cgg	cgg		603	0	0	0	0	0	0	0	0	0	0	0	0	0
		ggt	ggt	ggt	ggt	ggt	ggt	ggt	ggt	ggt	ggt	gga	ggt	ggt	ggt	ggt	ggt	ggt	ggt	ggt	ggt	ggt	gga	ggt	ggt	ggt	ggt	ggt	ggt	ggt	ggt	ggt	ggt	ggt		604	0	0	0	0	0	0	0	0	0	0	0	0	0
		gaa	gaa	gaa	gaa	gaa	gaa	gaa	gaa	gaa	gaa	gaa	gaa	gaa	gaa	gaa	gaa	gaa	gaa	gaa	gaa	gaa	gaa	gaa	gaa	gaa	gaa	gaa	gaa	gaa	gaa	gaa	gaa	gaa		605	0	0	0	0	0	0	0	0	0	0	0	0	0
		gga	gga	gga	gga	gga	gca	gga	gga	gca	gga	gca	ggt	gga	gga	gga	gga	gga	gga	gga	gga	gga	gga	ggt	gga	gga	gga	gga	gga	gga	gga	gga	gga	gga		606	0	0	0	0	0	0	0	0	0	0	0	0	0
		ggt	ggt	ggt	ggt	ggt	ggt	ggt	ggt	ggt	ggc	ggt	ggt	ggt	ggt	ggt	ggt	ggt	ggt	ggt	ggg	ggt	ggt	ggt	ggt	ggt	ggt	ggt	ggt	ggt	ggt	ggt	ggt	ggt		607	0	0	0	0	0	0	0	0	0	0	0	0	0
		cct	cct	cct	cct	cct	cct	cct	cct	tct	cct	cct	cct	cct	cct	cct	cct	cct	cct	cct	cct	cct	cct	cct	cct	cct	cct	cct	cct	cct	cct	cct	ccc	cct		608	0	0	0	0	0	0	0	0	0	0	0	0	0
		gct	gct	gct	gcc	gct	gct	gct	gct	gct	gct	tct	gct	gct	gct	gct	gct	gct	gct	gct	gct	gct	gct	gct	gct	gct	gct	gct	gct	gct	gct	gct	gct	gct		609	0	0	0	0	0	0	0	0	0	0	0	0	0
		ggt	ggt	ggt	ggt	ggt	ggt	ggt	ggt	ggt	ggt	ggt	ggt	ggt	ggt	ggt	ggt	ggt	ggt	ggt	ggt	ggt	ggt	ggt	ggt	ggt	ggt	ggt	ggt	ggt	ggt	ggt	ggt	ggc		610	0	0	0	0	0	0	0	0	0	0	0	0	0
		cct	cct	cct	ccc	ccc	cct	ccc	ccc	cct	cct	ccc	ccc	cct	cct	ccc	ccc	cct	ccc	cct	ccc	ccc	cct	ccc	gcc	cct	gcc	cca	ccc	ccc	cct	ccc	cct	cct		611	0	0	0	0	0	0	0	0	0	0	0	0	0
		gct	gcc	gct	tct	gct	gct	gct	gct	gct	gca	gct	gct	gct	gct	gct	gct	gct	gct	gct	gct	gct	gct	gct	gct	gct	gct	gct	gct	gct	gct	gct	gct	gct		612	0	0	0	0	0	0	0	0	0	0	0	0	0
		ggt	ggt	ggt	ggt	ggt	ggt	ggt	ggt	ggt	ggt	ggt	ggt	ggt	ggt	ggt	ggt	ggt	ggt	ggt	ggt	ggt	ggt	ggt	ggt	ggt	ggt	ggt	ggc	ggc	ggt	ggt	ggt	ggt		613	0	0	0	0	0	0	0	0	0	0	0	0	0
		cct	cct	cct	cct	cct	cct	cct	cct	cct	ccc	cct	cct	cct	cct	cct	cct	cct	cct	cct	cct	cct	cct	cct	cct	cct	cct	cct	cct	cct	cct	cct	cct	ccg		614	0	0	0	0	0	0	0	0	0	0	0	0	0
		gct	gct	gct	gct	gct	gct	gct	gct	gct	gct	gct	gct	gct	gct	gct	gct	gcc	gct	gca	gct	gct	gct	gct	gct	gct	gcc	gct	gct	gct	gct	gct	gct	gct		615	0	0	0	0	0	0	0	0	0	0	0	0	0
		ggt	ggt	ggt	ggt	ggt	ggt	ggt	ggt	ggt	ggt	ggt	ggt	ggt	ggt	ggt	ggt	ggt	ggt	ggt	ggt	ggt	ggt	ggt	ggt	ggt	ggt	ggt	ggt	ggt	ggt	ggt	ggt	ggt		616	0	0	0	0	0	0	0	0	0	0	0	0	0
		gcc	gcc	gcc	gcc	gcc	gcc	gcc	gcc	gca	gcc	gcc	gcc	gcc	gcc	gcc	gcc	gcc	gcc	gcc	gcc	gct	gcc	gcc	gcc	gca	gcc	gcc	gcc	gcc	gcc	gcc	gcc	gcc		617	0	0	0	0	0	0	0	0	0	0	0	0	0
		cgt	cgt	cgt	cgt	cgt	cgt	cgt	cgt	cgt	cgt	cgt	cgt	cgt	cgt	cgt	cgt	cgt	cgt	cgt	cgt	cgt	cgt	cgt	cgt	cgt	cgt	cgt	cgt	cgt	cgt	cgt	cgt	cgt		618	0	0	0	0	0	0	0	0	0	0	0	0	0
		ggt	ggt	ggt	ggt	ggt	ggt	ggt	ggt	ggt	ggt	ggt	ggt	ggc	ggt	ggt	ggt	ggt	ggt	ggt	ggt	ggt	ggt	ggt	ggg	ggg	ggt	ggt	ggt	ggt	ggt	ggt	ggt	ggc		619	0	0	0	0	0	0	0	0	0	0	0	0	0
		atc	att	atc	att	atc	atc	att	atc	atc	atc	atc	atc	atc	att	atc	atc	atc	atc	atc	atc	atc	atc	atc	atc	atc	atc	atc	atc	atc	atc	att	att	atc		620	0	0	0	0	0	0	0	0	6	27	0	0	0
		cct	cct	cct	cct	cct	cct	cct	cct	cct	cct	cct	cct	cct	cct	cct	cct	cct	cct	cct	cct	cct	cct	cct	cct	cct	cct	cct	cct	cct	cct	cct	cct	cct		621	0	0	0	0	0	0	0	0	0	0	0	0	0
		ggt	ggt	ggt	ggt	ggt	ggt	ggt	ggt	ggt	ggt	ggt	ggt	ggt	ggt	ggt	ggt	ggt	ggt	ggt	ggt	ggt	ggt	ggt	ggt	ggt	ggt	ggt	ggt	ggt	ggt	ggt	ggt	ggt		622	0	0	0	0	0	0	0	0	0	0	0	0	0
		gaa	gaa	gaa	gaa	gaa	gaa	gaa	gaa	gaa	gaa	gaa	gaa	gaa	gaa	gaa	gaa	gaa	gaa	gaa	gaa	gaa	gaa	gaa	gag	gaa	gaa	gaa	gag	gaa	gag	gaa	gaa	gaa		623	0	0	0	0	0	0	0	0	0	0	0	0	0
		cgt	cgt	cgt	cgt	cgt	cgt	cgt	cgt	cgc	cgt	cgt	cgc	cgt	cgt	cgt	cgt	cgt	cgt	cgt	cgc	cgt	cgt	cgt	cgt	cgt	cgc	cgt	cgc	cgt	cgc	cgt	cgt	cgt		624	0	0	0	0	0	0	0	0	0	0	0	0	0
		ggt	ggt	ggt	ggt	ggt	ggt	ggt	ggt	ggt	ggt	ggt	ggt	ggt	ggt	ggt	ggt	ggt	ggt	ggt	ggt	ggt	ggt	ggt	ggt	ggt	ggt	ggt	gga	ggt	ggt	ggt	gga	ggt		625	0	0	0	0	0	0	0	0	0	0	0	0	0
		gag	gag	gag	gag	gag	gag	gag	gag	gag	gag	gag	gag	gag	gag	gag	gag	gag	gag	gag	gag	gaa	gag	gag	gag	gag	gag	gag	gaa	gag	gag	gag	gag	gag		626	0	0	0	0	0	0	0	0	0	0	0	0	0
		cct	cct	cct	cct	cct	cct	cct	cct	cct	cct	cct	cct	cct	cct	cct	cct	cct	cct	cct	cct	cct	cct	cct	cct	cct	cct	cct	cct	cct	cct	cct	cct	cct		627	0	0	0	0	0	0	0	0	0	0	0	0	0
		ggt	ggt	ggt	ggt	ggt	ggt	ggt	ggt	ggt	ggt	ggt	ggt	ggt	ggt	ggt	ggt	ggt	ggt	ggt	ggt	ggt	ggt	ggt	ggt	ggt	ggt	ggt	ggt	ggt	ggt	ggc	ggt	ggt		628	0	0	0	0	0	0	0	0	0	0	0	0	0
		ccc	ccc	ccc	ccc	cct	ccc	cct	cct	ccc	ccc	cct	ccc	ccc	cct	ccc	ccc	ccc	ccc	cct	cct	cct	ccc	ccc	cct	ccc	cct	cct	ccc	ccc	ccc	ccc	ccc	ccc		629	0	0	0	0	0	0	0	0	0	0	0	0	0
		gta	gta	gta	gta	gta	gta	gta	gta	gta	gta	gta	gta	gta	gta	gta	gta	gta	gta	gta	gta	gta	gta	gta	gta	gta	gta	gta	gta	gta	gta	gta	gta	gta		630	0	0	0	0	0	0	0	0	0	0	0	0	0
		ggt	ggt	ggt	ggt	ggc	ggt	ggt	ggt	ggt	ggt	ggt	ggc	ggt	ggt	ggt	ggt	ggt	ggt	ggt	ggt	ggt	ggt	ggt	ggt	ggt	ggt	ggt	ggt	ggt	ggt	ggt	ggt	ggt		631	0	0	0	0	0	0	0	0	0	0	0	0	0
		cct	cct	cct	cct	cct	cct	cct	cct	cct	cct	cct	cct	cct	cct	cct	cct	cct	cct	cct	cct	cct	ccc	cct	cct	cct	cct	cct	cct	cct	cct	cct	cct	ccc		632	0	0	0	0	0	0	0	0	0	0	0	0	0
		agt	agt	agt	agt	agt	agt	agt	agt	agt	agt	agt	agt	agt	agt	agt	agt	agt	agt	agt	agt	agt	aat	agt	agt	aat	agt	aat	agt	agt	agt	agt	agt	agt		633	0	0	0	0	0	0	0	0	0	0	0	0	0
		gga	gga	gga	gga	gga	gga	gga	gga	gga	gga	gga	gga	gga	gga	gga	gga	gga	gga	gga	gga	gga	gga	gga	gga	gga	gga	gga	gga	gga	gga	gga	gga	gga		634	0	0	0	0	0	0	0	0	0	0	0	0	0
		ttt	ttt	ttt	ttt	ttt	ttt	ttt	ttt	ttt	ttt	ttt	ttt	ttt	ttt	ttt	ttt	ttt	ttt	ttt	ttt	ttt	ttt	ttt	ttt	ttt	ttt	ttt	ttt	ttt	ttt	ttt	ttt	ttt		635	33	0	0	0	0	0	0	0	0	0	0	0	0
		gct	gct	gct	gct	gct	gct	gct	gct	gct	gct	gct	gct	gct	gct	gct	gct	gct	gct	gcc	gct	gct	gct	gct	gct	gct	gct	gct	gct	gct	gct	gct	gct	gct		636	0	0	0	0	0	0	0	0	0	0	0	0	0
		gga	gga	ggt	gga	gga	gga	gga	gga	gga	gga	gga	gga	gga	gga	gga	gga	gga	gga	gga	gga	gga	gga	gga	gga	gga	gga	gga	gga	gga	gga	gga	gga	gga		637	0	0	0	0	0	0	0	0	0	0	0	0	0
		cct	cct	cct	cct	ccc	cct	cct	cct	cct	cct	cct	cct	cct	cct	cct	cct	cct	cct	cct	cct	cct	ccc	cct	cct	cct	cct	cct	cct	cct	cct	ccc	cct	cct		638	0	0	0	0	0	0	0	0	0	0	0	0	0
		cct	cct	cct	cct	cct	cct	cct	cct	cct	cct	cct	cct	cct	cct	cct	cct	cct	cct	cct	cct	cct	cct	cct	cct	cct	cct	cct	cct	cct	cct	cct	cct	cct		639	0	0	0	0	0	0	0	0	0	0	0	0	0
		ggt	ggt	ggt	ggt	ggt	ggt	ggt	ggt	ggt	ggt	ggt	ggt	ggt	ggt	ggt	ggt	ggt	ggt	ggt	ggt	ggt	ggt	ggt	ggt	ggt	ggt	ggt	ggt	ggt	ggt	ggt	ggt	ggt		640	0	0	0	0	0	0	0	0	0	0	0	0	0
		gca	gca	gca	gca	gca	gca	gca	gca	gca	gca	gca	gca	gca	gca	gca	gca	gca	gca	gca	gca	gca	gca	gca	gca	gca	gca	gca	gca	gca	gca	gca	gca	gca		641	0	0	0	0	0	0	0	0	0	0	0	0	0
		gct	gct	gct	gct	gct	gct	gct	gct	gct	gct	gct	gct	gct	gct	gct	gct	gct	gct	gct	gct	gct	gct	gct	gct	gct	gct	gcc	gct	gct	gct	gct	gct	gct		642	0	0	0	0	0	0	0	0	0	0	0	0	0
		ggt	ggt	ggt	ggt	ggt	ggt	ggt	ggt	ggt	ggt	ggt	ggt	ggt	ggt	ggt	ggt	ggt	ggt	ggt	ggt	ggt	ggt	ggt	ggt	ggt	ggt	ggt	ggt	ggt	ggt	ggt	ggt	ggt		643	0	0	0	0	0	0	0	0	0	0	0	0	0
		cag	cag	cag	cag	cag	cag	cag	cag	cag	cag	cag	cag	cag	cag	cag	caa	cag	cag	cag	cag	cag	cag	cag	cag	caa	cag	cag	cag	cag	cag	cag	caa	cag		644	0	0	0	0	0	0	0	0	0	0	0	0	0
		cct	cct	cct	cct	cct	cct	cct	cct	cct	cct	cct	cct	cct	cct	cct	cct	ccg	cct	cct	cct	cct	cct	cct	cct	cct	cct	cct	cct	cct	cct	cct	cct	cct		645	0	0	0	0	0	0	0	0	0	0	0	0	0
		ggt	ggt	ggt	ggt	ggt	ggt	ggt	ggt	ggt	ggt	ggt	ggt	ggt	ggt	ggt	ggt	ggt	ggt	ggt	ggt	ggt	ggt	ggt	ggc	ggt	ggt	ggt	ggt	ggt	ggt	ggt	ggt	ggt		646	0	0	0	0	0	0	0	0	0	0	0	0	0
		gct	gct	gct	gct	gct	gct	gct	gct	gct	gct	gct	gct	gct	gct	gct	gct	gct	gct	gct	gct	gct	gct	gct	gct	gct	gct	gct	gct	gct	gct	gct	gct	gct		647	0	0	0	0	0	0	0	0	0	0	0	0	0
		aaa	aaa	aaa	aaa	aaa	aaa	aaa	aaa	aaa	aaa	aaa	aaa	aaa	aaa	aaa	aaa	aaa	aaa	aaa	aaa	aaa	aaa	aaa	aaa	aaa	aaa	aaa	aaa	aaa	aaa	aaa	aaa	aaa		648	0	0	0	0	0	0	0	0	0	0	0	0	0
		ggc	ggc	gga	gga	ggc	ggc	ggc	gga	ggc	ggc	ggt	ggc	ggc	ggc	ggc	ggc	ggc	ggc	ggc	ggc	ggc	ggc	ggc	ggc	ggt	ggc	ggc	ggc	ggc	ggc	ggc	ggc	ggc		649	0	0	0	0	0	0	0	0	0	0	0	0	0
		gag	gaa	gag	gag	gag	gag	gag	gag	gag	gag	gag	gag	gag	gag	gag	gag	gag	gag	gag	gag	gag	gag	gag	gag	gag	gag	gag	gag	gag	gag	gag	gag	gag		650	0	0	0	0	0	0	0	0	0	0	0	0	0
		cgt	cgt	cgt	cgt	cgt	cgt	cgt	cgt	cgt	cgt	cgt	cgt	cgt	cgt	cgt	cgt	cgt	cgt	cgt	cgt	cgt	cgt	cgt	cgt	cgt	cgt	cgt	cgt	cgt	cgt	cgt	cgt	cgt		651	0	0	0	0	0	0	0	0	0	0	0	0	0
		ggg	gga	gga	ggg	ggc	ggg	ggg	ggg	ggg	ggg	ggg	ggg	ggg	gga	ggg	ggg	ggg	ggg	ggg	ggg	gga	ggg	ggg	ggg	gga	ggg	ggg	ggg	ggg	ggg	ggg	ggg	ggg		652	0	0	0	0	0	0	0	0	0	0	0	0	0
		cct	cct	cct	cct	cct	cct	cct	cct	cct	cct	cct	cct	cct	cct	cct	cct	cct	cct	cct	cct	cct	ccc	cct	cct	cct	cct	cct	cct	cct	cct	cct	cct	cct		653	0	0	0	0	0	0	0	0	0	0	0	0	0
		aaa	aaa	aaa	aaa	aaa	aaa	aaa	aaa	aag	aaa	aaa	aaa	aaa	aag	aaa	aaa	aaa	aaa	aaa	aag	aaa	aaa	aaa	aaa	aaa	aaa	aaa	aag	aaa	aaa	aaa	aaa	aaa		654	0	0	0	0	0	0	0	0	0	0	0	0	0
		gga	gga	gga	gga	gga	gga	gga	gga	gga	gga	gga	gga	gga	ggt	gga	gga	gga	gga	gga	gga	gga	gga	gga	gga	ggc	gga	gga	gga	gga	gga	gga	gga	gga		655	0	0	0	0	0	0	0	0	0	0	0	0	0
		cct	cct	cct	cct	ccc	cct	cct	cct	cct	cct	cct	cct	cct	ccg	cct	cca	cca	cct	cct	cct	cct	cct	cct	cct	ccc	cct	cct	cct	cct	cct	cct	cct	ccc		656	0	0	0	0	0	0	0	0	0	0	0	0	0
		aag	aag	aaa	aag	aag	aaa	aag	aag	aag	aag	aag	aag	aag	aag	aag	aag	aag	aag	aag	aag	aag	aag	aag	aag	aag	aag	aag	aag	aag	aag	aag	aag	aag		657	0	0	0	0	0	0	0	0	0	0	0	0	0
		ggt	ggt	ggt	ggt	ggt	ggt	ggt	ggt	ggt	ggt	ggt	ggt	ggt	ggt	ggt	ggt	ggt	ggt	ggt	ggt	ggt	ggt	ggt	ggt	ggt	ggt	ggt	ggt	ggt	ggt	ggt	ggt	ggt		658	0	0	0	0	0	0	0	0	0	0	0	0	0
		gaa	gaa	gaa	gaa	gaa	gaa	gaa	gaa	gaa	gaa	gaa	gaa	gaa	gaa	gaa	gaa	gaa	gaa	gaa	gag	gaa	gaa	gaa	gaa	gaa	gaa	gaa	gaa	gaa	gaa	gaa	gaa	gaa		659	0	0	0	0	0	0	0	0	0	0	0	0	0
		act	aca	act	act	agt	agt	act	agt	agt	act	ggt	agt	gtt	act	agt	act	gct	agt	act	act	gtt	agt	act	agt	agt	agt	att	agt	agt	agt	act	act	agt		660	0	0	0	0	0	0	0	0	1	0	0	0	2
		gga	gga	gga	gga	gga	gga	gga	gga	gga	gga	gga	gga	gga	gga	gga	gga	gga	gga	gga	gga	ggg	gga	gga	gga	gga	gga	gga	gga	gga	gga	gga	gga	gga		661	0	0	0	0	0	0	0	0	0	0	0	0	0
		cca	ccc	cca	cca	cca	cca	cca	cca	cca	cca	cca	cca	cca	cca	cca	cca	ccc	cca	cca	cca	cca	cca	cca	cca	cca	cca	cca	cca	cca	ccg	ccg	cca	cca		662	0	0	0	0	0	0	0	0	0	0	0	0	0
		aca	aca	aca	aca	aca	aca	aca	aca	aca	aca	aca	aca	aca	aca	aca	aca	aca	aca	aca	aca	acg	aca	aca	aca	aca	aca	aca	aca	aca	aca	aca	act	aca		663	0	0	0	0	0	0	0	0	0	0	0	0	0
		ggt	ggt	ggt	ggt	ggt	ggt	ggt	ggt	ggt	ggt	ggt	ggt	ggt	ggt	ggt	ggt	ggt	ggt	ggt	ggt	ggt	ggt	ggt	ggt	ggt	ggt	ggt	ggt	ggt	ggt	ggt	ggt	ggc		664	0	0	0	0	0	0	0	0	0	0	0	0	0
		gct	gcc	gct	gct	gct	gct	gct	gct	gct	gct	gct	gct	gct	gct	gct	gct	gct	gct	gct	gct	gct	gcc	gct	gct	gct	gct	gct	gct	gct	gct	gct	gct	gct		665	0	0	0	0	0	0	0	0	0	0	0	0	0
		att	att	att	att	att	att	att	atc	att	att	att	att	atc	att	att	att	att	att	atc	att	att	att	att	att	att	att	att	att	att	att	att	att	att		666	0	0	0	0	0	0	0	0	30	3	0	0	0
		ggc	ggg	ggc	ggc	ggc	ggc	ggc	ggc	ggc	ggc	ggc	ggc	ggc	ggg	ggc	ggt	ggc	ggc	ggc	ggc	ggc	ggc	ggc	ggc	ggc	ggc	ggc	ggc	ggc	ggc	ggc	ggc	ggc		667	0	0	0	0	0	0	0	0	0	0	0	0	0
		cca	cca	cca	cca	cca	cca	cca	cca	cca	cca	cca	cca	cca	cca	cca	cca	cca	cca	cca	cca	cca	cca	cca	cca	ccg	cca	cca	cca	cca	cca	cca	ccc	cca		668	0	0	0	0	0	0	0	0	0	0	0	0	0
		att	att	att	gtt	att	gtt	att	att	att	gtt	att	att	att	att	gtt	gtt	att	att	att	att	gtt	atc	att	atc	att	atc	att	att	gtt	att	att	att	att		669	0	0	0	0	0	0	0	0	23	3	0	0	7
		ggt	ggt	ggt	ggt	ggt	ggt	ggt	ggt	ggt	ggt	ggt	ggt	ggt	ggt	ggt	ggt	ggt	ggt	ggc	ggt	ggt	ggt	ggt	ggt	ggt	ggt	ggt	ggt	ggt	ggt	ggt	ggt	ggt		670	0	0	0	0	0	0	0	0	0	0	0	0	0
		gct	gct	gct	tct	gct	gct	gct	gct	gct	gct	gct	gct	gct	gct	tct	gct	gct	gct	gct	gct	gct	gct	gct	gct	gct	gct	gct	gct	gct	gct	gct	tcc	gct		671	0	0	0	0	0	0	0	0	0	0	0	0	0
		tct	tct	tct	tct	tct	tct	tct	tct	tct	tct	tct	tct	tct	tct	tct	tct	tct	tct	tct	tct	tct	tct	tct	tct	tct	tct	tct	tct	tct	tct	tct	tct	tct		672	0	0	0	0	0	0	0	0	0	0	0	0	0
		gga	gga	ggg	gga	gga	gga	gga	gga	gga	gga	gga	gga	gga	ggt	gga	gga	gga	gga	gga	gga	gga	gga	gga	gga	gga	gga	gga	gga	gga	gga	gga	gga	gga		673	0	0	0	0	0	0	0	0	0	0	0	0	0
		cca	cca	cca	cca	cca	cca	cca	cca	cca	cca	cca	cca	cca	cca	cca	cca	cca	cca	cca	cca	cca	cca	cca	cca	cca	cca	cca	cca	cca	cca	cca	cca	cca		674	0	0	0	0	0	0	0	0	0	0	0	0	0
[truncated: 605 more rows]
[truncated: 168 more columns]

## Sheet: Distance table
				Species		Crocodylus porosus	Pelodiscus sinensis	Python bivittatus	Pan troglodytes	Xenopus tropicalis	Oreochromis niloticus
[truncated: 1,025 more rows]
